# Supplementary material for: Metabolic and transcriptional transitions in barley glumes reveal a role as transitory resource buffers during endosperm filling
Source: J Exp Bot. 2015 Jan 22;66(5):1397–411. doi: 10.1093/jxb/eru492 (PMC4339599; doi:10.1093/jxb/eru492)
Supplement: Supplementary Data [file supp_eru492_jexbot132944_file001.xlsx]

## Sheet: Table S1
Supplemental Table 1: Dry weight, total N and starch content in glumes and endosperm during development
Means of three to five biological replicates per time point +/-SD; n.a. = not available (no sampling at this time point)
Student´s t-tests were preformed for every comparison and p values are given; significance levels are indicated by *, ** or *** for p<0.05, <0.01 and <0.005, respectively. n.s. = not significant
		Days after pollination
		0		2		4		6		8		10		12		14		16		18		20		22		24
Glumes	Dry weight (mg)	7.41	+/- 0.93	7.78	+/- 0.52	8.63	+/- 1.00	10.20	+/- 0.93	11.58	+/- 0.62	9.50	+/- 0.70	11.00	+/- 1.68	11.27	+/- 0.52	11.60	+/- 2.37	11.09	+/- 1.92	11.19	+/- 1.72	10.74	+/- 1.58	9.23	+/- 1.20
	total N (mg)	0.16	+/- 0.04	0.17	+/- 0.02	0.21	+/- 0.08	0.24	+/- 0.06	0.27	+/- 0.06	0.19	+/- 0.07	0.20	+/- 0.07	0.22	+/- 0.04	0.20	+/- 0.08	0.21	+/- 0.03	0.18	+/- 0.05	0.21	+/- 0.02	0.16	+/- 0.03
	Starch (mg/g)	16.22	+/- 0.68	n.a.	n.a.	7.98	+/- 0.31	n.a.	n.a.	6.42	+/- 0.85	5.75	+/- 0.08	n.a.	n.a.	5.70	+/- 0.04	n.a.	n.a.	6.23	+/- 0.74	n.a.	n.a.	n.a.	n.a.	8.04	+/- 0.47
Endosperm	Dry weight (mg)	n.a.	n.a.	n.a.	n.a.	0.30	+/- 0.04	1.16	+/- 0.34	2.67	+/- 0.29	7.67	+/- 1.33	14.35	+/- 0.97	19.93	+/- 2.06	28.61	+/- 1.93	33.14	+/- 5.24	41.75	+/- 4.74	42.51	+/- 2.00	44.77	+/- 7.47
	total N (mg)	n.a.	n.a.	n.a.	n.a.	n.a.	n.a.	0.05	+/- 0.00	0.09	+/- 0.00	0.16	+/- 0.00	0.27	+/- 0.00	0.35	+/- 0.01	0.49	+/- 0.01	0.65	+/- 0.02	0.77	+/- 0.05	0.85	+/- 0.02	0.94	+/- 0.02
	Starch (mg/g)	n.a.	n.a.	n.a.	n.a.	6.82	+/- 0.95	n.a.	n.a.	56.82	+/- 1.87	72.21	+/- 2.86	n.a.	n.a.	156.81	+/- 2.35	n.a.	n.a.	200.52	+/- 6.58	n.a.	n.a.	n.a.	n.a.	199.99	+/- 1.49
Student´s t-test
		0 vs 2	0 vs 4	0 vs 6	0 vs 8	0 vs 10	0 vs 12	0 vs 14	0 vs 16	0 vs 18	0 vs 20	0 vs 22	0 vs 24	2 vs 4	2 vs 6	2 vs 8	2 vs 10	2 vs 12	2 vs 14	2 vs 16	2 vs 18	2 vs 20	2 vs 22	2 vs 24	4 vs 6	4 vs 8	4 vs 10	4 vs 12	4 vs 14	4 vs 16	4 vs 18	4 vs 20	4 vs 22	4 vs 24	6 vs 8	6 vs 10	6 vs 12	6 vs 14	6 vs 16	6 vs 18	6 vs 20	6 vs 22	6 vs 24	8 vs 10	8 vs 12	8 vs 14	8 vs 16	8 vs 18	8 vs 20
Glumes	Dry weight (mg)	0.52178	0.142279	0.00552822	0.000655194	0.0208527	0.0175009	0.000760311	0.0291234	0.0242382	0.0154691	0.0321264	0.114588	0.171123	0.00185275	4.78582e-05	0.00725992	0.00891605	4.66899e-05	0.0176425	0.0138815	0.00762931	0.0156728	0.087458	0.0507606	0.00267896	0.237317	0.0533571	0.00396066	0.0605937	0.0653288	0.0435926	0.092903	0.537072	0.0585967	0.303163	0.447005	0.110097	0.320019	0.446969	0.36172	0.617533	0.309247	0.00824012	0.595847	0.534996	0.987833	0.686586	0.726562
		n.s.	n.s.	**	***	*	*	***	*	*	*	*	n.s.	n.s.	***	***	**	**	***	*	*	**	*	n.s.	n.s.	***	n.s.	n.s.	***	n.s.	n.s.	*	n.s.	n.s.	n.s.	n.s.	n.s.	n.s.	n.s.	n.s.	n.s.	n.s.	n.s.	**	n.s.	n.s.	n.s.	n.s.	n.s.
	total N (mg)	0.0742788	0.000833561	0.000115147	2.95162e-05	0.0122121	0.0032304	8.98373e-05	0.0047711	7.40371e-05	0.0305591	3.41396e-05	0.35697	0.0011405	0.000128284	3.01449e-05	0.0263707	0.00511245	9.10685e-05	0.00771985	6.11977e-05	0.0924343	2.02224e-05	0.0160659	0.0213541	0.000961085	0.0254426	0.300498	0.1488	0.290212	0.980114	0.00778464	0.687599	0.000619548	0.00556305	0.0018748	0.0103418	0.0603993	0.011864	0.00726838	0.000774476	0.00883107	8.95106e-05	0.000261011	0.000804996	0.00094643	0.000972349	0.00031009	0.000135177
		n.s.	***	***	***	*	***	***	***	***	*	***	n.s.	***	***	***	*	**	***	**	***	n.s.	***	*	*	***	*	n.s.	n.s.	n.s.	n.s.	**	n.s.	***	**	***	*	n.s.	*	**	***	**	***	***	***	***	***	***	***
	Starch (mg/g)	n.a.	9.78612e-05	n.a.	0.000221742	2.69396e-05	n.a.	2.59025e-05	n.a.	0.000150034	n.a.	n.a.	0.000151616	n.a.	n.a.	n.a.	n.a.	n.a.	n.a.	n.a.	n.a.	n.a.	n.a.	n.a.	n.a.	0.0727918	0.000586473	n.a.	0.00049021	n.a.	0.0375754	n.a.	n.a.	0.889282	n.a.	n.a.	n.a.	n.a.	n.a.	n.a.	n.a.	n.a.	n.a.	0.331318	n.a.	0.29666	n.a.	0.824977	n.a.
		n.a.	***	n.a.	***	***	n.a.	***	n.a.	***	n.a.	n.a.	***	n.a.	n.a.	n.a.	n.a.	n.a.	n.a.	n.a.	n.a.	n.a.	n.a.	n.a.	n.a.	n.s.	***	n.a.	***	n.a.	*	n.a.	n.a.	n.s.	n.a.	n.a.	n.a.	n.a.	n.a.	n.a.	n.a.	n.a.	n.a.	n.s.	n.a.	n.s.	n.a.	n.s.	n.a.
Endosperm	Dry weight (mg)	n.a.	n.a.	n.a.	n.a.	n.a.	n.a.	n.a.	n.a.	n.a.	n.a.	n.a.	n.a.	n.a.	n.a.	n.a.	n.a.	n.a.	n.a.	n.a.	n.a.	n.a.	n.a.	n.a.	0.0132839	7.21093e-05	0.000466796	4.39026e-06	3.36989e-05	4.01947e-06	0.000256867	5.19628e-05	7.5692e-06	0.00108817	0.00104744	0.000177444	5.46198e-07	4.38509e-06	3.17634e-07	4.24676e-05	6.02488e-06	3.99701e-07	0.000183128	0.000716514	1.03301e-06	7.02858e-06	4.34486e-07	5.58284e-05	7.49335e-06
		n.a.	n.a.	n.a.	n.a.	n.a.	n.a.	n.a.	n.a.	n.a.	n.a.	n.a.	n.a.	n.a.	n.a.	n.a.	n.a.	n.a.	n.a.	n.a.	n.a.	n.a.	n.a.	n.a.	*	***	***	***	***	***	***	***	***	***	***	***	***	***	***	***	***	***	***	***	***	***	***	***	***
	total N (mg)	n.a.	n.a.	n.a.	n.a.	n.a.	n.a.	n.a.	n.a.	n.a.	n.a.	n.a.	n.a.	n.a.	n.a.	n.a.	n.a.	n.a.	n.a.	n.a.	n.a.	n.a.	n.a.	n.a.	n.a.	n.a.	n.a.	n.a.	n.a.	n.a.	n.a.	n.a.	n.a.	n.a.	3.7993e-06	1.99177e-07	1.90956e-08	4.88668e-07	4.71643e-07	7.28649e-07	2.68292e-05	2.86614e-07	2.33184e-07	1.13128e-06	3.85964e-08	8.88657e-07	7.0624e-07	9.76633e-07	3.42041e-05
		n.a.	n.a.	n.a.	n.a.	n.a.	n.a.	n.a.	n.a.	n.a.	n.a.	n.a.	n.a.	n.a.	n.a.	n.a.	n.a.	n.a.	n.a.	n.a.	n.a.	n.a.	n.a.	n.a.	n.a.	n.a.	n.a.	n.a.	n.a.	n.a.	n.a.	n.a.	n.a.	n.a.	***	***	***	***	***	***	***	***	***	***	***	***	***	***	***
	Starch (mg/g)	n.a.	n.a.	n.a.	n.a.	n.a.	n.a.	n.a.	n.a.	n.a.	n.a.	n.a.	n.a.	n.a.	n.a.	n.a.	n.a.	n.a.	n.a.	n.a.	n.a.	n.a.	n.a.	n.a.	n.a.	2.056e-06	2.994e-06	n.a.	5.434e-08	n.a.	9.227e-07	n.a.	n.a.	4.668e-09	n.a.	n.a.	n.a.	n.a.	n.a.	n.a.	n.a.	n.a.	n.a.	0.00146	n.a.	5.415e-07	n.a.	3.406e-06	n.a.
		n.a.	n.a.	n.a.	n.a.	n.a.	n.a.	n.a.	n.a.	n.a.	n.a.	n.a.	n.a.	n.a.	n.a.	n.a.	n.a.	n.a.	n.a.	n.a.	n.a.	n.a.	n.a.	n.a.	n.a.	***	***	n.a.	***	n.a.	***	n.a.	n.a.	***	n.a.	n.a.	n.a.	n.a.	n.a.	n.a.	n.a.	n.a.	n.a.	***	n.a.	***	n.a.	***	n.a.
[truncated: 30 more columns]
