# Supplementary material for: Metabolic and transcriptional transitions in barley glumes reveal a role as transitory resource buffers during endosperm filling
Source: J Exp Bot. 2015 Jan 22;66(5):1397–411. doi: 10.1093/jxb/eru492 (PMC4339599; doi:10.1093/jxb/eru492)
Supplement: Supplementary Data [file supp_eru492_jexbot132944_file008.xlsx]

## Sheet: Tables S8
Supplemental Table 8: Relative amounts of metabolites in grain vasculature
Measurements were done via GC/MS with eight biological replicates per time point; values were normalized against internal standards and fresh weight, before means and SD were determined.
ANOVA analysis was preformed and p values corrected after Bonferroni are given; significance levels are indicated by *, ** or *** for p(corr)<0.05, <0.01 and <0.005, respectively. n.s. = not significant
	Days after pollination
	4		8		10		14		18		24
Metabolite	rel. amount	SD	rel. amount	SD	rel. amount	SD	rel. amount	SD	rel. amount	SD	rel. amount	SD	p (corrected)	significance
Alanine	173,436	+/-46,227	116,789	+/-15,192	113,954	+/-21,636	110,019	+/-28,471	84,782	+/-10,541	39,212	+/-4,673	4.1852e-12	***
Asparagine	9,516	+/-2,194	9,045	+/-448	7,745	+/-1,128	6,843	+/-685	4,660	+/-1,587	2,917	+/-356	2.90895e-11	***
beta-D-Fructofuranosyl-2,1-beta-D-Fructofuranose	1,872	+/-539	3,187	+/-542	2,215	+/-478	1,932	+/-463	1,663	+/-380	971	+/-282	1.26052e-07	***
Citric acid	14,514	+/-5,260	24,088	+/-5,595	25,725	+/-6,793	37,503	+/-9,054	47,188	+/-5,455	54,528	+/-8,444	1.92422e-10	***
Fructose	34,378	+/-113,093	42,668	+/-8,807	65,587	+/-12,374	154,748	+/-37,554	236,539	+/-55,267	179,081	+/-32,708	4.1469e-15	***
Galactose	110,415	+/-42,208	63,001	+/-18,608	84,027	+/-39,001	90,679	+/-30,857	44,531	+/-46,656	2,203	+/-441	1.96779e-08	***
Gluconic acid, 2-oxo-	18,924	+/-6,791	13,088	+/-4,839	10,383	+/-2,909	11,755	+/-2,140	5,867	+/-5,596	430	+/-74	2.8686e-10	***
Glucose	21,333	+/-9,442	23,729	+/-4,184	34,457	+/-12,726	65,932	+/-21,094	101,485	+/-28,690	83,862	+/-22,064	1.95617e-09	***
Glucose-6-phosphate	179	+/-44	321	+/-54	280	+/-111	238	+/-55	225	+/-70	310	+/-159	5.46634	n.s.
Glutamic acid	36,003	+/-13,999	30,457	+/-3,042	19,250	+/-4,107	13,148	+/-3,063	9,756	+/-2,933	11,565	+/-3,158	2.02627e-08	***
Glutamine	34,865	+/-8,523	23,866	+/-7,806	20,755	+/-4,736	18,800	+/-4,944	21,546	+/-8,358	16,608	+/-7,418	0.342778	n.s.
Inositol, myo-	79,593	+/-34,692	25,031	+/-10,754	12,347	+/-3,036	10,518	+/-2,933	10,132	+/-2,568	6,976	+/-1,769	9.354e-14	***
Isocitric acid	3,724	+/-1,643	3,970	+/-1,302	3,402	+/-692	2,665	+/-719	1,683	+/-410	2,233	+/-524	0.00547342	**
Isoleucine	9,684	+/-2,938	17,817	+/-7,037	10,082	+/-734	6,006	+/-2,450	3,223	+/-1,065	4,736	+/-1,262	8.7174e-09	***
Kestose, 1-	167,423	+/-54,010	221,393	+/-37,072	163,872	+/-29,646	148,193	+/-40,784	123,477	+/-41,875	27,799	+/-12,965	5.36005e-12	***
Leucine	7,440	+/-1,430	10,780	+/-4,217	6,598	+/-1,052	4,702	+/-1,937	3,129	+/-1,197	4,717	+/-1,067	1.84784e-05	***
Lysine	11,233	+/-3,372	9,100	+/-2,589	7,414	+/-1,917	7,343	+/-1,096	5,086	+/-2,281	2,127	+/-512	4.82546e-09	***
Maltose	757	+/-357	409	+/-104	297	+/-135	628	+/-287	1,741	+/-1,215	421	+/-409	0.0145118	*
Ornithine	1,456	+/-778	1,704	+/-1,060	1,033	+/-476	421	+/-203	430	+/-177	770	+/-199	0.00413664	***
Phenylalanine	3,270	+/-788	3,773	+/-1,143	2,583	+/-597	1,820	+/-433	1,446	+/-448	2,039	+/-545	2.19965e-05	***
Phosphoric acid	63,946	+/-15,042	49,014	+/-8,050	45,191	+/-15,651	45,139	+/-9,293	49,775	+/-9,094	63,551	+/-6,413	0.244045	n.s.
Proline	41,142	+/-13,277	51,885	+/-14,528	28,731	+/-22,530	4,746	+/-842	4,331	+/-902	5,426	+/-1,663	1.01196e-10	***
Putrescine	2,466	+/-562	1,757	+/-257	1,596	+/-489	1,175	+/-353	1,244	+/-426	1,680	+/-452	0.0161058	*
Pyroglutamic acid	67,884	+/-17,095	47,491	+/-15,776	39,464	+/-5,335	39,263	+/-8,629	38,040	+/-9,389	35,778	+/-5,290	0.0220672	*
Quinic acid	2,141	+/-654	1,161	+/-289	751	+/-253	571	+/-164	789	+/-200	661	+/-104	1.77669e-08	***
Ribitol	272	+/-98	261	+/-27	398	+/-136	1,072	+/-354	1,042	+/-275	1,400	+/-322	2.68126e-12	***
Serine	43,373	+/-16,950	49,702	+/-6,289	41,845	+/-3,190	35,009	+/-9,920	21,508	+/-4,841	15,607	+/-3,965	7.29684e-09	***
Sucrose	328,014	+/-104,559	685,052	+/-108,923	480,671	+/-123,697	303,396	+/-99,841	124,794	+/-37,863	122,047	+/-50,225	6.86851e-11	***
Threonine	10,974	+/-4,481	10,898	+/-2,106	8,837	+/-1,722	7,566	+/-1,113	5,004	+/-1,331	3,200	+/-768	1.49837e-08	***
Trehalose, alpha,alpha-	3,886	+/-1,061	2,440	+/-256	1,533	+/-582	1,052	+/-156	922	+/-147	1,101	+/-104	7.61482e-12	***
Tyrosine	2,987	+/-829	5,519	+/-1,680	3,316	+/-622	2,391	+/-554	2,454	+/-639	3,087	+/-809	0.000402205	***
Valine	22,550	+/-6,179	22,164	+/-6,926	15,849	+/-2,384	13,435	+/-4,489	8,462	+/-2,322	10,732	+/-2,791	2.01556e-06	***
