# Supplementary material for: Metabolic and transcriptional transitions in barley glumes reveal a role as transitory resource buffers during endosperm filling
Source: J Exp Bot. 2015 Jan 22;66(5):1397–411. doi: 10.1093/jxb/eru492 (PMC4339599; doi:10.1093/jxb/eru492)
Supplement: Supplementary Data [file supp_eru492_jexbot132944_file004.xlsx]

## Sheet: Supplemental Table 4
Supplemental Table 4: Differentially expressed putative N transporters in barley glumes
Log2 transformed, quantile normalised and baseline transformed microarray data from three biological replicates; ANOVA, p<0.005, FC>3; n.a. no further classsification into subfamilies
Array Identifier	Days after pollination							Annotation
	0	4	8	10	14	18	24	Family	Subgroup	BIN__BINCODE	BIN__Name	BIN__Description	uniref90 Hit desciption	oryza-protein Hit description	TAIR10 Hit description	uniprot-sprot Hit description	BIN2__BINCODE	BIN2__Description	BIN2__Name	Blast2go-Enzyme Codes	Blast2go-GOs	Blast2go-Seq Description
hv_10073	2.09	1.14	0.88	-0.33	-0.88	-0.32	-1.63	Amino acid transporter	Auxin	34_3	transport.amino acids	moderately similar to ( 337) AT2G21050 | Symbols: | amino acid permease, putative | chr2:9034289-9036439 FORWARDmoderately similar to ( 336) LAX3_ORYSA Auxin transporter-like protein 3 - Oryza sativa (Rice)moderately similar to ( 338) loc_os03g14080 12003.m06851 protein auxin transporter-like protein 3, putative, expressed no original description	Putative uncharacterized protein Sb05g004250 n=1 Tax=Sorghum bicolor RepID=C5Y5L4_SORBI	putative AUX1-like permease [Oryza sativa Indica Group]	LAX2 | like AUXIN RESISTANT 2 | chr2:9034289-9036439 FORWARD LENGTH=483	Auxin transporter-like protein 2 OS=Arabidopsis thaliana GN=LAX2 PE=2 SV=1					C:integral to membrane	amino acid
hv_10075	1.97	1.22	0.92	-0.06	-0.30	0.21	-1.16	Amino acid transporter	Auxin	34_3	transport.amino acids	moderately similar to ( 316) AT2G21050 | Symbols: | amino acid permease, putative | chr2:9034289-9036439 FORWARDmoderately similar to ( 319) LAX3_ORYSA Auxin transporter-like protein 3 - Oryza sativa (Rice)moderately similar to ( 348) loc_os03g14080 12003.m06851 protein auxin transporter-like protein 3, putative, expressed no original description	AUX1 protein, putative, expressed n=3 Tax=Poaceae RepID=Q10P71_ORYSJ	putative AUX1-like permease [Oryza sativa Indica Group]	LAX2 | like AUXIN RESISTANT 2 | chr2:9034289-9036439 FORWARD LENGTH=483	Auxin transporter-like protein 3 OS=Oryza sativa subsp. japonica GN=Os10g0147400 PE=2 SV=1					C:integral to membrane	aux1-like permease
hv_10076	1.77	1.02	0.85	-0.11	-0.50	0.19	-1.29	Amino acid transporter	Auxin	34_3	transport.amino acids	moderately similar to ( 364) AT2G21050 | Symbols: | amino acid permease, putative | chr2:9034289-9036439 FORWARDmoderately similar to ( 380) LAX3_ORYSA Auxin transporter-like protein 3 - Oryza sativa (Rice)moderately similar to ( 380) loc_os10g05690 12010.m03972 protein auxin transporter-like protein 3, putative, expressed no original description	AUX1 protein n=1 Tax=Zea mays RepID=Q9SBX5_MAIZE	putative AUX1-like permease [Oryza sativa Indica Group]	LAX2 | like AUXIN RESISTANT 2 | chr2:9034289-9036439 FORWARD LENGTH=483	Auxin transporter-like protein 3 OS=Oryza sativa subsp. japonica GN=Os10g0147400 PE=2 SV=1					C:integral to membrane	aux1-like permease
hv_10077	1.93	1.31	0.99	-0.08	-0.47	-0.32	-1.28	Amino acid transporter	Auxin	34_3	transport.amino acids	moderately similar to ( 230) AT5G01240 | Symbols: | amino acid permease, putative | chr5:98663-101493 FORWARDmoderately similar to ( 242) LAX2_ORYSA Auxin transporter-like protein 2 - Oryza sativa (Rice)moderately similar to ( 242) loc_os05g37470 12005.m083737 protein auxin transporter-like protein 2, putative, expressed no original description	Putative uncharacterized protein Sb09g021990 n=2 Tax=Andropogoneae RepID=C5YYU5_SORBI	putative AUX1-like permease [Oryza sativa Indica Group]	LAX1 | like AUXIN RESISTANT 1 | chr5:98228-101493 FORWARD LENGTH=488	Auxin transporter-like protein 2 OS=Oryza sativa subsp. japonica GN=Os05g0447200 PE=2 SV=1					C:integral to membrane	aux1-like permease
hv_36018	0.78	0.50	0.10	0.01	-0.31	-0.51	-2.22	Amino acid transporter	Auxin	34_3	transport.amino acids	highly similar to ( 796) AT2G38120 | Symbols: AUX1, WAV5, PIR1, MAP1 | AUX1 (AUXIN RESISTANT 1); amino acid transmembrane transporter/ auxin binding / auxin influx transmembrane transporter/ transporter | chr2:15973493-15976792 FORWARDhighly similar to ( 856) LAX1_ORYSA Auxin transporter-like protein 1 - Oryza sativa (Rice)highly similar to ( 856) loc_os01g63770 12001.m43433 protein auxin transpo…	Auxin transporter-like protein 1 n=5 Tax=Poaceae RepID=LAX1_ORYSJ	unnamed protein product [Oryza sativa Japonica Group]	AUX1, WAV5, PIR1, MAP1 | Transmembrane amino acid transporter family protein | chr2:15973493-15976792 FORWARD LENGTH=485	Auxin transporter-like protein 1 OS=Oryza sativa subsp. japonica GN=Os01g0856500 PE=2 SV=2
hv_00565	1.14	0.47	-0.03	0.25	0.12	-0.74	-1.50	Amino acid transporter	GAT	34_3	transport.amino acids	weakly similar to ( 110) loc_os01g63854 12001.m12500 protein amino acid permease, putative, expressed no original description	Os01g0857400 protein n=2 Tax=Oryza sativa Japonica Group RepID=Q94DE5_ORYSJ	putative betaine/proline transporter [Oryza sativa Japonica Group]							C:membrane; P:amino acid transport; F:amine transmembrane transporter activity	proline transporter
hv_38301	1.24	1.52	0.31	0.47	0.04	-1.03	-2.38	Amino acid transporter	LHT	34_3	transport.amino acids	highly similar to ( 566) AT1G47670 | Symbols: | amino acid transporter family protein | chr1:17536834-17539486 REVERSEhighly similar to ( 613) loc_os12g30040 12012.m06817 protein amino acid transporter-like protein 1, putative, expressed no original description	Putative uncharacterized protein Sb08g014900 n=2 Tax=Andropogoneae RepID=C5YNQ7_SORBI	Os12g0485600 [Oryza sativa Japonica Group]	| Transmembrane amino acid transporter family protein | chr1:17536834-17539486 REVERSE LENGTH=519	Lysine histidine transporter-like 8 OS=Arabidopsis thaliana GN=AATL1 PE=1 SV=1
hv_36355	4.04	1.15	-0.03	-1.00	-1.55	-0.60	0.19	Amino acid transporter	ANT	34_3	transport.amino acids	moderately similar to ( 277) AT3G28960 | Symbols: | amino acid transporter family protein | chr3:10984245-10985767 REVERSEmoderately similar to ( 469) loc_os04g38680 12004.m08857 protein amino acid/polyamine transporter II, putative, expressed no original description	OSJNBa0072F16.7 protein n=4 Tax=Oryza sativa RepID=Q7XUV8_ORYSJ	OSJNBa0072F16.7 [Oryza sativa (japonica cultivar-group)]	| Transmembrane amino acid transporter family protein | chr3:10984245-10985767 REVERSE LENGTH=405
hv_38299	4.11	0.80	-0.28	-0.66	-0.54	-0.08	-0.70	Amino acid transporter	ANT	34_3	transport.amino acids	weakly similar to ( 126) AT3G28960 | Symbols: | amino acid transporter family protein | chr3:10984245-10985767 REVERSEweakly similar to ( 152) loc_os04g38670 12004.m08856 protein amino acid permease, putative no original description	OSJNBa0072F16.6 protein n=2 Tax=Oryza sativa RepID=Q7XUV9_ORYSJ	OSJNBa0072F16.6 [Oryza sativa (japonica cultivar-group)]	| Transmembrane amino acid transporter family protein | chr3:10984245-10985767 REVERSE LENGTH=405
hv_38317	4.13	1.46	0.08	-0.35	-1.25	-1.41	0.52	Amino acid transporter	ANT	34_3	transport.amino acids	weakly similar to ( 102) AT3G28960 | Symbols: | amino acid transporter family protein | chr3:10984245-10985767 REVERSEweakly similar to ( 187) loc_os04g38680 12004.m08857 protein amino acid/polyamine transporter II, putative, expressed no original description	OSJNBa0072F16.7 protein n=4 Tax=Oryza sativa RepID=Q7XUV8_ORYSJ	OSJNBa0072F16.7 [Oryza sativa (japonica cultivar-group)]	| Transmembrane amino acid transporter family protein | chr3:10984245-10985767 REVERSE LENGTH=405
hv_08283	1.56	0.43	-0.04	0.18	-0.02	-0.02	3.02	Amino acid transporter	AAP	34_3	transport.amino acids	weakly similar to ( 162) AT1G77380 | Symbols: AAP3, ATAAP3 | AAP3; amino acid transmembrane transporter | chr1:29075201-29077252 REVERSEweakly similar to ( 190) loc_os05g34980 12005.m07728 protein amino acid carrier, putative, expressed no original description	Putative uncharacterized protein Sb03g041840 n=2 Tax=Andropogoneae RepID=C5XEL2_SORBI	Os05g0424000 [Oryza sativa Japonica Group]	AAP3, ATAAP3 | amino acid permease 3 | chr1:29075201-29077252 REVERSE LENGTH=476	Amino acid permease 3 OS=Arabidopsis thaliana GN=AAP3 PE=1 SV=2					C:integral to membrane; F:amino acid transmembrane transporter activity; P:basic amino acid transport	amino acid carrier
hv_38305	0.14	-0.13	-0.10	-0.04	0.15	-0.12	-1.65	Amino acid transporter	AAP	34_3	transport.amino acids	highly similar to ( 615) AT5G49630 | Symbols: AAP6 | AAP6 (AMINO ACID PERMEASE 6); acidic amino acid transmembrane transporter/ amino acid transmembrane transporter/ neutral amino acid transmembrane transporter | chr5:20142681-20146441 REVERSEhighly similar to ( 795) loc_os07g04180 12007.m28947 protein amino acid permease 6, putative, expressed no original description	Os07g0134000 protein n=4 Tax=Oryza sativa RepID=Q6ZLK8_ORYSJ	putative amino acid permease [Oryza sativa Japonica Group]	AAP6 | amino acid permease 6 | chr5:20142681-20146441 REVERSE LENGTH=481	Amino acid permease 6 OS=Arabidopsis thaliana GN=AAP6 PE=1 SV=1				-	P:aspartate transport; F:neutral amino acid transmembrane transporter activity; F:acidic amino acid transmembrane transporter activity; C:cytoplasmic membrane-bounded vesicle; P:tryptophan transport; C:integral to membrane	amino acid permease
hv_29534	-1.65	0.28	0.63	0.49	0.10	-1.03	-1.66	Amino acid transporter	GABA	34_3	transport.amino acids	highly similar to ( 612) AT2G01170 | Symbols: BAT1 | BAT1 (BIDIRECTIONAL AMINO ACID TRANSPORTER 1); amino acid transmembrane transporter | chr2:102364-104462 REVERSEhighly similar to ( 746) loc_os01g42234 12001.m43423 protein amino-acid permease C584.13, putative, expressed no original description	Os01g0607200 protein n=3 Tax=Oryza sativa RepID=Q0JLD5_ORYSJ	Os01g0607200 [Oryza sativa Japonica Group]	BAT1 | bidirectional amino acid transporter 1 | chr2:102364-104462 REVERSE LENGTH=516	Uncharacterized amino-acid permease C15C4.04c OS=Schizosaccharomyces pombe GN=SPBC15C4.04c PE=2 SV=1
hv_38298	-0.99	-1.22	2.59	1.08	-1.52	1.88	0.41	Amino acid transporter	Auxin	34_3	transport.amino acids	moderately similar to ( 439) AT2G38120 | Symbols: AUX1, WAV5, PIR1, MAP1 | AUX1 (AUXIN RESISTANT 1); amino acid transmembrane transporter/ auxin binding / auxin influx transmembrane transporter/ transporter | chr2:15973493-15976792 FORWARDmoderately similar to ( 452) LAX2_ORYSA Auxin transporter-like protein 2 - Oryza sativa (Rice)moderately similar to ( 452) loc_os05g37470 12005.m083737 protein …	cDNA clone:J013151H06, full insert sequence n=2 Tax=Oryza sativa Japonica Group RepID=B7F409_ORYSJ	putative AUX1-like permease [Oryza sativa Indica Group]	AUX1, WAV5, PIR1, MAP1 | Transmembrane amino acid transporter family protein | chr2:15973493-15976792 FORWARD LENGTH=485	Auxin transporter-like protein 2 OS=Oryza sativa subsp. japonica GN=Os05g0447200 PE=2 SV=1
hv_06902	-2.01	-0.06	0.23	0.18	-0.06	-0.23	-0.21	Amino acid transporter	AAP	34_3	transport.amino acids	weakly similar to ( 127) AT5G23810 | Symbols: AAP7 | AAP7; amino acid transmembrane transporter | chr5:8028461-8030138 FORWARDweakly similar to ( 173) loc_os02g49060 12002.m09940 protein AAP7, putative, expressed no original description	Putative uncharacterized protein Sb04g029540 n=1 Tax=Sorghum bicolor RepID=C5XZS9_SORBI	Os02g0722400 [Oryza sativa Japonica Group]	AAP7 | amino acid permease 7 | chr5:8028461-8030138 FORWARD LENGTH=361	Probable amino acid permease 7 OS=Arabidopsis thaliana GN=AAP7 PE=1 SV=1					C:integral to membrane	amino acid permease
hv_36349	-2.24	-0.05	0.21	0.18	0.65	-0.01	-0.09	Amino acid transporter	AAP	34_3	transport.amino acids	highly similar to ( 612) AT5G09220 | Symbols: AAP2 | AAP2 (AMINO ACID PERMEASE 2); amino acid transmembrane transporter | chr5:2866867-2868863 FORWARDhighly similar to ( 739) loc_os05g34980 12005.m07728 protein amino acid carrier, putative, expressed no original description	Os05g0424000 protein n=3 Tax=Poaceae RepID=Q60EP1_ORYSJ	Os05g0424000 [Oryza sativa Japonica Group]	AAP2 | amino acid permease 2 | chr5:2866867-2868863 FORWARD LENGTH=493	Amino acid permease 2 OS=Arabidopsis thaliana GN=AAP2 PE=1 SV=1
hv_00255	-1.80	-1.06	-0.15	0.79	1.36	0.66	-0.19	Amino acid transporter	CAT	34_3	transport.amino acids	weakly similar to ( 149) AT2G34960 | Symbols: CAT5 | CAT5 (CATIONIC AMINO ACID TRANSPORTER 5); L-glutamate transmembrane transporter/ L-lysine transmembrane transporter/ arginine transmembrane transporter/ cationic amino acid transmembrane transporter | chr2:14744175-14745884 REVERSEmoderately similar to ( 210) loc_os01g11160 12001.m07736 protein cationic amino acid transporter 4, putative, expre…	Os01g0209800 protein n=2 Tax=Oryza sativa RepID=Q9LD96_ORYSJ	putative amino acid permease [Oryza sativa Japonica Group]	CAT5 | cationic amino acid transporter 5 | chr2:14744175-14745884 REVERSE LENGTH=569						P:L-arginine import; F:cationic amino acid transmembrane transporter activity; F:L-lysine transmembrane transporter activity; C:plasma membrane; P:transmembrane transport; F:arginine transmembrane transporter activity; C:integral to membrane; P:L-glutamate import; F:L-glutamate transmembrane transporter activity	cationic amino acid transporter
hv_43602	-1.71	-0.48	0.15	0.33	-0.04	0.71	-0.40	Amino acid transporter	Tyr/Aro	34_3	transport.amino acids	moderately similar to ( 472) AT2G33260 | Symbols: | tryptophan/tyrosine permease family protein | chr2:14100840-14102252 REVERSEhighly similar to ( 686) loc_os07g12330 12007.m079808 protein L-tyrosine transporter, putative, expressed no original description	Putative uncharacterized protein n=2 Tax=Oryza sativa RepID=B9FW87_ORYSJ	tyrosine-specific transport protein-like protein [Oryza sativa Japonica Group]	| Tryptophan/tyrosine permease | chr2:14100840-14102252 REVERSE LENGTH=436	Tyrosine-specific transport protein 2 OS=Haemophilus influenzae GN=tyrP-B PE=3 SV=1
hv_07770	-0.92	-0.38	-0.35	0.10	0.09	0.50	1.00	Amino acid transporter	ANT	34_3	transport.amino acids	weakly similar to ( 162) AT3G11900 | Symbols: ANT1 | ANT1 (AROMATIC AND NEUTRAL TRANSPORTER 1); amino acid transmembrane transporter/ aromatic amino acid transmembrane transporter/ neutral amino acid transmembrane transporter | chr3:3758523-3760103 FORWARDmoderately similar to ( 228) loc_os03g60260 12003.m10919 protein ANT1, putative, expressed no original description	Putative uncharacterized protein Sb01g003540 n=1 Tax=Sorghum bicolor RepID=C5WV51_SORBI	Os03g0817200 [Oryza sativa Japonica Group]	ANT1 | aromatic and neutral transporter 1 | chr3:3758523-3760103 FORWARD LENGTH=432						C:membrane	hypothetical protein SORBIDRAFT_01g003540 [Sorghum bicolor]
hv_38312	-1.37	-0.92	-0.26	-0.07	0.15	0.46	0.49	Amino acid transporter	ANT	34_3	transport.amino acids	highly similar to ( 579) AT2G41190 | Symbols: | amino acid transporter family protein | chr2:17167561-17170145 REVERSEhighly similar to ( 746) loc_os02g54730 12002.m10501 protein amino acid permease, putative, expressed no original description	Putative uncharacterized protein n=2 Tax=Oryza sativa RepID=A3AC49_ORYSJ	amino acid transporter-like [Oryza sativa Japonica Group]	| Transmembrane amino acid transporter family protein | chr2:17167561-17170145 REVERSE LENGTH=536	Vacuolar amino acid transporter 1 OS=Saccharomyces cerevisiae GN=AVT1 PE=1 SV=1
hv_11480	-0.64	-0.26	0.01	-0.07	0.00	0.66	1.05	Amino acid transporter	CAT	34_3	transport.amino acids	highly similar to ( 795) AT1G58030 | Symbols: CAT2 | CAT2 (CATIONIC AMINO ACID TRANSPORTER 2); amino acid transmembrane transporter | chr1:21464185-21468141 REVERSEnearly identical (1021) loc_os12g42850 12012.m26983 protein high-affinity cationic amino acid transporter 1, putative, expressed no original description	Amino acid permease family protein, putative, expressed n=4 Tax=Oryza sativa RepID=Q2QLZ1_ORYSJ	unnamed protein product [Oryza sativa Japonica Group]	CAT2 | cationic amino acid transporter 2 | chr1:21464185-21468141 REVERSE LENGTH=635	High affinity cationic amino acid transporter 1 OS=Mus musculus GN=Slc7a1 PE=2 SV=1					F:amino acid transmembrane transporter activity; P:transmembrane transport; P:amino acid transport; C:integral to membrane; C:mitochondrion	amino acid permease family expressed
hv_11482	-0.83	-0.31	-0.10	-0.04	0.00	0.53	0.81	Amino acid transporter	CAT	34_3	transport.amino acids	weakly similar to ( 138) AT5G36940 | Symbols: CAT3 | CAT3 (CATIONIC AMINO ACID TRANSPORTER 3); basic amino acid transmembrane transporter/ cationic amino acid transmembrane transporter | chr5:14590330-14594137 FORWARDweakly similar to ( 194) loc_os12g42850 12012.m26983 protein high-affinity cationic amino acid transporter 1, putative, expressed no original description	Amino acid permease family protein, putative, expressed n=4 Tax=Oryza sativa RepID=Q2QLZ1_ORYSJ	unnamed protein product [Oryza sativa Japonica Group]	CAT3 | cationic amino acid transporter 3 | chr5:14590330-14594137 FORWARD LENGTH=609						F:amino acid transmembrane transporter activity; P:transmembrane transport; P:amino acid transport; C:integral to membrane; C:mitochondrion	fiber protein fb12
hv_29535	-1.76	-1.04	-0.16	0.00	0.32	0.32	0.41	Amino acid transporter	CAT	34_3	transport.amino acids	moderately similar to ( 297) AT2G34960 | Symbols: CAT5 | CAT5 (CATIONIC AMINO ACID TRANSPORTER 5); L-glutamate transmembrane transporter/ L-lysine transmembrane transporter/ arginine transmembrane transporter/ cationic amino acid transmembrane transporter | chr2:14744175-14745884 REVERSEmoderately similar to ( 358) loc_os01g11160 12001.m07736 protein cationic amino acid transporter 4, putative, e…	Os01g0209800 protein n=2 Tax=Oryza sativa RepID=Q9LD96_ORYSJ	putative amino acid permease [Oryza sativa Japonica Group]	CAT5 | cationic amino acid transporter 5 | chr2:14744175-14745884 REVERSE LENGTH=569	Uncharacterized amino acid permease YfnA OS=Bacillus subtilis GN=yfnA PE=3 SV=1
hv_29532	-0.63	-0.94	-0.11	0.34	0.16	0.45	1.22	Amino acid transporter	GABA	34_3	transport.amino acids	weakly similar to ( 119) AT2G01170 | Symbols: BAT1 | BAT1 (BIDIRECTIONAL AMINO ACID TRANSPORTER 1); amino acid transmembrane transporter | chr2:102364-104462 REVERSEweakly similar to ( 152) loc_os01g42234 12001.m43423 protein amino-acid permease C584.13, putative, expressed no original description	Putative uncharacterized protein Sb03g027370 n=1 Tax=Sorghum bicolor RepID=C5XQD0_SORBI	Os01g0607200 [Oryza sativa Japonica Group]	BAT1 | bidirectional amino acid transporter 1 | chr2:102364-104462 REVERSE LENGTH=516
hv_00564	-1.52	-0.84	-0.40	0.04	0.10	0.60	0.75	Amino acid transporter	GAT	34_3	transport.amino acids	weakly similar to ( 158) AT1G08230 | Symbols: | amino acid transporter family protein | chr1:2583715-2586700 REVERSEmoderately similar to ( 204) loc_os01g63854 12001.m12500 protein amino acid permease, putative, expressed no original description	Os01g0857400 protein n=2 Tax=Oryza sativa Japonica Group RepID=Q94DE5_ORYSJ	putative betaine/proline transporter [Oryza sativa Japonica Group]	| Transmembrane amino acid transporter family protein | chr1:2583715-2586700 REVERSE LENGTH=451						C:integral to membrane; P:amino acid transport; F:amine transmembrane transporter activity	amino acid
hv_29528	-0.74	-0.95	-0.58	-0.01	0.30	0.20	1.35	Amino acid transporter	GAT	34_3	transport.amino acids	weakly similar to ( 156) AT5G41800 | Symbols: | amino acid transporter family protein | chr5:16733842-16735888 FORWARDmoderately similar to ( 205) loc_os01g43320 12001.m10595 protein amino acid permease-like protein, putative, expressed no original description	Os01g0621200 protein n=1 Tax=Oryza sativa Japonica Group RepID=Q9FTV5_ORYSJ	proline transport protein 2-like [Oryza sativa Japonica Group]	| Transmembrane amino acid transporter family protein | chr5:16733842-16735888 FORWARD LENGTH=452
hv_19876	-1.57	-0.11	-0.37	0.02	0.54	0.26	2.50	Amino acid transporter	LHT	34_3	transport.amino acids	weakly similar to ( 175) AT1G24400 | Symbols: LHT2, AATL2 | LHT2 (LYSINE HISTIDINE TRANSPORTER 2); acidic amino acid transmembrane transporter/ amino acid transmembrane transporter/ neutral amino acid transmembrane transporter | chr1:8651563-8653561 REVERSEweakly similar to ( 191) loc_os08g03350 12008.m04478 protein LHT1, putative, expressed no original description	Os08g0127100 protein n=6 Tax=Poaceae RepID=Q6ZK52_ORYSJ	histidine amino acid transporter [Oryza sativa (indica cultivar-group)]	LHT2, AATL2, ATLHT2 | lysine histidine transporter 2 | chr1:8651563-8653561 REVERSE LENGTH=441	Lysine histidine transporter 2 OS=Arabidopsis thaliana GN=LHT2 PE=1 SV=1					C:plastid; C:membrane	histidine amino acid transporter
hv_36351	-2.60	-1.47	-0.20	0.45	0.41	0.41	1.21	Amino acid transporter	LHT	34_3	transport.amino acids	highly similar to ( 650) AT5G40780 | Symbols: LHT1 | LHT1; amino acid transmembrane transporter | chr5:16323823-16327082 FORWARDhighly similar to ( 719) loc_os08g03350 12008.m04478 protein LHT1, putative, expressed no original description	Os08g0127100 protein n=6 Tax=Poaceae RepID=Q6ZK52_ORYSJ	histidine amino acid transporter [Oryza sativa (indica cultivar-group)]	| lysine histidine transporter 1 | chr5:16323823-16327082 FORWARD LENGTH=445	Lysine histidine transporter 1 OS=Arabidopsis thaliana GN=LHT1 PE=1 SV=1
hv_38313	-2.09	-0.95	-0.09	0.64	0.56	0.59	1.65	Amino acid transporter	LHT	34_3	transport.amino acids	highly similar to ( 657) AT5G40780 | Symbols: LHT1 | LHT1; amino acid transmembrane transporter | chr5:16323823-16327082 FORWARDhighly similar to ( 773) loc_os08g03350 12008.m04478 protein LHT1, putative, expressed no original description	Os08g0127100 protein n=6 Tax=Poaceae RepID=Q6ZK52_ORYSJ	unnamed protein product [Oryza sativa Japonica Group]	LHT1 | lysine histidine transporter 1 | chr5:16323823-16327082 FORWARD LENGTH=446	Lysine histidine transporter 1 OS=Arabidopsis thaliana GN=LHT1 PE=1 SV=1
hv_20341	-0.26	-0.48	-0.19	-0.26	0.23	1.22	1.89	Amino acid transporter	AAP	34_3	transport.amino acids	highly similar to ( 565) AT5G23810 | Symbols: AAP7 | AAP7; amino acid transmembrane transporter | chr5:8028461-8030138 FORWARDhighly similar to ( 741) loc_os04g39489 12004.m35579 protein AAP7, putative, expressed no original description	AAP7 n=2 Tax=Zea mays RepID=B6UAE4_MAIZE	OSJNBa0089K21.6 [Oryza sativa (japonica cultivar-group)]	AAP7 | amino acid permease 7 | chr5:8028461-8030730 FORWARD LENGTH=467	Probable amino acid permease 7 OS=Arabidopsis thaliana GN=AAP7 PE=1 SV=1					C:integral to membrane	amino acid permease
hv_38300	-0.29	-0.83	-0.04	-0.36	0.28	1.17	2.07	Amino acid transporter	AAP	34_3	transport.amino acids	highly similar to ( 546) AT5G23810 | Symbols: AAP7 | AAP7; amino acid transmembrane transporter | chr5:8028461-8030138 FORWARDhighly similar to ( 825) loc_os04g39489 12004.m35579 protein AAP7, putative, expressed no original description	OSJNBa0089K21.6 protein n=2 Tax=Oryza sativa RepID=Q7XQN0_ORYSJ	OSJNBa0089K21.6 [Oryza sativa (japonica cultivar-group)]	AAP7 | amino acid permease 7 | chr5:8028461-8030730 FORWARD LENGTH=467	Probable amino acid permease 7 OS=Arabidopsis thaliana GN=AAP7 PE=1 SV=1
hv_38304	-0.76	-0.45	-0.01	-0.08	-0.05	0.41	1.30	Amino acid transporter	AAP	34_3	transport.amino acids	moderately similar to ( 207) AT1G44100 | Symbols: AAP5 | AAP5; amino acid transmembrane transporter/ basic amino acid transmembrane transporter | chr1:16764651-16767223 REVERSEmoderately similar to ( 280) loc_os06g36180 12006.m08155 protein amino acid transporter, putative, expressed no original description	Os06g0556000 protein n=2 Tax=Oryza sativa RepID=Q5Z9R9_ORYSJ	unnamed protein product [Oryza sativa Japonica Group]	AAP5 | amino acid permease 5 | chr1:16764651-16767223 REVERSE LENGTH=480	Amino acid permease 5 OS=Arabidopsis thaliana GN=AAP5 PE=1 SV=1
hv_42335	-0.57	-0.37	-0.16	0.27	-0.13	0.41	1.46	Amino acid transporter	AAP	34_3	transport.amino acids	highly similar to ( 568) AT5G49630 | Symbols: AAP6 | AAP6 (AMINO ACID PERMEASE 6); acidic amino acid transmembrane transporter/ amino acid transmembrane transporter/ neutral amino acid transmembrane transporter | chr5:20142681-20146441 REVERSEhighly similar to ( 679) loc_os06g36180 12006.m08155 protein amino acid transporter, putative, expressed no original description	Os06g0556000 protein n=2 Tax=Oryza sativa RepID=Q5Z9R9_ORYSJ	unnamed protein product [Oryza sativa Japonica Group]	AAP6 | amino acid permease 6 | chr5:20142681-20146441 REVERSE LENGTH=481	Amino acid permease 6 OS=Arabidopsis thaliana GN=AAP6 PE=1 SV=1
hv_42222	0.72	-0.56	0.00	-0.62	-0.78	-0.32	2.49	Amino acid transporter	AAP	34_3	transport.amino acids	moderately similar to ( 376) AT1G58360 | Symbols: AAP1, NAT2 | AAP1 (AMINO ACID PERMEASE 1); amino acid transmembrane transporter/ neutral amino acid transmembrane transporter | chr1:21676623-21680313 FORWARDmoderately similar to ( 498) loc_os06g36210 12006.m08157 protein amino acid permease 1, putative, expressed no original description	Amino acid permease 1 n=2 Tax=Andropogoneae RepID=B4G172_MAIZE	putative amino acid carrier [Oryza sativa Japonica Group]	AAP1, NAT2 | amino acid permease 1 | chr1:21676623-21680313 FORWARD LENGTH=485	Amino acid permease 1 OS=Arabidopsis thaliana GN=AAP1 PE=1 SV=1				-	C:integral to membrane; P:response to nematode; P:amino acid import; F:neutral amino acid transmembrane transporter activity; P:neutral amino acid transport; C:plasma membrane	amino acid permease 1
hv_11631	-0.77	-0.61	-0.70	0.81	0.43	1.45	3.34	Amino acid transporter	LHT	34_3	transport.amino acids	moderately similar to ( 239) AT1G67640 | Symbols: | lysine and histidine specific transporter, putative | chr1:25352128-25353908 REVERSEmoderately similar to ( 261) loc_os08g03350 12008.m04478 protein LHT1, putative, expressed no original description	Os08g0127100 protein n=6 Tax=Poaceae RepID=Q6ZK52_ORYSJ	unnamed protein product [Oryza sativa Japonica Group]	| Transmembrane amino acid transporter family protein | chr1:25352128-25353908 REVERSE LENGTH=441	Lysine histidine transporter-like 2 OS=Arabidopsis thaliana GN=At1g67640 PE=2 SV=1					C:integral to membrane; C:plastid	histidine amino acid transporter
hv_29533	-0.43	-0.57	-0.31	0.13	0.95	0.48	3.09	Amino acid transporter	LHT	34_3	transport.amino acids	moderately similar to ( 286) AT1G24400 | Symbols: LHT2, AATL2 | LHT2 (LYSINE HISTIDINE TRANSPORTER 2); acidic amino acid transmembrane transporter/ amino acid transmembrane transporter/ neutral amino acid transmembrane transporter | chr1:8651563-8653561 REVERSEmoderately similar to ( 309) loc_os08g03350 12008.m04478 protein LHT1, putative, expressed no original description	Os08g0127100 protein n=6 Tax=Poaceae RepID=Q6ZK52_ORYSJ	histidine amino acid transporter [Oryza sativa (indica cultivar-group)]	LHT2, AATL2, ATLHT2 | lysine histidine transporter 2 | chr1:8651563-8653561 REVERSE LENGTH=441	Lysine histidine transporter 2 OS=Arabidopsis thaliana GN=LHT2 PE=1 SV=1
hv_36170	1.11	0.91	0.39	0.33	-0.16	-0.58	-1.22	Nitrate/peptide transporter	n.a.	34_13	transport.peptides and oligopeptides	moderately similar to ( 279) AT1G12110 | Symbols: NRT1.1, CHL1-1, NRT1, B-1, ATNRT1, CHL1 | NRT1.1; nitrate transmembrane transporter/ transporter | chr1:4105341-4109290 FORWARDmoderately similar to ( 473) loc_os08g05910 12008.m26584 protein peptide transporter PTR2, putative, expressed no original description	Putative uncharacterized protein Sb07g003690 n=3 Tax=Andropogoneae RepID=C5YGZ1_SORBI	unnamed protein product [Oryza sativa Japonica Group]	NRT1.1, CHL1-1, NRT1, B-1, ATNRT1, CHL1 | nitrate transporter 1.1 | chr1:4105341-4109290 FORWARD LENGTH=590	Nitrate transporter 1.1 OS=Arabidopsis thaliana GN=NRT1.1 PE=1 SV=1
hv_37309	0.75	1.13	0.47	-0.14	-0.53	-0.75	-1.51	Nitrate/peptide transporter	n.a.	34_13	transport.peptides and oligopeptides	weakly similar to ( 164) loc_os11g18044 12011.m05881 protein peptide transporter PTR2, putative, expressed no original description	Peptide transporter PTR2 n=1 Tax=Zea mays RepID=B6U6P2_MAIZE	unnamed protein product [Oryza sativa Japonica Group]
hv_36082	0.98	0.66	0.04	-0.06	-0.15	-1.17	-0.99	Nitrate/peptide transporter	n.a.	34_13	transport.peptides and oligopeptides	moderately similar to ( 334) AT5G46050 | Symbols: ATPTR3, PTR3 | PTR3 (PEPTIDE TRANSPORTER 3); dipeptide transporter/ transporter/ tripeptide transporter | chr5:18675062-18679071 REVERSEmoderately similar to ( 500) loc_os03g04570 12003.m05985 protein peptide transporter PTR2, putative, expressed no original description	Os03g0138700 protein n=3 Tax=Oryza sativa RepID=Q10S13_ORYSJ	Os03g0138700 [Oryza sativa Japonica Group]	ATPTR3, PTR3 | peptide transporter 3 | chr5:18675062-18679071 REVERSE LENGTH=582	Peptide transporter PTR3-A OS=Arabidopsis thaliana GN=PTR3-A PE=2 SV=1
hv_13275	1.49	0.72	0.04	-0.04	-0.44	-0.57	-1.46	Nitrate/peptide transporter	n.a.	34_13	transport.peptides and oligopeptides	weakly similar to ( 143) AT1G12110 | Symbols: NRT1.1, CHL1-1, NRT1, B-1, ATNRT1, CHL1 | NRT1.1; nitrate transmembrane transporter/ transporter | chr1:4105341-4109290 FORWARDmoderately similar to ( 238) loc_os08g05910 12008.m26584 protein peptide transporter PTR2, putative, expressed no original description	Putative uncharacterized protein Sb07g003690 n=3 Tax=Andropogoneae RepID=C5YGZ1_SORBI	unnamed protein product [Oryza sativa Japonica Group]	NRT1.1, CHL1-1, NRT1, B-1, ATNRT1, CHL1 | nitrate transporter 1.1 | chr1:4105341-4109290 FORWARD LENGTH=590	Nitrate transporter 1.1 OS=Arabidopsis thaliana GN=NRT1.1 PE=1 SV=1					C:membrane; C:cytoplasmic membrane-bounded vesicle; P:transport	nitrate transporter
hv_20175	1.41	1.45	0.36	0.02	-0.45	-0.92	-1.91	Nitrate/peptide transporter	n.a.	34_13	transport.peptides and oligopeptides	weakly similar to ( 132) loc_os04g41450 12004.m09123 protein TGF-beta receptor, type I/II extracellular region, putative, expressed no original description	Putative uncharacterized protein Sb06g021040 n=1 Tax=Sorghum bicolor RepID=C5YBD1_SORBI	OSJNBa0076N16.20 [Oryza sativa (japonica cultivar-group)]							C:membrane	hypothetical protein SORBIDRAFT_06g021040 [Sorghum bicolor]
hv_21728	1.19	0.81	0.09	0.25	-0.05	-0.59	-1.34	Nitrate/peptide transporter	n.a.	34_13	transport.peptides and oligopeptides	weakly similar to ( 179) AT1G12110 | Symbols: NRT1.1, CHL1-1, NRT1, B-1, ATNRT1, CHL1 | NRT1.1; nitrate transmembrane transporter/ transporter | chr1:4105341-4109290 FORWARDmoderately similar to ( 237) loc_os08g05910 12008.m26584 protein peptide transporter PTR2, putative, expressed no original description	Putative uncharacterized protein Sb07g003690 n=3 Tax=Andropogoneae RepID=C5YGZ1_SORBI	unnamed protein product [Oryza sativa Japonica Group]	NRT1.1, CHL1-1, NRT1, B-1, ATNRT1, CHL1 | nitrate transporter 1.1 | chr1:4105341-4109290 FORWARD LENGTH=590	Nitrate transporter 1.1 OS=Arabidopsis thaliana GN=NRT1.1 PE=1 SV=1					F:aminoacyl-tRNA ligase activity; P:oligopeptide transport; F:ATP binding; P:tRNA aminoacylation for protein translation; C:integral to membrane; C:nucleus; F:transporter activity	nitrate transporter
hv_09145	-0.51	0.61	0.43	0.18	-0.75	-0.95	-2.47	Nitrate/peptide transporter	n.a.	34_13	transport.peptides and oligopeptides	moderately similar to ( 233) AT5G46040 | Symbols: | proton-dependent oligopeptide transport (POT) family protein | chr5:18671397-18673551 REVERSEmoderately similar to ( 304) loc_os10g33170 12010.m06147 protein peptide transporter PTR2, putative, expressed no original description	Putative uncharacterized protein n=1 Tax=Zea mays RepID=B4FAD0_MAIZE	Os10g0469900 [Oryza sativa Japonica Group]	| Major facilitator superfamily protein | chr5:18671397-18673551 REVERSE LENGTH=586	Peptide transporter PTR3-B OS=Arabidopsis thaliana GN=PTR3-B PE=2 SV=1					C:membrane; P:oligopeptide transport; F:transporter activity	peptide transporter ptr2
hv_38289	0.27	0.48	0.16	-0.10	-0.25	-0.78	-1.31	Nitrate/peptide transporter	n.a.	34_13	transport.peptides and oligopeptides	very weakly similar to (83.6) AT1G59740 | Symbols: | proton-dependent oligopeptide transport (POT) family protein | chr1:21968227-21972312 FORWARDweakly similar to ( 177) loc_os11g18044 12011.m05881 protein peptide transporter PTR2, putative, expressed no original description	Os11g0283500 protein n=2 Tax=Oryza sativa RepID=Q2R726_ORYSJ	unnamed protein product [Oryza sativa Japonica Group]	| Major facilitator superfamily protein | chr1:21968227-21972312 FORWARD LENGTH=591	Probable peptide/nitrate transporter At1g59740 OS=Arabidopsis thaliana GN=At1g59740 PE=2 SV=1
hv_36083	3.80	-0.03	0.23	-0.81	-0.33	0.15	-2.22	Nitrate/peptide transporter	n.a.	34_13	transport.peptides and oligopeptides	weakly similar to ( 174) AT1G27040 | Symbols: | nitrate transporter, putative | chr1:9386893-9390018 REVERSEmoderately similar to ( 367) loc_os11g18044 12011.m05881 protein peptide transporter PTR2, putative, expressed no original description	Os11g0283500 protein n=2 Tax=Oryza sativa RepID=Q2R726_ORYSJ	unnamed protein product [Oryza sativa Japonica Group]	| Major facilitator superfamily protein | chr1:9386893-9390018 REVERSE LENGTH=567	Probable peptide/nitrate transporter At1g27040 OS=Arabidopsis thaliana GN=At1g27040 PE=2 SV=1
hv_38280	1.67	0.43	0.09	0.00	-0.29	0.07	-0.37	Nitrate/peptide transporter	n.a.	34_13	transport.peptides and oligopeptides	moderately similar to ( 254) AT3G45650 | Symbols: NAXT1 | NAXT1 (NITRATE EXCRETION TRANSPORTER1); nitrate efflux transmembrane transporter/ transporter | chr3:16759253-16761266 FORWARDmoderately similar to ( 421) loc_os05g27304 12005.m07019 protein peptide transporter PTR2, putative, expressed no original description	Putative uncharacterized protein OSJNBa0053E01.12 n=1 Tax=Oryza sativa Japonica Group RepID=Q5WMP3_ORYSJ	unknown protein [Oryza sativa Japonica Group]	NAXT1 | nitrate excretion transporter1 | chr3:16759253-16761266 FORWARD LENGTH=558	Nitrate excretion transporter 1 OS=Arabidopsis thaliana GN=NAXT1 PE=1 SV=1
hv_02_00181	2.96	1.65	0.86	-0.06	-0.55	-1.55	-0.96	Nitrate/peptide transporter	n.a.	34_13	transport.peptides and oligopeptides	weakly similar to ( 127) AT1G68570 | Symbols: | proton-dependent oligopeptide transport (POT) family protein | chr1:25746811-25750110 FORWARDmoderately similar to ( 220) loc_os05g33960 12005.m07628 protein peptide transporter PTR2, putative, expressed no original description	Predicted protein n=3 Tax=Hordeum vulgare RepID=F2CU96_HORVD	putative proton-dependent oligopeptide transporter (POT) [Oryza sativa Japonica Group]	| Major facilitator superfamily protein | chr1:25746811-25750110 FORWARD LENGTH=596	Probable nitrite transporter At1g68570 OS=Arabidopsis thaliana GN=At1g68570 PE=2 SV=1				-	C:membrane; P:oligopeptide transport; C:mitochondrion; F:transporter activity	probable nitrite transporter at1g68570-like
hv_23353	1.81	0.50	0.16	0.04	-0.29	0.02	-0.33	Nitrate/peptide transporter	n.a.	34_13	transport.peptides and oligopeptides	moderately similar to ( 254) AT3G45650 | Symbols: NAXT1 | NAXT1 (NITRATE EXCRETION TRANSPORTER1); nitrate efflux transmembrane transporter/ transporter | chr3:16759253-16761266 FORWARDmoderately similar to ( 421) loc_os05g27304 12005.m07019 protein peptide transporter PTR2, putative, expressed no original description	Putative uncharacterized protein OSJNBa0053E01.12 n=1 Tax=Oryza sativa Japonica Group RepID=Q5WMP3_ORYSJ	unknown protein [Oryza sativa Japonica Group]	NAXT1 | nitrate excretion transporter1 | chr3:16759253-16761266 FORWARD LENGTH=558	Nitrate excretion transporter 1 OS=Arabidopsis thaliana GN=NAXT1 PE=1 SV=1					P:oligopeptide transport; C:integral to membrane; C:membrane; P:transport; F:transporter activity	nitrite transporter
hv_36346	2.50	1.37	0.64	-0.38	-0.53	-1.56	-0.75	Nitrate/peptide transporter	n.a.	34_13	transport.peptides and oligopeptides	weakly similar to ( 127) AT1G68570 | Symbols: | proton-dependent oligopeptide transport (POT) family protein | chr1:25746811-25750110 FORWARDmoderately similar to ( 220) loc_os05g33960 12005.m07628 protein peptide transporter PTR2, putative, expressed no original description	Putative proton-dependent oligopeptide transporter (POT) n=1 Tax=Oryza sativa Japonica Group RepID=Q6AU97_ORYSJ	Os05g0410500 [Oryza sativa Japonica Group]	| Major facilitator superfamily protein | chr1:25746811-25750110 FORWARD LENGTH=596	Probable nitrite transporter At1g68570 OS=Arabidopsis thaliana GN=At1g68570 PE=2 SV=1					C:membrane; P:oligopeptide transport; F:transporter activity	proton-dependent oligopeptide transporter
hv_37308	-0.50	0.64	0.46	0.18	0.01	-0.91	-3.07	Nitrate/peptide transporter	n.a.	34_13	transport.peptides and oligopeptides	very weakly similar to (85.1) AT5G46050 | Symbols: ATPTR3, PTR3 | PTR3 (PEPTIDE TRANSPORTER 3); dipeptide transporter/ transporter/ tripeptide transporter | chr5:18675062-18679071 REVERSEweakly similar to ( 126) loc_os03g04570 12003.m05985 protein peptide transporter PTR2, putative, expressed no original description	Os03g0138700 protein n=3 Tax=Oryza sativa RepID=Q10S13_ORYSJ	Os03g0138700 [Oryza sativa Japonica Group]	ATPTR3, PTR3 | peptide transporter 3 | chr5:18675062-18679071 REVERSE LENGTH=582	Peptide transporter PTR3-A OS=Arabidopsis thaliana GN=PTR3-A PE=2 SV=1
hv_18697	-1.43	-0.29	0.41	0.70	0.85	0.01	-2.00	Nitrate/peptide transporter	n.a.	34_13	transport.peptides and oligopeptides	weakly similar to ( 118) AT3G45650 | Symbols: NAXT1 | NAXT1 (NITRATE EXCRETION TRANSPORTER1); nitrate efflux transmembrane transporter/ transporter | chr3:16759253-16761266 FORWARDweakly similar to ( 143) loc_os05g27304 12005.m07019 protein peptide transporter PTR2, putative, expressed no original description	Putative uncharacterized protein Sb09g015245 n=1 Tax=Sorghum bicolor RepID=C5YW64_SORBI	Os05g0338966 [Oryza sativa Japonica Group]	NAXT1 | nitrate excretion transporter1 | chr3:16759253-16761266 FORWARD LENGTH=558	Nitrate excretion transporter 1 OS=Arabidopsis thaliana GN=NAXT1 PE=1 SV=1					P:transport; C:membrane	nitrite transporter
hv_38267	-3.08	-1.27	-0.51	0.00	0.25	0.18	0.36	Nitrate/peptide transporter	n.a.	34_13	transport.peptides and oligopeptides	moderately similar to ( 325) AT5G01180 | Symbols: PTR5, ATPTR5 | PTR5 (PEPTIDE TRANSPORTER 5); dipeptide transporter/ transporter | chr5:61257-63240 REVERSEmoderately similar to ( 427) loc_os01g67630 12001.m12867 protein peptide transporter PTR2, putative, expressed no original description	Os01g0902700 protein n=1 Tax=Oryza sativa Japonica Group RepID=Q0JGU6_ORYSJ	putative peptide transport protein [Oryza sativa Japonica Group]	PTR5, ATPTR5 | peptide transporter 5 | chr5:61257-63240 REVERSE LENGTH=570	Peptide transporter PTR5 OS=Arabidopsis thaliana GN=PTR5 PE=2 SV=1
hv_36341	-2.04	-0.15	0.12	0.05	0.16	0.62	-0.88	Nitrate/peptide transporter	n.a.	34_13	transport.peptides and oligopeptides	moderately similar to ( 436) AT1G22540 | Symbols: | proton-dependent oligopeptide transport (POT) family protein | chr1:7964202-7966222 FORWARDhighly similar to ( 637) loc_os01g65150 12001.m12628 protein expressed protein no original description	OSJNBb0008G24.17 protein n=2 Tax=Oryza sativa Japonica Group RepID=Q7F2J4_ORYSJ	unnamed protein product [Oryza sativa Japonica Group]	| Major facilitator superfamily protein | chr1:7964202-7966222 FORWARD LENGTH=557	Probable peptide/nitrate transporter At1g22540 OS=Arabidopsis thaliana GN=At1g22540 PE=2 SV=1
hv_22399	-1.59	-0.74	-0.12	0.62	0.02	0.61	0.18	Nitrate/peptide transporter	n.a.	34_13	transport.peptides and oligopeptides	weakly similar to ( 105) AT5G62680 | Symbols: | proton-dependent oligopeptide transport (POT) family protein | chr5:25165430-25167822 REVERSEweakly similar to ( 115) loc_os12g44110 12012.m08182 protein ligA, putative, expressed no original description	Putative uncharacterized protein Sb08g022290 n=2 Tax=Sorghum bicolor RepID=C5YSI2_SORBI	unnamed protein product [Oryza sativa Japonica Group]	| Major facilitator superfamily protein | chr5:25165430-25167822 REVERSE LENGTH=616	Probable peptide/nitrate transporter At5g62680 OS=Arabidopsis thaliana GN=At5g62680 PE=2 SV=1					C:membrane; P:oligopeptide transport; F:transporter activity	nitrate transporter
hv_38962	-1.53	0.05	0.43	-0.12	-0.28	0.61	0.19	Nitrate/peptide transporter	n.a.	34_13	transport.peptides and oligopeptides	moderately similar to ( 391) AT2G02040 | Symbols: ATPTR2-B, NTR1, PTR2-B, PTR2, ATPTR2 | PTR2 (PEPTIDE TRANSPORTER 2); dipeptide transporter/ high affinity oligopeptide transporter/ nitrate transmembrane transporter/ peptide transporter/ transporter/ tripeptide transporter | chr2:487542-489707 FORWARDmoderately similar to ( 500) loc_os03g13240 12003.m35114 protein peptide transporter PTR2, putati…	Peptide transporter PTR2 n=2 Tax=Zea mays RepID=B6TVK5_MAIZE	peptide transporter [Oryza sativa Japonica Group]	ATPTR2-B, NTR1, PTR2-B, PTR2, ATPTR2 | peptide transporter 2 | chr2:487542-489707 FORWARD LENGTH=585	Peptide transporter PTR2 OS=Arabidopsis thaliana GN=PTR2 PE=1 SV=1
hv_43964	-2.59	-0.25	-0.02	0.16	0.13	0.68	0.13	Nitrate/peptide transporter	n.a.	34_13	transport.peptides and oligopeptides	moderately similar to ( 351) AT1G62200 | Symbols: | proton-dependent oligopeptide transport (POT) family protein | chr1:22982147-22984334 REVERSEhighly similar to ( 672) loc_os04g50930 12004.m09990 protein peptide transporter PTR2, putative, expressed no original description	Os04g0597400 protein n=4 Tax=Oryza sativa RepID=Q0JAI7_ORYSJ	OSJNba0093F12.10 [Oryza sativa (japonica cultivar-group)]	| Major facilitator superfamily protein | chr1:22982147-22984334 REVERSE LENGTH=590	Probable peptide/nitrate transporter At1g62200 OS=Arabidopsis thaliana GN=At1g62200 PE=2 SV=1
hv_29556	-0.90	0.01	-0.37	-1.04	0.98	1.59	1.42	Nitrate/peptide transporter	n.a.	34_13	transport.peptides and oligopeptides	weakly similar to ( 145) AT2G26690 | Symbols: | nitrate transporter (NTP2) | chr2:11347347-11350916 REVERSEweakly similar to ( 194) loc_os01g37590 12001.m43056 protein peptide transporter PTR2, putative, expressed no original description	Os01g0556700 protein n=4 Tax=Oryza sativa RepID=Q0JLY8_ORYSJ	unnamed protein product [Oryza sativa Japonica Group]	| Major facilitator superfamily protein | chr2:11347347-11350916 REVERSE LENGTH=577	Nitrate transporter 1.4 OS=Arabidopsis thaliana GN=NRT1.4 PE=1 SV=1
hv_36342	-2.15	-0.69	-1.64	-0.12	0.24	1.00	2.67	Nitrate/peptide transporter	n.a.	34_13	transport.peptides and oligopeptides	weakly similar to ( 137) AT1G32450 | Symbols: NRT1.5 | NRT1.5 (NITRATE TRANSPORTER 1.5); nitrate transmembrane transporter/ transporter | chr1:11715337-11719807 REVERSEweakly similar to ( 190) loc_os02g48570 12002.m09891 protein peptide transporter PTR2, putative, expressed no original description	Os02g0716800 protein n=1 Tax=Oryza sativa Japonica Group RepID=Q6ZGW7_ORYSJ	peptide transporter-like [Oryza sativa Japonica Group]	NRT1.5 | nitrate transporter 1.5 | chr1:11715337-11719807 REVERSE LENGTH=614	Nitrate transporter 1.5 OS=Arabidopsis thaliana GN=NRT1.5 PE=1 SV=2
hv_29553	-0.95	0.25	0.16	-0.24	-0.06	0.45	0.74	Nitrate/peptide transporter	n.a.	34_13	transport.peptides and oligopeptides	highly similar to ( 508) AT1G22540 | Symbols: | proton-dependent oligopeptide transport (POT) family protein | chr1:7964202-7966222 FORWARDhighly similar to ( 748) loc_os01g65110 12001.m12624 protein POT family protein, expressed no original description	Putative uncharacterized protein Sb03g041200 n=2 Tax=Andropogoneae RepID=C5XR96_SORBI	OSJNBb0008G24.12 [Oryza sativa Japonica Group]	| Major facilitator superfamily protein | chr1:7964202-7966222 FORWARD LENGTH=557	Probable peptide/nitrate transporter At1g22540 OS=Arabidopsis thaliana GN=At1g22540 PE=2 SV=1
hv_36025	-1.20	-0.66	-0.39	-0.05	0.06	0.31	0.45	Nitrate/peptide transporter	n.a.	34_13	transport.peptides and oligopeptides	moderately similar to ( 348) AT1G22540 | Symbols: | proton-dependent oligopeptide transport (POT) family protein | chr1:7964202-7966222 FORWARDhighly similar to ( 507) loc_os05g35650 12005.m07797 protein peptide transporter PTR2-B, putative, expressed no original description	Putative uncharacterized protein n=1 Tax=Oryza sativa Indica Group RepID=B8AYJ3_ORYSI	hypothetical protein [Oryza sativa Japonica Group]	| Major facilitator superfamily protein | chr1:7964202-7966222 FORWARD LENGTH=557	Probable peptide/nitrate transporter At1g22540 OS=Arabidopsis thaliana GN=At1g22540 PE=2 SV=1
hv_38276	-1.84	-0.57	-0.10	0.03	-0.01	0.37	0.85	Nitrate/peptide transporter	n.a.	34_13	transport.peptides and oligopeptides	very weakly similar to ( 100) AT1G68570 | Symbols: | proton-dependent oligopeptide transport (POT) family protein | chr1:25746811-25750110 FORWARDweakly similar to ( 159) loc_os05g34010 12005.m07633 protein peptide transporter PTR2, putative, expressed no original description	Os05g0410900 protein (Fragment) n=3 Tax=Oryza sativa RepID=Q0DI74_ORYSJ	Os05g0410900 [Oryza sativa Japonica Group]	| Major facilitator superfamily protein | chr1:25746811-25750110 FORWARD LENGTH=596	Probable nitrite transporter At1g68570 OS=Arabidopsis thaliana GN=At1g68570 PE=2 SV=1
hv_40674	-0.97	-0.21	0.26	-0.07	-0.35	0.81	1.55	Nitrate/peptide transporter	n.a.	34_13	transport.peptides and oligopeptides	moderately similar to ( 220) AT1G68570 | Symbols: | proton-dependent oligopeptide transport (POT) family protein | chr1:25746811-25750110 FORWARDmoderately similar to ( 355) loc_os05g34010 12005.m07633 protein peptide transporter PTR2, putative, expressed no original description	Os05g0410900 protein (Fragment) n=3 Tax=Oryza sativa RepID=Q0DI74_ORYSJ	unnamed protein product [Oryza sativa Japonica Group]	| Major facilitator superfamily protein | chr1:25746811-25750110 FORWARD LENGTH=596	Probable nitrite transporter At1g68570 OS=Arabidopsis thaliana GN=At1g68570 PE=2 SV=1
hv_38279	-2.39	-0.99	-2.10	-0.08	0.15	0.32	1.68	Nitrate/peptide transporter	n.a.	34_13	transport.peptides and oligopeptides	moderately similar to ( 288) AT1G32450 | Symbols: NRT1.5 | NRT1.5 (NITRATE TRANSPORTER 1.5); nitrate transmembrane transporter/ transporter | chr1:11715337-11719807 REVERSEmoderately similar to ( 283) loc_os02g48570 12002.m09891 protein peptide transporter PTR2, putative, expressed no original description	Os02g0716800 protein n=1 Tax=Oryza sativa Japonica Group RepID=Q6ZGW7_ORYSJ	peptide transporter-like [Oryza sativa Japonica Group]	NRT1.5 | nitrate transporter 1.5 | chr1:11715337-11719807 REVERSE LENGTH=614	Nitrate transporter 1.5 OS=Arabidopsis thaliana GN=NRT1.5 PE=1 SV=2
hv_36344	-1.67	-0.95	0.16	-0.03	-0.07	1.34	1.55	Nitrate/peptide transporter	n.a.	34_13	transport.peptides and oligopeptides	highly similar to ( 531) AT1G22540 | Symbols: | proton-dependent oligopeptide transport (POT) family protein | chr1:7964202-7966222 FORWARDhighly similar to ( 800) loc_os01g65100 12001.m43306 protein POT family protein, expressed no original description	Os01g0871500 protein n=2 Tax=Oryza sativa RepID=Q5N747_ORYSJ	putative oligopeptide transporter [Oryza sativa Japonica Group]	| Major facilitator superfamily protein | chr1:7964202-7966222 FORWARD LENGTH=557	Probable peptide/nitrate transporter At1g22540 OS=Arabidopsis thaliana GN=At1g22540 PE=2 SV=1
hv_29548	-0.14	0.25	-0.40	0.02	0.02	0.20	1.34	Nitrate/peptide transporter	n.a.	34_13	transport.peptides and oligopeptides	weakly similar to ( 162) AT1G32450 | Symbols: NRT1.5 | NRT1.5 (NITRATE TRANSPORTER 1.5); nitrate transmembrane transporter/ transporter | chr1:11715337-11719807 REVERSEmoderately similar to ( 214) loc_os02g46460 12002.m09683 protein peptide transporter PTR2, putative, expressed no original description	Os02g0689900 protein n=2 Tax=Oryza sativa RepID=Q6ZGY3_ORYSJ	unnamed protein product [Oryza sativa Japonica Group]	NRT1.5 | nitrate transporter 1.5 | chr1:11715337-11719807 REVERSE LENGTH=614	Nitrate transporter 1.5 OS=Arabidopsis thaliana GN=NRT1.5 PE=1 SV=2
hv_13110	0.03	-0.99	0.96	-0.33	-0.54	0.39	3.48	Nitrate/peptide transporter	n.a.	34_13	transport.peptides and oligopeptides	weakly similar to ( 200) AT1G52190 | Symbols: | proton-dependent oligopeptide transport (POT) family protein | chr1:19434671-19438673 FORWARDmoderately similar to ( 310) loc_os01g55610 12001.m11718 protein peptide transporter PTR2, putative, expressed no original description	cDNA clone:J023025M02, full insert sequence (Fragment) n=4 Tax=Oryza sativa RepID=B7EGH4_ORYSJ	unnamed protein product [Oryza sativa Japonica Group]	| Major facilitator superfamily protein | chr1:19434671-19438673 FORWARD LENGTH=607	Probable peptide transporter At1g52190 OS=Arabidopsis thaliana GN=At1g52190 PE=1 SV=1					C:membrane; P:oligopeptide transport; F:transporter activity	peptide transporter ptr2
hv_36347	2.22	1.30	0.27	0.03	-0.63	-1.16	-2.63	Oligopeptide transporter	n.a.	34_13	transport.peptides and oligopeptides	highly similar to ( 550) AT5G64410 | Symbols: ATOPT4, OPT4 | OPT4 (OLIGOPEPTIDE TRANSPORTER 4); oligopeptide transporter | chr5:25750921-25754974 REVERSEhighly similar to ( 593) loc_os01g43940 12001.m10653 protein oligopeptide transporter 4, putative no original description	Putative sexual differentiation process protein isp4 n=3 Tax=Oryza sativa RepID=Q6YUP9_ORYSJ	putative sexual differentiation process protein isp4 [Oryza sativa Japonica Group]	ATOPT4, OPT4 | oligopeptide transporter 4 | chr5:25750921-25754974 REVERSE LENGTH=729	Oligopeptide transporter 4 OS=Arabidopsis thaliana GN=OPT4 PE=2 SV=1
hv_29538	1.25	-0.73	-0.40	-0.53	-0.39	1.07	3.33	Oligopeptide transporter	n.a.	34_13	transport.peptides and oligopeptides	highly similar to ( 867) AT4G10770 | Symbols: ATOPT7, OPT7 | OPT7 (OLIGOPEPTIDE TRANSPORTER 7); oligopeptide transporter | chr4:6628646-6632517 REVERSEnearly identical (1054) loc_os06g03540 12006.m05086 protein oligopeptide transporter 9, putative, expressed no original description	Putative uncharacterized protein Sb10g001530 n=2 Tax=Poaceae RepID=C5Z2W9_SORBI	putative sexual differentiation process protein isp4 [Oryza sativa Japonica Group]	ATOPT7, OPT7 | oligopeptide transporter 7 | chr4:6628646-6632517 REVERSE LENGTH=766	Oligopeptide transporter 7 OS=Arabidopsis thaliana GN=OPT7 PE=2 SV=1					P:transmembrane transport; C:membrane	sexual differentiation process protein isp4
hv_37312	-1.67	-0.71	-0.16	0.26	0.23	0.62	0.36	Oligopeptide transporter	n.a.	34_13	transport.peptides and oligopeptides	moderately similar to ( 208) AT4G16370 | Symbols: ATOPT3, OPT3 | ATOPT3 (OLIGOPEPTIDE TRANSPORTER); oligopeptide transporter | chr4:9247514-9250071 REVERSEmoderately similar to ( 253) loc_os03g54000 12003.m34932 protein oligopeptide transporter 3, putative, expressed no original description	Putative oligopeptide transporter protein n=1 Tax=Oryza sativa Japonica Group RepID=Q850L6_ORYSJ	Os03g0751100 [Oryza sativa Japonica Group]	ATOPT3, OPT3 | oligopeptide transporter | chr4:9247514-9250071 REVERSE LENGTH=737	Oligopeptide transporter 3 OS=Arabidopsis thaliana GN=OPT3 PE=2 SV=2
hv_07652	-1.96	-0.55	-0.16	0.21	0.00	0.43	0.14	Oligopeptide transporter	n.a.	34_13	transport.peptides and oligopeptides	very weakly similar to (97.4) AT4G16370 | Symbols: ATOPT3, OPT3 | ATOPT3 (OLIGOPEPTIDE TRANSPORTER); oligopeptide transporter | chr4:9247514-9250071 REVERSEweakly similar to ( 106) loc_os03g54000 12003.m34932 protein oligopeptide transporter 3, putative, expressed no original description	Putative uncharacterized protein Sb01g007900 n=1 Tax=Sorghum bicolor RepID=C5X0A9_SORBI	Os03g0751100 [Oryza sativa Japonica Group]	ATOPT3, OPT3 | oligopeptide transporter | chr4:9247514-9250071 REVERSE LENGTH=737	Oligopeptide transporter 3 OS=Arabidopsis thaliana GN=OPT3 PE=2 SV=2					C:membrane; C:cytoplasmic membrane-bounded vesicle; P:transmembrane transport	glutathione transporter
hv_40182	-2.11	-0.22	-0.28	-0.11	0.05	0.05	0.04	Oligopeptide transporter	n.a.	34_13	transport.peptides and oligopeptides	moderately similar to ( 269) AT4G16370 | Symbols: ATOPT3, OPT3 | ATOPT3 (OLIGOPEPTIDE TRANSPORTER); oligopeptide transporter | chr4:9247514-9250071 REVERSEmoderately similar to ( 296) loc_os03g54000 12003.m34932 protein oligopeptide transporter 3, putative, expressed no original description	Putative uncharacterized protein Sb01g007900 n=1 Tax=Sorghum bicolor RepID=C5X0A9_SORBI	unnamed protein product [Oryza sativa Japonica Group]	ATOPT3, OPT3 | oligopeptide transporter | chr4:9247514-9250071 REVERSE LENGTH=737	Oligopeptide transporter 3 OS=Arabidopsis thaliana GN=OPT3 PE=2 SV=2
hv_29539	-0.97	-0.48	0.12	-0.03	0.07	0.68	0.92	Yellow-stripe-like transporter	n.a.	34_13	transport.peptides and oligopeptides	highly similar to ( 740) AT5G53550 | Symbols: YSL3, ATYSL3 | YSL3 (YELLOW STRIPE LIKE 3); oligopeptide transporter | chr5:21756081-21758776 FORWARDhighly similar to ( 914) loc_os04g45860 12004.m101436 protein transposon protein, putative, unclassified, expressed no original description	Putative uncharacterized protein n=2 Tax=Oryza sativa RepID=A3AW11_ORYSJ	OSJNBb0103I08.11 [Oryza sativa (japonica cultivar-group)]	YSL3 | YELLOW STRIPE like 3 | chr5:21756081-21758776 FORWARD LENGTH=675	Probable metal-nicotianamine transporter YSL9 OS=Oryza sativa subsp. japonica GN=YSL9 PE=2 SV=2
hv_36026	-1.83	-0.59	0.02	0.04	0.24	0.55	0.42	Yellow-stripe-like transporter	n.a.	34_13	transport.peptides and oligopeptides	highly similar to ( 766) AT5G24380 | Symbols: YSL2, ATYSL2 | YSL2 (YELLOW STRIPE LIKE 2); oligopeptide transporter | chr5:8324098-8326525 FORWARDhighly similar to ( 974) loc_os04g45900 12004.m09541 protein transposon protein, putative, unclassified, expressed no original description	Probable metal-nicotianamine transporter YSL16 n=1 Tax=Oryza sativa Japonica Group RepID=YSL16_ORYSJ	OSJNBb0103I08.15 [Oryza sativa (japonica cultivar-group)]	YSL2, ATYSL2 | YELLOW STRIPE like 2 | chr5:8324098-8326525 FORWARD LENGTH=664	Probable metal-nicotianamine transporter YSL16 OS=Oryza sativa subsp. japonica GN=YSL16 PE=2 SV=2
hv_38295	-1.47	-1.48	-0.44	0.53	0.12	0.49	1.86	Yellow-stripe-like transporter	n.a.	34_13	transport.peptides and oligopeptides	highly similar to ( 781) AT1G65730 | Symbols: YSL7 | YSL7 (YELLOW STRIPE LIKE 7); oligopeptide transporter | chr1:24442639-24446122 FORWARDhighly similar to ( 979) loc_os04g44300 12004.m101590 protein transposon protein, putative, unclassified, expressed no original description	Probable metal-nicotianamine transporter YSL13 n=4 Tax=Oryza sativa RepID=YSL13_ORYSJ	OSJNBb0065J09.15 [Oryza sativa (japonica cultivar-group)]	YSL7 | YELLOW STRIPE like 7 | chr1:24442639-24446122 FORWARD LENGTH=688	Probable metal-nicotianamine transporter YSL13 OS=Oryza sativa subsp. japonica GN=YSL13 PE=2 SV=2
hv_02_00179	-1.54	-0.88	-0.14	0.39	0.37	0.38	1.25	Yellow-stripe-like transporter	n.a.	34_13	transport.peptides and oligopeptides	highly similar to ( 791) AT1G65730 | Symbols: YSL7 | YSL7 (YELLOW STRIPE LIKE 7); oligopeptide transporter | chr1:24442639-24446122 FORWARDhighly similar to ( 927) loc_os02g42220 12002.m09259 protein transposon protein, putative, unclassified, expressed no original description	Uncharacterized protein n=4 Tax=Triticeae RepID=M0VTY6_HORVD	OSIGBa0153E02-OSIGBa0093I20.15 [Oryza sativa (indica cultivar-group)]	YSL7 | YELLOW STRIPE like 7 | chr1:24442639-24446122 FORWARD LENGTH=688	Probable metal-nicotianamine transporter YSL12 OS=Oryza sativa subsp. japonica GN=YSL12 PE=2 SV=2				-	P:transmembrane transport; C:plasma membrane	probable metal-nicotianamine transporter ysl12-like
hv_38294	1.50	0.87	0.72	0.29	-0.55	-0.30	-0.97	Yellow-stripe-like transporter	n.a.	34_13	transport.peptides and oligopeptides	highly similar to ( 712) AT1G65730 | Symbols: YSL7 | YSL7 (YELLOW STRIPE LIKE 7); oligopeptide transporter | chr1:24442639-24446122 FORWARDhighly similar to ( 874) loc_os04g44330 12004.m09392 protein transposon protein, putative, unclassified, expressed no original description	Probable metal-nicotianamine transporter YSL11 n=3 Tax=Oryza sativa RepID=YSL11_ORYSJ	OSIGBa0153E02-OSIGBa0093I20.16 [Oryza sativa (indica cultivar-group)]	YSL7 | YELLOW STRIPE like 7 | chr1:24442639-24446122 FORWARD LENGTH=688	Probable metal-nicotianamine transporter YSL11 OS=Oryza sativa subsp. japonica GN=YSL11 PE=2 SV=1
hv_02038	3.29	2.77	-0.31	-0.91	-0.37	-0.74	-1.09	Yellow-stripe-like transporter	n.a.	34_13	transport.peptides and oligopeptides	weakly similar to ( 141) AT1G48370 | Symbols: YSL8 | YSL8 (YELLOW STRIPE LIKE 8); oligopeptide transporter | chr1:17874560-17877256 FORWARDweakly similar to ( 183) loc_os08g17830 12008.m05903 protein transposon protein, putative, unclassified no original description	Putative uncharacterized protein n=1 Tax=Oryza sativa Indica Group RepID=A2YTE8_ORYSI	putative iron-phytosiderophore transporter protein yellow stripe 1 [Oryza sativa Japonica Group]	YSL8 | YELLOW STRIPE like 8 | chr1:17874560-17877256 FORWARD LENGTH=724	Probable metal-nicotianamine transporter YSL17 OS=Oryza sativa subsp. japonica GN=YSL17 PE=2 SV=1					C:membrane	ysl17_orysj ame: full=probable metal-nicotianamine transporter ysl17 ame: full=protein yellow stripe like 17 short= 17
hv_36508	-1.57	-0.89	-0.10	0.37	0.39	0.33	1.23	Yellow-stripe-like transporter	n.a.	34_13	transport.peptides and oligopeptides	highly similar to ( 769) AT1G65730 | Symbols: YSL7 | YSL7 (YELLOW STRIPE LIKE 7); oligopeptide transporter | chr1:24442639-24446122 FORWARDhighly similar to ( 901) loc_os02g42220 12002.m09259 protein transposon protein, putative, unclassified, expressed no original description	Probable metal-nicotianamine transporter YSL12 n=2 Tax=Oryza sativa RepID=YSL12_ORYSJ	OSIGBa0153E02-OSIGBa0093I20.15 [Oryza sativa (indica cultivar-group)]	YSL7 | YELLOW STRIPE like 7 | chr1:24442639-24446122 FORWARD LENGTH=688	Probable metal-nicotianamine transporter YSL12 OS=Oryza sativa subsp. japonica GN=YSL12 PE=2 SV=2					P:transmembrane transport; C:membrane	ysl12_orysj ame: full=probable metal-nicotianamine transporter ysl12 ame: full=protein yellow stripe like 12 short= 12
hv_46582	3.53	2.11	0.16	-0.16	-0.07	0.13	0.27	Yellow-stripe-like transporter	n.a.	34_13	transport.peptides and oligopeptides	highly similar to ( 601) AT3G17650 | Symbols: YSL5, PDE321 | YSL5 (YELLOW STRIPE LIKE 5); oligopeptide transporter | chr3:6034307-6037087 FORWARDhighly similar to ( 852) loc_os02g02450 12002.m05594 protein transposon protein, putative, unclassified, expressed no original description	Probable metal-nicotianamine transporter YSL7 n=2 Tax=Oryza sativa RepID=YSL7_ORYSJ	putative iron-phytosiderophore transporter protein yellow stripe 1 [Oryza sativa Japonica Group]	YSL5, PDE321 | YELLOW STRIPE like 5 | chr3:6034307-6037087 FORWARD LENGTH=714	Probable metal-nicotianamine transporter YSL7 OS=Oryza sativa subsp. japonica GN=YSL7 PE=2 SV=1
