# Supplementary material for: Metabolic and transcriptional transitions in barley glumes reveal a role as transitory resource buffers during endosperm filling
Source: J Exp Bot. 2015 Jan 22;66(5):1397–411. doi: 10.1093/jxb/eru492 (PMC4339599; doi:10.1093/jxb/eru492)
Supplement: Supplementary Data [file supp_eru492_jexbot132944_file006.xlsx]

## Sheet: Supplemental Table 6
Supplemental Table 6: Relative amounts of metabolites in glumes and endosperm
Measurements were done via GC/MS with six biological replicates per time point; values were normalized against internal standards and fresh weight, before means and SD were determined.
ANOVA analysis was preformed and p values corrected after Benjamini-Hochberg are given; significance levels are indicated by *, ** or *** for p(corr)<0.05, <0.01 and <0.005, respectively.
n.a. = not available (no sampling at this time point); n.d. = not detected (no values obtained for more than three biological replicates at this time point); n.s. = not significant; s.n.a. = statistic not available (values for only one timepoint)
		Days after pollination
		0		2		4		6		8		10		12		14		16		18		20		22		24
	Metabolite	rel. amount	SD	rel. amount	SD	rel. amount	SD	rel. amount	SD	rel. amount	SD	rel. amount	SD	rel. amount	SD	rel. amount	SD	rel. amount	SD	rel. amount	SD	rel. amount	SD	rel. amount	SD	rel. amount	SD	p (corrected)	significance
Glumes	2-Piperidinecarboxylic acid	0.007	+/-0.006	0.005	+/-0.004	0.002	+/-0.001	0.001	+/-0.001	0.002	+/-0.002	0.002	+/-0.001	0.001	+/-0.000	0.002	+/-0.001	0.001	+/-0.001	0.001	+/-0.000	0.001	+/-0.001	0.001	+/-0.001	0.001	+/-0.001	0.000136349	***
	Benzoic acid, 3-hydroxy-	n.d.	n.d.	0.003	+/-0.001	n.d.	n.d.	0.007	+/-0.006	0.004	+/-0.001	0.005	+/-0.001	0.005	+/-0.003	0.004	+/-0.001	0.004	+/-0.002	0.004	+/-0.001	0.004	+/-0.001	0.005	+/-0.002	0.008	+/-0.007	0.741131	n.s.
	Butanoic acid, 2,4-dihydroxy-	0.002	+/-0.001	0.002	+/-0.001	0.001	+/-0.001	0.001	+/-0.001	0.001	+/-0.001	0.001	+/-0.001	0.002	+/-0.000	0.002	+/-0.000	0.002	+/-0.001	0.002	+/-0.001	0.002	+/-0.002	0.003	+/-0.001	0.003	+/-0.000	0.0128121	*
	Butanoic acid, 4-hydroxy-	n.d.	n.d.	n.d.	n.d.	0.001	+/-0.000	0.002	+/-0.001	n.d.	n.d.	n.d.	n.d.	0.002	+/-0.000	0.003	+/-0.001	0.002	+/-0.000	0.002	+/-0.000	n.d.	n.d.	0.002	+/-0.000	0.002	+/-0.000	0.225662	n.s.
	Citric acid	0.003	+/-0.000	0.005	+/-0.001	0.009	+/-0.001	0.018	+/-0.002	0.022	+/-0.006	0.020	+/-0.004	0.025	+/-0.008	0.033	+/-0.006	0.028	+/-0.008	0.015	+/-0.003	0.017	+/-0.004	0.027	+/-0.015	0.030	+/-0.015	8.20513e-07	***
	Fumaric acid	0.006	+/-0.004	0.006	+/-0.003	0.006	+/-0.004	0.006	+/-0.004	0.004	+/-0.001	0.006	+/-0.002	0.006	+/-0.003	0.006	+/-0.002	0.006	+/-0.001	0.004	+/-0.001	0.004	+/-0.001	0.005	+/-0.001	0.008	+/-0.005	0.741131	n.s.
	Fumaric acid, 2-methyl-	0.004	+/-0.001	0.003	+/-0.001	0.003	+/-0.001	0.005	+/-0.002	0.004	+/-0.001	0.004	+/-0.002	0.004	+/-0.001	0.004	+/-0.002	0.004	+/-0.001	0.004	+/-0.001	0.004	+/-0.002	0.005	+/-0.002	0.008	+/-0.005	0.188638	n.s.
	Glutaric acid	0.002	+/-0.000	0.002	+/-0.001	0.001	+/-0.000	0.002	+/-0.000	0.002	+/-0.001	0.002	+/-0.001	0.002	+/-0.000	0.002	+/-0.000	0.002	+/-0.001	0.002	+/-0.001	0.003	+/-0.001	0.003	+/-0.001	0.002	+/-0.000	0.0832489	n.s.
	Glutaric acid, 2-oxo-	0.001	+/-0.000	0.001	+/-0.000	0.001	+/-0.000	0.001	+/-0.000	0.001	+/-0.000	0.001	+/-0.000	0.001	+/-0.000	0.001	+/-0.000	0.001	+/-0.000	0.000	+/-0.000	0.000	+/-0.000	0.001	+/-0.000	0.001	+/-0.000	0.0123991	*
	Glycine, N,N-dimethyl-	0.003	+/-0.003	0.005	+/-0.004	0.003	+/-0.003	0.003	+/-0.002	0.003	+/-0.004	0.004	+/-0.003	0.004	+/-0.002	0.004	+/-0.003	0.004	+/-0.003	0.008	+/-0.004	0.008	+/-0.005	0.006	+/-0.003	0.008	+/-0.005	0.130576	n.s.
	Glycolic acid	0.008	+/-0.001	0.007	+/-0.002	0.006	+/-0.002	0.007	+/-0.001	0.007	+/-0.002	0.008	+/-0.002	0.007	+/-0.002	0.010	+/-0.002	0.006	+/-0.001	0.006	+/-0.001	0.007	+/-0.001	0.008	+/-0.002	0.009	+/-0.004	0.127696	n.s.
	Hexanedioic acid, hydroxy-	0.006	+/-0.002	0.005	+/-0.001	0.006	+/-0.002	0.005	+/-0.001	0.005	+/-0.001	0.006	+/-0.002	0.005	+/-0.001	0.007	+/-0.001	0.004	+/-0.001	0.004	+/-0.001	0.004	+/-0.000	0.007	+/-0.002	0.005	+/-0.001	0.0111983	*
	Hexanoic acid, 2-ethyl-	0.006	+/-0.001	0.006	+/-0.001	0.006	+/-0.002	0.006	+/-0.001	0.007	+/-0.003	0.007	+/-0.003	0.007	+/-0.002	0.009	+/-0.004	0.007	+/-0.001	0.009	+/-0.004	0.009	+/-0.002	0.009	+/-0.003	0.010	+/-0.005	0.190461	n.s.
	Isocitric acid	0.001	+/-0.000	0.002	+/-0.000	0.003	+/-0.000	0.004	+/-0.000	0.006	+/-0.001	0.006	+/-0.001	0.007	+/-0.002	0.008	+/-0.001	0.008	+/-0.002	0.005	+/-0.002	0.005	+/-0.001	0.008	+/-0.004	0.007	+/-0.003	1.59403e-05	***
	Itaconic acid	0.005	+/-0.002	0.005	+/-0.002	0.005	+/-0.002	0.009	+/-0.004	0.007	+/-0.002	0.008	+/-0.004	0.009	+/-0.003	0.007	+/-0.004	0.007	+/-0.002	0.006	+/-0.003	0.008	+/-0.004	0.009	+/-0.003	0.014	+/-0.008	0.0221211	*
	Lactic acid	0.001	+/-0.000	0.001	+/-0.000	0.000	+/-0.000	0.001	+/-0.000	0.001	+/-0.000	0.000	+/-0.000	0.001	+/-0.000	0.002	+/-0.001	0.004	+/-0.008	0.001	+/-0.000	0.001	+/-0.000	0.001	+/-0.000	0.001	+/-0.000	0.456473	n.s.
	Malic acid	0.029	+/-0.005	0.026	+/-0.004	0.023	+/-0.002	0.018	+/-0.005	0.016	+/-0.005	0.013	+/-0.002	0.015	+/-0.004	0.018	+/-0.007	0.016	+/-0.005	0.006	+/-0.002	0.006	+/-0.001	0.009	+/-0.004	0.012	+/-0.005	5.47511e-11	***
	Malic acid, 2-methyl-	0.006	+/-0.002	0.004	+/-0.001	0.004	+/-0.001	0.005	+/-0.002	0.006	+/-0.001	0.005	+/-0.001	0.007	+/-0.002	0.007	+/-0.002	0.005	+/-0.003	n.d.	n.d.	n.d.	n.d.	n.d.	n.d.	n.d.	n.d.	0.21058	n.s.
	Malonic acid	n.d.	n.d.	n.d.	n.d.	n.d.	n.d.	n.d.	n.d.	n.d.	n.d.	n.d.	n.d.	n.d.	n.d.	n.d.	n.d.	0.024	+/-0.008	n.d.	n.d.	n.d.	n.d.	0.022	+/-0.009	0.020	+/-0.000	0.741131	n.s.
	Quinic acid	0.005	+/-0.001	0.003	+/-0.001	0.003	+/-0.001	0.003	+/-0.000	0.004	+/-0.001	0.004	+/-0.002	0.003	+/-0.001	0.005	+/-0.001	0.005	+/-0.000	0.004	+/-0.001	0.004	+/-0.001	0.005	+/-0.001	0.005	+/-0.002	0.0474542	*
	Shikimic acid	0.002	+/-0.000	0.001	+/-0.000	0.000	+/-0.000	0.000	+/-0.000	0.000	+/-0.000	0.000	+/-0.000	0.000	+/-0.000	0.000	+/-0.000	0.001	+/-0.000	0.001	+/-0.000	0.001	+/-0.000	0.001	+/-0.000	0.001	+/-0.000	3.1777e-08	***
	Succinic acid	0.005	+/-0.001	0.005	+/-0.001	0.004	+/-0.001	0.004	+/-0.001	0.004	+/-0.001	0.004	+/-0.001	0.004	+/-0.001	0.008	+/-0.003	0.005	+/-0.001	0.005	+/-0.001	0.006	+/-0.001	0.009	+/-0.001	0.008	+/-0.001	1.79118e-08	***
	Vanillic acid	0.004	+/-0.001	0.003	+/-0.001	0.004	+/-0.003	0.006	+/-0.003	0.005	+/-0.002	0.005	+/-0.002	0.006	+/-0.002	0.005	+/-0.002	0.006	+/-0.003	0.006	+/-0.002	0.008	+/-0.002	0.007	+/-0.001	0.011	+/-0.007	0.0301928	*
	Sinapyl alcohol, trans-	0.003	+/-0.000	0.006	+/-0.002	0.005	+/-0.001	0.006	+/-0.000	0.006	+/-0.001	0.007	+/-0.002	0.007	+/-0.001	0.004	+/-0.002	0.005	+/-0.002	0.006	+/-0.001	0.004	+/-0.001	0.003	+/-0.001	0.002	+/-0.000	1.3151e-07	***
	Alanine, beta-	0.002	+/-0.001	0.003	+/-0.001	0.002	+/-0.000	0.002	+/-0.001	0.003	+/-0.000	0.003	+/-0.001	0.003	+/-0.001	0.005	+/-0.002	0.003	+/-0.001	0.002	+/-0.001	0.002	+/-0.001	0.003	+/-0.001	0.003	+/-0.001	0.00180625	**
	Aminomalonic acid	0.007	+/-0.003	0.004	+/-0.001	0.004	+/-0.001	0.005	+/-0.002	0.007	+/-0.002	0.005	+/-0.003	0.006	+/-0.003	0.007	+/-0.002	0.007	+/-0.003	0.004	+/-0.002	n.d.	n.d.	n.d.	n.d.	n.d.	n.d.	0.136213	n.s.
	Caproic acid, 6-amino-	0.000	+/-0.000	0.000	+/-0.000	0.000	+/-0.000	0.000	+/-0.000	0.000	+/-0.000	0.000	+/-0.000	0.000	+/-0.000	0.001	+/-0.000	0.001	+/-0.000	0.001	+/-0.000	0.001	+/-0.000	0.001	+/-0.000	0.001	+/-0.000	0	***
	Homoserine	0.005	+/-0.005	0.002	+/-0.002	0.002	+/-0.001	0.002	+/-0.001	0.003	+/-0.001	0.002	+/-0.000	0.002	+/-0.001	0.002	+/-0.001	0.002	+/-0.001	0.002	+/-0.000	0.002	+/-0.000	0.001	+/-0.000	0.002	+/-0.002	0.27055	n.s.
	Methionine	0.006	+/-0.005	0.003	+/-0.003	0.002	+/-0.001	0.002	+/-0.001	0.003	+/-0.002	0.001	+/-0.001	0.002	+/-0.001	0.002	+/-0.001	0.001	+/-0.001	0.000	+/-0.001	0.001	+/-0.001	0.000	+/-0.000	n.d.	n.d.	0.0155414	*
	Pyroglutamic acid	0.009	+/-0.002	0.010	+/-0.001	0.008	+/-0.001	0.008	+/-0.001	0.009	+/-0.001	0.009	+/-0.002	0.008	+/-0.001	0.010	+/-0.002	0.007	+/-0.001	0.005	+/-0.003	0.006	+/-0.003	0.006	+/-0.002	0.008	+/-0.004	0.0066382	**
	Serine, O-acetyl-	0.002	+/-0.001	0.002	+/-0.001	0.002	+/-0.002	0.003	+/-0.002	0.004	+/-0.002	0.002	+/-0.001	0.003	+/-0.002	0.005	+/-0.003	0.002	+/-0.001	n.d.	n.d.	0.003	+/-0.002	n.d.	n.d.	n.d.	n.d.	0.14431	n.s.
	Tryptophan	0.008	+/-0.003	0.005	+/-0.003	0.003	+/-0.002	0.002	+/-0.001	0.001	+/-0.001	0.001	+/-0.001	0.001	+/-0.001	0.001	+/-0.001	0.000	+/-0.000	0.000	+/-0.000	0.000	+/-0.000	0.000	+/-0.000	0.000	+/-0.000	5.47511e-11	***
	Tyrosine	0.008	+/-0.002	0.006	+/-0.003	0.003	+/-0.002	0.002	+/-0.001	0.002	+/-0.001	0.002	+/-0.001	0.002	+/-0.001	0.002	+/-0.002	0.000	+/-0.000	0.000	+/-0.000	0.001	+/-0.001	0.001	+/-0.001	0.000	+/-0.001	8.01965e-13	***
	Hexadecanoic acid	0.001	+/-0.000	0.001	+/-0.000	0.001	+/-0.000	0.001	+/-0.000	0.001	+/-0.000	0.002	+/-0.001	0.001	+/-0.000	0.002	+/-0.001	0.001	+/-0.001	0.001	+/-0.000	0.001	+/-0.000	0.002	+/-0.001	0.002	+/-0.001	0.396414	n.s.
	Octadecanoic acid	0.001	+/-0.000	0.001	+/-0.001	0.001	+/-0.000	0.001	+/-0.000	0.001	+/-0.000	0.002	+/-0.001	0.001	+/-0.000	0.002	+/-0.001	0.001	+/-0.000	0.001	+/-0.000	0.002	+/-0.000	0.002	+/-0.001	0.002	+/-0.001	0.313365	n.s.
	Adenosine	n.d.	n.d.	n.d.	n.d.	n.d.	n.d.	n.d.	n.d.	n.d.	n.d.	n.d.	n.d.	n.d.	n.d.	n.d.	n.d.	0.003	+/-0.001	0.007	+/-0.005	0.006	+/-0.003	n.d.	n.d.	n.d.	n.d.	0.545766	n.s.
	Adenosine, 5-methylthio-	0.006	+/-0.002	0.006	+/-0.003	0.003	+/-0.001	0.002	+/-0.001	0.002	+/-0.001	0.003	+/-0.001	0.002	+/-0.001	0.003	+/-0.001	0.002	+/-0.000	0.002	+/-0.001	0.003	+/-0.001	0.003	+/-0.001	0.003	+/-0.001	4.83177e-05	***
	Ethanolamine	0.007	+/-0.001	0.008	+/-0.001	0.008	+/-0.001	0.008	+/-0.001	0.009	+/-0.001	0.010	+/-0.003	0.008	+/-0.001	0.012	+/-0.003	0.011	+/-0.001	0.011	+/-0.002	0.011	+/-0.002	0.014	+/-0.007	0.015	+/-0.008	0.0078236	**
	Gluconic acid, 2-amino-2-deoxy-	0.004	+/-0.004	0.003	+/-0.001	0.002	+/-0.001	0.003	+/-0.002	0.002	+/-0.000	0.003	+/-0.001	0.003	+/-0.001	0.002	+/-0.001	0.002	+/-0.001	0.002	+/-0.000	0.002	+/-0.001	0.006	+/-0.004	0.002	+/-0.002	0.236616	n.s.
	Guanosine	0.003	+/-0.000	0.003	+/-0.002	0.003	+/-0.001	n.d.	n.d.	n.d.	n.d.	0.004	+/-0.001	0.003	+/-0.001	0.004	+/-0.002	0.003	+/-0.000	0.004	+/-0.002	0.006	+/-0.002	0.009	+/-0.003	0.006	+/-0.001	0.00362485	**
	Guanosine-5-monophosphate	0.002	+/-0.001	0.004	+/-0.002	0.003	+/-0.001	0.001	+/-0.000	n.d.	n.d.	0.002	+/-0.001	0.002	+/-0.001	0.002	+/-0.001	n.d.	n.d.	n.d.	n.d.	n.d.	n.d.	n.d.	n.d.	0.002	+/-0.001	0.282624	n.s.
	Mannosamine, N-acetyl-	0.001	+/-0.000	0.002	+/-0.001	0.002	+/-0.000	0.003	+/-0.000	0.003	+/-0.000	0.004	+/-0.001	0.005	+/-0.001	0.004	+/-0.000	0.004	+/-0.001	0.004	+/-0.001	0.004	+/-0.001	0.005	+/-0.002	0.003	+/-0.001	1.8846e-07	***
	Nicotinamide	0.004	+/-0.001	0.005	+/-0.001	0.003	+/-0.001	0.003	+/-0.001	0.003	+/-0.001	0.003	+/-0.001	0.004	+/-0.001	0.004	+/-0.001	0.002	+/-0.000	0.002	+/-0.001	0.002	+/-0.001	0.002	+/-0.001	0.002	+/-0.001	0.00067415	***
	Propane, 1,3-diamino-	0.002	+/-0.000	0.001	+/-0.000	0.002	+/-0.000	0.002	+/-0.001	0.002	+/-0.000	0.002	+/-0.001	0.002	+/-0.001	0.004	+/-0.002	0.003	+/-0.001	0.003	+/-0.001	0.003	+/-0.001	0.005	+/-0.002	0.003	+/-0.001	3.82845e-06	***
	Propanoic acid, 2-amino-2-methyl-3-hydroxy-	0.005	+/-0.001	0.006	+/-0.003	0.005	+/-0.001	0.004	+/-0.001	0.005	+/-0.001	0.007	+/-0.002	0.005	+/-0.001	0.008	+/-0.001	0.005	+/-0.001	0.005	+/-0.001	0.004	+/-0.002	0.006	+/-0.001	0.004	+/-0.001	0.016263	*
	Putrescine	0.003	+/-0.001	0.002	+/-0.000	0.002	+/-0.000	0.003	+/-0.000	0.003	+/-0.000	0.004	+/-0.000	0.003	+/-0.001	0.003	+/-0.000	0.002	+/-0.000	0.002	+/-0.001	0.001	+/-0.000	0.002	+/-0.001	0.001	+/-0.000	2.00015e-05	***
	Pyridine, 2-hydroxy-	0.002	+/-0.000	0.002	+/-0.000	0.002	+/-0.000	0.002	+/-0.000	0.002	+/-0.000	0.002	+/-0.001	0.001	+/-0.000	0.003	+/-0.001	0.002	+/-0.001	0.003	+/-0.001	0.002	+/-0.001	0.003	+/-0.002	0.003	+/-0.001	0.0555773	n.s.
	Pyridine, 3-hydroxy-	0.000	+/-0.000	0.000	+/-0.000	0.000	+/-0.000	0.000	+/-0.000	0.000	+/-0.000	0.000	+/-0.000	0.000	+/-0.000	0.000	+/-0.000	0.000	+/-0.000	0.000	+/-0.000	0.000	+/-0.000	0.000	+/-0.000	0.000	+/-0.000	0.158539	n.s.
	Spermidine	0.001	+/-0.000	0.000	+/-0.000	0.000	+/-0.000	0.000	+/-0.000	0.000	+/-0.000	0.000	+/-0.000	0.000	+/-0.000	0.000	+/-0.000	0.000	+/-0.000	0.000	+/-0.000	0.000	+/-0.000	0.000	+/-0.000	0.001	+/-0.001	0.000125997	***
	Thymine	n.d.	n.d.	0.004	+/-0.001	n.d.	n.d.	n.d.	n.d.	n.d.	n.d.	n.d.	n.d.	n.d.	n.d.	n.d.	n.d.	n.d.	n.d.	n.d.	n.d.	n.d.	n.d.	n.d.	n.d.	n.d.	n.d.	s.n.a.	n.s.
	Uric acid	n.d.	n.d.	0.001	+/-0.000	0.001	+/-0.000	0.002	+/-0.001	0.002	+/-0.000	0.005	+/-0.003	0.005	+/-0.002	0.006	+/-0.003	0.002	+/-0.001	n.d.	n.d.	n.d.	n.d.	n.d.	n.d.	n.d.	n.d.	0.0555773	n.s.
	Caffeic acid, trans-	n.d.	n.d.	n.d.	n.d.	0.002	+/-0.002	n.d.	n.d.	n.d.	n.d.	0.002	+/-0.000	0.002	+/-0.001	n.d.	n.d.	n.d.	n.d.	0.002	+/-0.000	0.003	+/-0.000	0.002	+/-0.000	0.003	+/-0.002	0.691245	n.s.
	Cinnamic acid, 4-hydroxy-, trans-	0.004	+/-0.001	0.006	+/-0.002	0.005	+/-0.002	0.008	+/-0.002	0.005	+/-0.001	0.007	+/-0.002	0.008	+/-0.002	0.006	+/-0.001	0.006	+/-0.001	0.006	+/-0.001	0.007	+/-0.003	0.007	+/-0.001	0.008	+/-0.004	0.032903	*
	Ferulic acid, trans-	0.003	+/-0.001	0.003	+/-0.001	0.003	+/-0.001	0.003	+/-0.001	0.003	+/-0.001	0.004	+/-0.001	0.003	+/-0.001	0.003	+/-0.001	0.004	+/-0.001	0.003	+/-0.000	0.004	+/-0.001	0.004	+/-0.001	0.005	+/-0.003	0.0905696	n.s.
	Sinapic acid, trans-	0.004	+/-0.002	0.005	+/-0.002	0.003	+/-0.002	0.003	+/-0.001	0.004	+/-0.001	0.005	+/-0.002	0.003	+/-0.001	0.004	+/-0.002	0.004	+/-0.002	0.005	+/-0.001	0.005	+/-0.001	0.004	+/-0.001	0.007	+/-0.004	0.47448	n.s.
	Ethanolaminephosphate	0.007	+/-0.004	0.006	+/-0.002	0.006	+/-0.003	0.003	+/-0.001	0.004	+/-0.001	0.005	+/-0.003	0.002	+/-0.001	0.004	+/-0.001	0.002	+/-0.001	0.001	+/-0.000	0.001	+/-0.001	0.002	+/-0.001	0.001	+/-0.000	1.73276e-05	***
	Fructose-1-phosphate	0.007	+/-0.001	0.007	+/-0.003	0.005	+/-0.000	n.d.	n.d.	n.d.	n.d.	n.d.	n.d.	n.d.	n.d.	n.d.	n.d.	n.d.	n.d.	n.d.	n.d.	n.d.	n.d.	n.d.	n.d.	n.d.	n.d.	0.392403	n.s.
	Fructose-6-phosphate	0.008	+/-0.001	0.007	+/-0.002	0.005	+/-0.001	0.003	+/-0.001	0.003	+/-0.000	0.003	+/-0.001	0.002	+/-0.001	0.002	+/-0.001	0.002	+/-0.000	0.001	+/-0.000	0.001	+/-0.000	0.001	+/-0.000	0.001	+/-0.000	0	***
	Gluconic acid-6-phosphate	0.006	+/-0.001	0.006	+/-0.002	0.003	+/-0.001	0.001	+/-0.000	0.001	+/-0.000	0.001	+/-0.000	0.000	+/-0.000	0.001	+/-0.000	0.000	+/-0.000	n.d.	n.d.	n.d.	n.d.	n.d.	n.d.	n.d.	n.d.	9.8119e-14	***
	Glucose-6-phosphate	0.007	+/-0.002	0.007	+/-0.002	0.005	+/-0.001	0.004	+/-0.001	0.003	+/-0.001	0.003	+/-0.001	0.002	+/-0.001	0.002	+/-0.001	0.001	+/-0.000	0.001	+/-0.000	0.001	+/-0.000	0.001	+/-0.000	0.001	+/-0.000	0	***
	Glyceric acid-3-phosphate	0.004	+/-0.001	0.004	+/-0.001	0.004	+/-0.002	0.001	+/-0.000	0.001	+/-0.000	0.001	+/-0.001	0.000	+/-0.000	0.001	+/-0.000	0.001	+/-0.001	0.000	+/-0.000	n.d.	n.d.	0.001	+/-0.000	n.d.	n.d.	3.36372e-08	***
	Glycerol-3-phosphate	0.006	+/-0.002	0.007	+/-0.003	0.006	+/-0.002	0.004	+/-0.000	0.004	+/-0.001	0.006	+/-0.003	0.004	+/-0.000	0.008	+/-0.003	0.005	+/-0.001	0.006	+/-0.002	0.008	+/-0.003	0.008	+/-0.001	0.008	+/-0.001	0.00610246	**
	Inositol-2-phosphate, myo-	0.000	+/-0.000	0.000	+/-0.000	0.000	+/-0.000	0.000	+/-0.000	0.000	+/-0.000	0.000	+/-0.000	0.000	+/-0.000	0.000	+/-0.000	0.000	+/-0.000	0.000	+/-0.000	0.000	+/-0.000	0.000	+/-0.000	0.000	+/-0.000	0.127696	n.s.
	myo-Inositol-1-phosphate	0.000	+/-0.000	0.000	+/-0.000	0.000	+/-0.000	0.000	+/-0.000	0.000	+/-0.000	0.000	+/-0.000	0.000	+/-0.000	0.000	+/-0.000	0.000	+/-0.000	0.000	+/-0.000	0.000	+/-0.000	0.000	+/-0.000	0.000	+/-0.000	4.35084e-12	***
	Phosphoenolpyruvic acid	0.006	+/-0.002	0.005	+/-0.002	0.006	+/-0.002	n.d.	n.d.	n.d.	n.d.	0.003	+/-0.000	n.d.	n.d.	n.d.	n.d.	n.d.	n.d.	n.d.	n.d.	n.d.	n.d.	n.d.	n.d.	n.d.	n.d.	0.460363	n.s.
	Phosphoric acid monomethyl ester	0.001	+/-0.000	0.001	+/-0.000	0.001	+/-0.000	0.001	+/-0.001	0.001	+/-0.001	0.001	+/-0.000	0.001	+/-0.000	0.001	+/-0.000	0.001	+/-0.000	0.001	+/-0.000	0.000	+/-0.000	0.000	+/-0.000	0.000	+/-0.000	0.000470695	***
	Ribulose-5-phosphate	0.006	+/-0.001	0.007	+/-0.002	0.004	+/-0.001	0.003	+/-0.000	0.002	+/-0.001	0.002	+/-0.000	0.002	+/-0.000	0.003	+/-0.001	n.d.	n.d.	0.003	+/-0.001	n.d.	n.d.	0.002	+/-0.001	0.002	+/-0.001	1.44554e-07	***
	Erythronic acid	0.002	+/-0.001	0.004	+/-0.001	0.004	+/-0.000	0.005	+/-0.000	0.006	+/-0.001	0.007	+/-0.001	0.008	+/-0.001	0.011	+/-0.001	0.010	+/-0.002	0.008	+/-0.001	0.009	+/-0.001	0.011	+/-0.002	0.012	+/-0.004	0	***
	Erythronic acid-1,4-lactone	0.005	+/-0.001	0.006	+/-0.003	0.006	+/-0.001	0.006	+/-0.001	0.006	+/-0.000	0.008	+/-0.001	0.007	+/-0.001	0.008	+/-0.001	0.007	+/-0.001	0.007	+/-0.001	0.008	+/-0.000	0.007	+/-0.001	0.007	+/-0.001	0.0141334	*
	Galactaric acid	0.004	+/-0.001	0.004	+/-0.001	0.004	+/-0.001	0.004	+/-0.000	0.004	+/-0.000	0.004	+/-0.001	0.004	+/-0.000	0.004	+/-0.001	0.002	+/-0.001	0.001	+/-0.000	0.001	+/-0.000	0.003	+/-0.002	0.003	+/-0.002	3.36372e-08	***
	Galactonic acid	0.001	+/-0.000	0.002	+/-0.000	0.001	+/-0.000	0.002	+/-0.000	0.002	+/-0.000	0.002	+/-0.000	0.002	+/-0.000	0.003	+/-0.000	0.002	+/-0.000	0.002	+/-0.000	0.002	+/-0.000	0.002	+/-0.000	0.002	+/-0.000	2.30603e-09	***
	Gluconic acid	0.003	+/-0.003	0.003	+/-0.002	0.004	+/-0.002	0.011	+/-0.002	0.010	+/-0.002	0.007	+/-0.002	0.007	+/-0.002	0.005	+/-0.002	0.002	+/-0.001	0.001	+/-0.000	0.001	+/-0.000	0.002	+/-0.001	0.001	+/-0.000	0	***
	Glyceric acid	0.003	+/-0.001	0.005	+/-0.001	0.003	+/-0.001	0.004	+/-0.000	0.003	+/-0.001	0.004	+/-0.000	0.003	+/-0.001	0.003	+/-0.001	0.003	+/-0.001	0.002	+/-0.000	0.002	+/-0.000	0.001	+/-0.000	0.002	+/-0.000	4.45672e-11	***
	Lyxonic acid-1,4-lactone	0.004	+/-0.001	0.004	+/-0.001	0.004	+/-0.001	0.003	+/-0.000	0.003	+/-0.000	0.004	+/-0.001	0.004	+/-0.000	0.005	+/-0.001	0.004	+/-0.001	0.004	+/-0.001	0.004	+/-0.000	0.004	+/-0.001	0.004	+/-0.001	0.0574412	n.s.
	Ribonic acid	0.001	+/-0.000	0.001	+/-0.000	0.002	+/-0.000	0.002	+/-0.000	0.002	+/-0.000	0.002	+/-0.000	0.003	+/-0.000	0.004	+/-0.000	0.003	+/-0.000	0.003	+/-0.000	0.003	+/-0.000	0.003	+/-0.001	0.003	+/-0.000	0	***
	Saccharic acid	0.004	+/-0.001	0.006	+/-0.002	0.006	+/-0.001	0.007	+/-0.001	0.008	+/-0.001	0.010	+/-0.002	0.008	+/-0.001	0.008	+/-0.001	0.006	+/-0.001	0.004	+/-0.001	0.004	+/-0.001	0.008	+/-0.004	0.007	+/-0.003	2.00015e-05	***
	Threonic acid	0.004	+/-0.000	0.005	+/-0.003	0.005	+/-0.001	0.004	+/-0.001	0.004	+/-0.001	0.004	+/-0.001	0.004	+/-0.001	0.005	+/-0.001	0.003	+/-0.000	0.003	+/-0.000	0.003	+/-0.001	0.003	+/-0.001	0.003	+/-0.000	0.016263	*
	Erythritol	n.d.	n.d.	n.d.	n.d.	n.d.	n.d.	n.d.	n.d.	n.d.	n.d.	n.d.	n.d.	n.d.	n.d.	n.d.	n.d.	n.d.	n.d.	n.d.	n.d.	n.d.	n.d.	0.023	+/-0.007	n.d.	n.d.	s.n.a.	n.s.
	Galactitol	n.d.	n.d.	0.003	+/-0.001	0.002	+/-0.000	0.002	+/-0.000	0.002	+/-0.000	0.003	+/-0.001	0.003	+/-0.000	0.004	+/-0.001	0.004	+/-0.001	0.005	+/-0.001	0.005	+/-0.001	0.006	+/-0.001	0.006	+/-0.001	1.89805e-08	***
	Glycerol	0.005	+/-0.002	0.004	+/-0.001	0.004	+/-0.001	0.005	+/-0.001	0.005	+/-0.000	0.006	+/-0.001	0.007	+/-0.002	0.009	+/-0.003	0.009	+/-0.001	0.009	+/-0.002	0.010	+/-0.002	0.010	+/-0.001	0.010	+/-0.003	5.08333e-10	***
	Inositol, myo-	0.012	+/-0.001	0.012	+/-0.001	0.012	+/-0.002	0.012	+/-0.001	0.014	+/-0.001	0.014	+/-0.004	0.012	+/-0.002	0.016	+/-0.003	0.015	+/-0.001	0.014	+/-0.003	0.010	+/-0.001	0.009	+/-0.003	0.008	+/-0.002	5.23273e-07	***
	Ribitol	0.001	+/-0.000	0.002	+/-0.001	0.002	+/-0.001	0.003	+/-0.000	0.003	+/-0.001	0.002	+/-0.000	0.002	+/-0.000	0.002	+/-0.000	0.002	+/-0.000	0.002	+/-0.000	0.002	+/-0.000	0.001	+/-0.000	0.002	+/-0.000	2.5895e-07	***
	Sorbitol	0.006	+/-0.001	0.006	+/-0.002	0.005	+/-0.001	0.004	+/-0.000	0.004	+/-0.000	0.005	+/-0.001	0.005	+/-0.001	0.006	+/-0.001	0.005	+/-0.001	0.004	+/-0.001	0.003	+/-0.000	0.005	+/-0.001	0.004	+/-0.001	0.00274484	**
	Galactinol	0.006	+/-0.003	0.007	+/-0.003	0.004	+/-0.001	0.002	+/-0.001	0.002	+/-0.001	0.003	+/-0.001	0.002	+/-0.001	0.001	+/-0.000	0.001	+/-0.001	0.001	+/-0.001	0.001	+/-0.001	0.002	+/-0.001	0.001	+/-0.001	1.9427e-09	***
	1,3-Dihydroxyaceton	0.003	+/-0.001	0.006	+/-0.001	0.003	+/-0.001	0.004	+/-0.001	0.005	+/-0.001	0.005	+/-0.001	0.007	+/-0.001	0.008	+/-0.004	0.008	+/-0.001	0.009	+/-0.004	0.008	+/-0.002	0.008	+/-0.001	0.007	+/-0.002	0.0018926	**
	Arabinose	0.005	+/-0.001	0.008	+/-0.002	0.007	+/-0.001	0.007	+/-0.001	0.007	+/-0.000	0.008	+/-0.001	0.008	+/-0.001	0.008	+/-0.000	0.007	+/-0.001	0.006	+/-0.001	0.005	+/-0.001	0.006	+/-0.002	0.005	+/-0.001	1.05233e-05	***
	Fructose	0.067	+/-0.013	0.055	+/-0.012	0.046	+/-0.011	0.052	+/-0.014	0.046	+/-0.012	0.031	+/-0.013	0.037	+/-0.015	0.026	+/-0.006	0.026	+/-0.008	0.015	+/-0.006	0.007	+/-0.001	0.016	+/-0.008	0.008	+/-0.002	4.71665e-13	***
	Fucose	0.002	+/-0.000	0.003	+/-0.001	0.002	+/-0.000	0.002	+/-0.000	0.002	+/-0.000	0.002	+/-0.001	0.002	+/-0.000	0.003	+/-0.000	0.002	+/-0.000	0.003	+/-0.000	0.003	+/-0.001	0.003	+/-0.001	0.003	+/-0.001	0.00018005	***
	Gentiobiose	0.002	+/-0.000	0.003	+/-0.002	0.002	+/-0.000	0.002	+/-0.001	0.003	+/-0.001	0.003	+/-0.002	0.003	+/-0.001	0.004	+/-0.001	0.003	+/-0.001	0.003	+/-0.001	0.003	+/-0.001	0.005	+/-0.003	0.003	+/-0.001	0.0931299	n.s.
	Glucose	0.065	+/-0.015	0.054	+/-0.008	0.045	+/-0.016	0.053	+/-0.017	0.048	+/-0.015	0.034	+/-0.014	0.039	+/-0.017	0.030	+/-0.005	0.027	+/-0.010	0.015	+/-0.007	0.006	+/-0.001	0.017	+/-0.010	0.008	+/-0.003	1.29768e-10	***
	Glucopyranose	0.003	+/-0.000	0.003	+/-0.001	0.003	+/-0.001	0.003	+/-0.001	0.004	+/-0.001	0.004	+/-0.002	0.003	+/-0.001	0.004	+/-0.001	0.004	+/-0.001	0.005	+/-0.001	0.005	+/-0.002	0.004	+/-0.001	0.006	+/-0.002	0.00458594	**
	Kestose, 1-	0.001	+/-0.001	0.001	+/-0.002	0.000	+/-0.000	0.002	+/-0.003	0.000	+/-0.001	0.001	+/-0.001	0.002	+/-0.002	0.004	+/-0.004	0.007	+/-0.005	0.007	+/-0.005	0.005	+/-0.004	0.007	+/-0.005	0.008	+/-0.005	0.00116431	**
	Maltose	0.001	+/-0.000	0.001	+/-0.001	0.001	+/-0.000	0.001	+/-0.000	0.001	+/-0.000	0.002	+/-0.001	0.002	+/-0.000	0.002	+/-0.000	0.002	+/-0.001	0.002	+/-0.000	0.002	+/-0.001	0.003	+/-0.002	0.003	+/-0.001	0.000398853	***
	Raffinose	0.002	+/-0.002	0.001	+/-0.000	0.000	+/-0.000	0.001	+/-0.000	0.001	+/-0.000	0.001	+/-0.000	0.001	+/-0.001	0.007	+/-0.003	0.016	+/-0.008	0.019	+/-0.004	0.012	+/-0.001	0.015	+/-0.006	0.018	+/-0.006	1.47937e-14	***
	Rhamnose	0.001	+/-0.000	0.001	+/-0.000	0.001	+/-0.000	0.001	+/-0.000	0.001	+/-0.000	0.001	+/-0.000	0.001	+/-0.000	0.002	+/-0.000	0.002	+/-0.000	0.002	+/-0.000	0.002	+/-0.001	0.003	+/-0.001	0.003	+/-0.000	0	***
	Sucrose	0.013	+/-0.001	0.012	+/-0.001	0.013	+/-0.003	0.014	+/-0.002	0.015	+/-0.002	0.016	+/-0.005	0.013	+/-0.002	0.018	+/-0.004	0.017	+/-0.001	0.016	+/-0.003	0.020	+/-0.006	0.024	+/-0.015	0.027	+/-0.016	0.0302624	*
	Trehalose, alpha,alpha'-, D-	0.003	+/-0.000	0.005	+/-0.003	0.003	+/-0.000	0.003	+/-0.001	0.004	+/-0.001	0.003	+/-0.001	0.003	+/-0.000	0.003	+/-0.001	0.002	+/-0.001	0.003	+/-0.000	0.003	+/-0.001	0.002	+/-0.001	0.002	+/-0.000	0.000456879	***
	Xylose	0.007	+/-0.001	0.007	+/-0.002	0.005	+/-0.000	0.004	+/-0.001	0.004	+/-0.000	0.004	+/-0.001	0.004	+/-0.000	0.004	+/-0.000	0.003	+/-0.000	0.003	+/-0.001	0.002	+/-0.000	0.003	+/-0.001	0.002	+/-0.000	6.06922e-15	***
	Xylulose	0.001	+/-0.000	0.001	+/-0.000	0.001	+/-0.000	0.001	+/-0.000	0.001	+/-0.000	0.001	+/-0.000	0.001	+/-0.000	0.001	+/-0.000	0.001	+/-0.000	0.001	+/-0.000	0.001	+/-0.000	0.001	+/-0.000	0.001	+/-0.000	5.51403e-05	***
Endosperm	2-Piperidinecarboxylic acid	n.a.	n.a.	n.a.	n.a.	0.094	+/-0.052	n.a.	n.a.	0.016	+/-0.005	0.020	+/-0.007	n.a.	n.a.	0.015	+/-0.005	n.a.	n.a.	0.007	+/-0.002	n.a.	n.a.	n.a.	n.a.	0.004	+/-0.001	3.50587e-06	***
	Aconitic acid, cis-	n.a.	n.a.	n.a.	n.a.	0.065	+/-0.013	n.a.	n.a.	0.040	+/-0.006	0.041	+/-0.007	n.a.	n.a.	0.043	+/-0.007	n.a.	n.a.	0.045	+/-0.005	n.a.	n.a.	n.a.	n.a.	0.047	+/-0.007	0.000205624	***
	Benzoic acid	n.a.	n.a.	n.a.	n.a.	0.113	+/-0.037	n.a.	n.a.	0.043	+/-0.008	0.040	+/-0.009	n.a.	n.a.	0.039	+/-0.012	n.a.	n.a.	0.033	+/-0.006	n.a.	n.a.	n.a.	n.a.	0.032	+/-0.005	1.27586e-07	***
	Boric-acid	n.a.	n.a.	n.a.	n.a.	0.127	+/-0.058	n.a.	n.a.	0.043	+/-0.032	0.051	+/-0.032	n.a.	n.a.	0.039	+/-0.031	n.a.	n.a.	0.035	+/-0.028	n.a.	n.a.	n.a.	n.a.	0.040	+/-0.027	0.00874954	**
	Butanoic acid, 2,4-dihydroxy-	n.a.	n.a.	n.a.	n.a.	0.030	+/-0.006	n.a.	n.a.	0.037	+/-0.005	0.057	+/-0.008	n.a.	n.a.	0.049	+/-0.007	n.a.	n.a.	0.049	+/-0.016	n.a.	n.a.	n.a.	n.a.	0.064	+/-0.015	0.000289131	***
	Butanoic acid, 2-oxo-	n.a.	n.a.	n.a.	n.a.	0.154	+/-0.119	n.a.	n.a.	0.072	+/-0.027	0.077	+/-0.019	n.a.	n.a.	0.062	+/-0.018	n.a.	n.a.	0.044	+/-0.012	n.a.	n.a.	n.a.	n.a.	0.034	+/-0.014	0.0160149	*
	Citric acid	n.a.	n.a.	n.a.	n.a.	0.059	+/-0.009	n.a.	n.a.	0.047	+/-0.004	0.050	+/-0.003	n.a.	n.a.	0.047	+/-0.003	n.a.	n.a.	0.041	+/-0.004	n.a.	n.a.	n.a.	n.a.	0.032	+/-0.001	8.49936e-08	***
	Fumaric acid	n.a.	n.a.	n.a.	n.a.	0.101	+/-0.020	n.a.	n.a.	0.038	+/-0.009	0.040	+/-0.012	n.a.	n.a.	0.035	+/-0.003	n.a.	n.a.	0.037	+/-0.003	n.a.	n.a.	n.a.	n.a.	0.055	+/-0.014	3.2353e-09	***
	Gluconic acid, 2-amino-2-deoxy-	n.a.	n.a.	n.a.	n.a.	n.d.	n.d.	n.a.	n.a.	n.d.	n.d.	0.013	+/-0.004	n.a.	n.a.	0.026	+/-0.003	n.a.	n.a.	0.042	+/-0.008	n.a.	n.a.	n.a.	n.a.	0.040	+/-0.011	1.45408e-05	***
	Glutaric acid, 2-hydroxy-	n.a.	n.a.	n.a.	n.a.	0.046	+/-0.020	n.a.	n.a.	0.047	+/-0.015	0.041	+/-0.010	n.a.	n.a.	0.042	+/-0.007	n.a.	n.a.	0.048	+/-0.005	n.a.	n.a.	n.a.	n.a.	0.049	+/-0.008	0.844772	n.s.
	Glutaric acid, 2-oxo-	n.a.	n.a.	n.a.	n.a.	0.016	+/-0.005	n.a.	n.a.	0.012	+/-0.002	0.013	+/-0.002	n.a.	n.a.	0.013	+/-0.003	n.a.	n.a.	0.016	+/-0.002	n.a.	n.a.	n.a.	n.a.	0.017	+/-0.003	0.0248308	*
	Hexanoic acid, 2-ethyl-	n.a.	n.a.	n.a.	n.a.	0.135	+/-0.050	n.a.	n.a.	0.075	+/-0.022	0.074	+/-0.016	n.a.	n.a.	0.060	+/-0.020	n.a.	n.a.	0.055	+/-0.013	n.a.	n.a.	n.a.	n.a.	0.043	+/-0.004	0.00070128	***
	Homogentisic acid	n.a.	n.a.	n.a.	n.a.	n.d.	n.d.	n.a.	n.a.	n.d.	n.d.	n.d.	n.d.	n.a.	n.a.	n.d.	n.d.	n.a.	n.a.	0.010	+/-0.003	n.a.	n.a.	n.a.	n.a.	0.063	+/-0.015	0.000351766	***
	Isocitric acid	n.a.	n.a.	n.a.	n.a.	0.111	+/-0.015	n.a.	n.a.	0.089	+/-0.014	0.077	+/-0.015	n.a.	n.a.	0.069	+/-0.021	n.a.	n.a.	0.067	+/-0.023	n.a.	n.a.	n.a.	n.a.	0.058	+/-0.013	0.000623379	***
	Lactic acid	n.a.	n.a.	n.a.	n.a.	0.119	+/-0.063	n.a.	n.a.	0.030	+/-0.011	0.023	+/-0.008	n.a.	n.a.	0.016	+/-0.003	n.a.	n.a.	0.025	+/-0.007	n.a.	n.a.	n.a.	n.a.	0.033	+/-0.011	1.31099e-05	***
	Lyxonic acid	n.a.	n.a.	n.a.	n.a.	0.089	+/-0.017	n.a.	n.a.	0.022	+/-0.003	0.034	+/-0.007	n.a.	n.a.	0.043	+/-0.013	n.a.	n.a.	0.050	+/-0.009	n.a.	n.a.	n.a.	n.a.	0.040	+/-0.005	1.55548e-09	***
	Malic acid	n.a.	n.a.	n.a.	n.a.	0.043	+/-0.005	n.a.	n.a.	0.025	+/-0.001	0.030	+/-0.002	n.a.	n.a.	0.035	+/-0.002	n.a.	n.a.	0.042	+/-0.006	n.a.	n.a.	n.a.	n.a.	0.050	+/-0.005	9.47082e-10	***
	Malic acid, 2-isopropyl-	n.a.	n.a.	n.a.	n.a.	0.071	+/-0.035	n.a.	n.a.	0.062	+/-0.015	0.060	+/-0.008	n.a.	n.a.	0.037	+/-0.006	n.a.	n.a.	0.026	+/-0.006	n.a.	n.a.	n.a.	n.a.	0.018	+/-0.002	4.90037e-05	***
	Malonic acid	n.a.	n.a.	n.a.	n.a.	0.036	+/-0.010	n.a.	n.a.	0.041	+/-0.005	0.045	+/-0.008	n.a.	n.a.	0.057	+/-0.016	n.a.	n.a.	0.049	+/-0.006	n.a.	n.a.	n.a.	n.a.	0.052	+/-0.009	0.0315675	*
	Pantothenic acid	n.a.	n.a.	n.a.	n.a.	0.112	+/-0.013	n.a.	n.a.	0.041	+/-0.002	0.039	+/-0.008	n.a.	n.a.	0.034	+/-0.003	n.a.	n.a.	0.042	+/-0.004	n.a.	n.a.	n.a.	n.a.	0.044	+/-0.002	0	***
	Phthalic acid	n.a.	n.a.	n.a.	n.a.	n.d.	n.d.	n.a.	n.a.	n.d.	n.d.	n.d.	n.d.	n.a.	n.a.	n.d.	n.d.	n.a.	n.a.	n.d.	n.d.	n.a.	n.a.	n.a.	n.a.	0.012	+/-0.001	s.n.a.	n.s.
	Pyruvic acid	n.a.	n.a.	n.a.	n.a.	0.044	+/-0.013	n.a.	n.a.	0.058	+/-0.007	0.083	+/-0.011	n.a.	n.a.	0.054	+/-0.009	n.a.	n.a.	0.045	+/-0.010	n.a.	n.a.	n.a.	n.a.	0.048	+/-0.008	1.05666e-05	***
	Quinic acid	n.a.	n.a.	n.a.	n.a.	0.032	+/-0.011	n.a.	n.a.	0.005	+/-0.001	0.003	+/-0.001	n.a.	n.a.	0.003	+/-0.001	n.a.	n.a.	0.002	+/-0.001	n.a.	n.a.	n.a.	n.a.	0.002	+/-0.001	1.5627e-10	***
	Salicylic acid-glucopyranoside	n.a.	n.a.	n.a.	n.a.	0.099	+/-0.055	n.a.	n.a.	n.d.	n.d.	n.d.	n.d.	n.a.	n.a.	n.d.	n.d.	n.a.	n.a.	n.d.	n.d.	n.a.	n.a.	n.a.	n.a.	0.025	+/-0.011	0.0874565	n.s.
	Shikimic acid	n.a.	n.a.	n.a.	n.a.	0.050	+/-0.009	n.a.	n.a.	0.015	+/-0.001	0.013	+/-0.001	n.a.	n.a.	0.013	+/-0.002	n.a.	n.a.	0.010	+/-0.001	n.a.	n.a.	n.a.	n.a.	0.005	+/-0.000	1.32487e-15	***
	Succinic acid	n.a.	n.a.	n.a.	n.a.	0.061	+/-0.012	n.a.	n.a.	0.073	+/-0.005	0.076	+/-0.005	n.a.	n.a.	0.065	+/-0.004	n.a.	n.a.	0.057	+/-0.003	n.a.	n.a.	n.a.	n.a.	0.039	+/-0.004	1.01168e-08	***
	Propane-1,2-diol	n.a.	n.a.	n.a.	n.a.	0.051	+/-0.025	n.a.	n.a.	0.031	+/-0.009	0.022	+/-0.004	n.a.	n.a.	0.045	+/-0.022	n.a.	n.a.	0.029	+/-0.013	n.a.	n.a.	n.a.	n.a.	0.035	+/-0.010	0.0685069	n.s.
	Adipic acid, 2-amino-	n.a.	n.a.	n.a.	n.a.	0.009	+/-0.002	n.a.	n.a.	0.007	+/-0.001	0.015	+/-0.008	n.a.	n.a.	0.060	+/-0.008	n.a.	n.a.	0.056	+/-0.012	n.a.	n.a.	n.a.	n.a.	0.008	+/-0.004	3.1229e-14	***
	Alanine, 3-cyano-	n.a.	n.a.	n.a.	n.a.	0.082	+/-0.051	n.a.	n.a.	0.058	+/-0.024	0.079	+/-0.031	n.a.	n.a.	0.052	+/-0.025	n.a.	n.a.	0.018	+/-0.009	n.a.	n.a.	n.a.	n.a.	0.003	+/-0.002	0.000535188	***
	Alanine, beta-	n.a.	n.a.	n.a.	n.a.	0.037	+/-0.003	n.a.	n.a.	0.093	+/-0.006	0.101	+/-0.008	n.a.	n.a.	0.052	+/-0.009	n.a.	n.a.	0.038	+/-0.009	n.a.	n.a.	n.a.	n.a.	0.021	+/-0.002	0	***
	Butanoic acid, 2-amino-	n.a.	n.a.	n.a.	n.a.	0.025	+/-0.012	n.a.	n.a.	0.016	+/-0.009	0.075	+/-0.031	n.a.	n.a.	0.025	+/-0.020	n.a.	n.a.	0.008	+/-0.002	n.a.	n.a.	n.a.	n.a.	0.008	+/-0.003	3.50587e-06	***
	Cysteine	n.a.	n.a.	n.a.	n.a.	n.d.	n.d.	n.a.	n.a.	0.040	+/-0.007	0.063	+/-0.019	n.a.	n.a.	0.054	+/-0.023	n.a.	n.a.	0.032	+/-0.008	n.a.	n.a.	n.a.	n.a.	0.018	+/-0.003	0.0529297	n.s.
	Cystine	n.a.	n.a.	n.a.	n.a.	n.d.	n.d.	n.a.	n.a.	0.003	+/-0.000	0.004	+/-0.002	n.a.	n.a.	0.003	+/-0.001	n.a.	n.a.	0.003	+/-0.001	n.a.	n.a.	n.a.	n.a.	0.002	+/-0.001	0.535376	n.s.
	Cytosine	n.a.	n.a.	n.a.	n.a.	0.124	+/-0.060	n.a.	n.a.	0.058	+/-0.016	0.060	+/-0.014	n.a.	n.a.	0.054	+/-0.012	n.a.	n.a.	0.056	+/-0.012	n.a.	n.a.	n.a.	n.a.	0.035	+/-0.012	0.000535188	***
	Homoserine	n.a.	n.a.	n.a.	n.a.	0.129	+/-0.016	n.a.	n.a.	0.037	+/-0.009	0.027	+/-0.006	n.a.	n.a.	0.006	+/-0.002	n.a.	n.a.	n.d.	n.d.	n.a.	n.a.	n.a.	n.a.	n.d.	n.d.	8.88695e-13	***
	Proline, 4-hydroxy-, trans-	n.a.	n.a.	n.a.	n.a.	0.108	+/-0.018	n.a.	n.a.	0.069	+/-0.009	0.039	+/-0.005	n.a.	n.a.	0.015	+/-0.002	n.a.	n.a.	0.011	+/-0.002	n.a.	n.a.	n.a.	n.a.	0.004	+/-0.001	3.1229e-14	***
	Pyroglutamic acid	n.a.	n.a.	n.a.	n.a.	0.124	+/-0.015	n.a.	n.a.	0.049	+/-0.006	0.045	+/-0.006	n.a.	n.a.	0.033	+/-0.004	n.a.	n.a.	0.028	+/-0.005	n.a.	n.a.	n.a.	n.a.	0.014	+/-0.002	1.89685e-06	***
	Serine, O-acetyl-	n.a.	n.a.	n.a.	n.a.	0.040	+/-0.006	n.a.	n.a.	0.030	+/-0.007	0.055	+/-0.021	n.a.	n.a.	0.068	+/-0.008	n.a.	n.a.	0.023	+/-0.005	n.a.	n.a.	n.a.	n.a.	0.009	+/-0.001	6.30125e-09	***
	Threonine, allo-	n.a.	n.a.	n.a.	n.a.	n.d.	n.d.	n.a.	n.a.	0.058	+/-0.011	0.072	+/-0.012	n.a.	n.a.	0.071	+/-0.010	n.a.	n.a.	0.046	+/-0.018	n.a.	n.a.	n.a.	n.a.	0.011	+/-0.002	3.3798e-05	***
	Tryptophan	n.a.	n.a.	n.a.	n.a.	0.026	+/-0.012	n.a.	n.a.	0.029	+/-0.005	0.063	+/-0.033	n.a.	n.a.	0.037	+/-0.006	n.a.	n.a.	0.043	+/-0.016	n.a.	n.a.	n.a.	n.a.	0.048	+/-0.013	0.0198858	*
	Tyrosine	n.a.	n.a.	n.a.	n.a.	0.033	+/-0.003	n.a.	n.a.	0.017	+/-0.002	0.018	+/-0.002	n.a.	n.a.	0.013	+/-0.001	n.a.	n.a.	0.016	+/-0.002	n.a.	n.a.	n.a.	n.a.	0.015	+/-0.001	7.31042e-14	***
	Dodecanoic acid	n.a.	n.a.	n.a.	n.a.	0.184	+/-0.119	n.a.	n.a.	0.088	+/-0.030	0.082	+/-0.016	n.a.	n.a.	0.063	+/-0.014	n.a.	n.a.	0.057	+/-0.017	n.a.	n.a.	n.a.	n.a.	0.042	+/-0.008	0.00277211	**
	Heptadecanoic acid	n.a.	n.a.	n.a.	n.a.	0.085	+/-0.044	n.a.	n.a.	0.040	+/-0.008	0.038	+/-0.005	n.a.	n.a.	0.030	+/-0.008	n.a.	n.a.	0.027	+/-0.004	n.a.	n.a.	n.a.	n.a.	0.025	+/-0.003	0.000219823	***
	Hexadecanoic acid	n.a.	n.a.	n.a.	n.a.	0.177	+/-0.083	n.a.	n.a.	0.088	+/-0.012	0.081	+/-0.010	n.a.	n.a.	0.061	+/-0.014	n.a.	n.a.	0.059	+/-0.009	n.a.	n.a.	n.a.	n.a.	0.052	+/-0.006	4.97388e-05	***
	Octadecanoic acid	n.a.	n.a.	n.a.	n.a.	0.186	+/-0.096	n.a.	n.a.	0.089	+/-0.015	0.083	+/-0.012	n.a.	n.a.	0.064	+/-0.017	n.a.	n.a.	0.062	+/-0.012	n.a.	n.a.	n.a.	n.a.	0.054	+/-0.008	0.000205624	***
	Adenine	n.a.	n.a.	n.a.	n.a.	0.054	+/-0.016	n.a.	n.a.	0.032	+/-0.008	0.030	+/-0.009	n.a.	n.a.	0.021	+/-0.005	n.a.	n.a.	0.024	+/-0.005	n.a.	n.a.	n.a.	n.a.	0.016	+/-0.006	1.08145e-05	***
	Adenosine, 5-methylthio-	n.a.	n.a.	n.a.	n.a.	0.135	+/-0.029	n.a.	n.a.	0.088	+/-0.013	0.079	+/-0.023	n.a.	n.a.	0.046	+/-0.009	n.a.	n.a.	0.046	+/-0.010	n.a.	n.a.	n.a.	n.a.	0.031	+/-0.004	1.91566e-09	***
	Allantoin	n.a.	n.a.	n.a.	n.a.	0.010	+/-0.007	n.a.	n.a.	0.006	+/-0.001	0.013	+/-0.003	n.a.	n.a.	0.021	+/-0.002	n.a.	n.a.	0.040	+/-0.009	n.a.	n.a.	n.a.	n.a.	0.051	+/-0.012	1.09252e-10	***
	Butylamine_2TMS	n.a.	n.a.	n.a.	n.a.	0.162	+/-0.085	n.a.	n.a.	0.085	+/-0.011	0.077	+/-0.012	n.a.	n.a.	0.056	+/-0.016	n.a.	n.a.	0.055	+/-0.011	n.a.	n.a.	n.a.	n.a.	0.048	+/-0.005	0.000344842	***
	Ethanolamine	n.a.	n.a.	n.a.	n.a.	0.162	+/-0.054	n.a.	n.a.	0.089	+/-0.004	0.087	+/-0.006	n.a.	n.a.	0.062	+/-0.011	n.a.	n.a.	0.055	+/-0.008	n.a.	n.a.	n.a.	n.a.	0.044	+/-0.004	1.27586e-07	***
	Glucosamine, N-acetyl-	n.a.	n.a.	n.a.	n.a.	0.065	+/-0.022	n.a.	n.a.	0.017	+/-0.004	0.031	+/-0.013	n.a.	n.a.	0.026	+/-0.003	n.a.	n.a.	0.053	+/-0.004	n.a.	n.a.	n.a.	n.a.	0.025	+/-0.004	4.91304e-07	***
	Guanosine	n.a.	n.a.	n.a.	n.a.	0.124	+/-0.033	n.a.	n.a.	0.047	+/-0.014	0.046	+/-0.016	n.a.	n.a.	0.040	+/-0.011	n.a.	n.a.	0.054	+/-0.014	n.a.	n.a.	n.a.	n.a.	0.037	+/-0.005	1.10009e-07	***
	Inosine	n.a.	n.a.	n.a.	n.a.	0.093	+/-0.028	n.a.	n.a.	0.036	+/-0.013	0.029	+/-0.007	n.a.	n.a.	0.050	+/-0.013	n.a.	n.a.	0.068	+/-0.030	n.a.	n.a.	n.a.	n.a.	0.063	+/-0.016	0.000256026	***
	n-Propylamine	n.a.	n.a.	n.a.	n.a.	0.149	+/-0.056	n.a.	n.a.	0.089	+/-0.007	0.081	+/-0.011	n.a.	n.a.	0.058	+/-0.011	n.a.	n.a.	0.055	+/-0.010	n.a.	n.a.	n.a.	n.a.	0.045	+/-0.008	3.50587e-06	***
	Propane, 1,3-diamino-	n.a.	n.a.	n.a.	n.a.	0.067	+/-0.010	n.a.	n.a.	0.063	+/-0.016	0.037	+/-0.005	n.a.	n.a.	0.014	+/-0.001	n.a.	n.a.	0.010	+/-0.000	n.a.	n.a.	n.a.	n.a.	0.011	+/-0.004	4.84645e-13	***
	Putrescine	n.a.	n.a.	n.a.	n.a.	0.037	+/-0.005	n.a.	n.a.	0.059	+/-0.008	0.075	+/-0.009	n.a.	n.a.	0.036	+/-0.005	n.a.	n.a.	0.019	+/-0.005	n.a.	n.a.	n.a.	n.a.	0.007	+/-0.001	2.338e-15	***
	Pyridine, 2-hydroxy-	n.a.	n.a.	n.a.	n.a.	0.117	+/-0.035	n.a.	n.a.	0.078	+/-0.009	0.082	+/-0.014	n.a.	n.a.	0.062	+/-0.017	n.a.	n.a.	0.052	+/-0.013	n.a.	n.a.	n.a.	n.a.	0.046	+/-0.009	2.49616e-05	***
	Pyridine, 3-hydroxy-	n.a.	n.a.	n.a.	n.a.	0.024	+/-0.011	n.a.	n.a.	0.012	+/-0.002	0.011	+/-0.001	n.a.	n.a.	0.009	+/-0.002	n.a.	n.a.	0.009	+/-0.001	n.a.	n.a.	n.a.	n.a.	0.007	+/-0.001	5.24496e-05	***
	Spermidine	n.a.	n.a.	n.a.	n.a.	0.044	+/-0.018	n.a.	n.a.	0.045	+/-0.015	0.031	+/-0.013	n.a.	n.a.	0.006	+/-0.002	n.a.	n.a.	0.003	+/-0.002	n.a.	n.a.	n.a.	n.a.	0.002	+/-0.000	7.2073e-08	***
	Uracil	n.a.	n.a.	n.a.	n.a.	0.150	+/-0.114	n.a.	n.a.	0.060	+/-0.022	0.057	+/-0.019	n.a.	n.a.	0.056	+/-0.018	n.a.	n.a.	0.040	+/-0.030	n.a.	n.a.	n.a.	n.a.	0.026	+/-0.015	0.0109023	*
	Uric acid	n.a.	n.a.	n.a.	n.a.	0.012	+/-0.019	n.a.	n.a.	n.d.	n.d.	0.002	+/-0.000	n.a.	n.a.	0.002	+/-0.000	n.a.	n.a.	0.002	+/-0.000	n.a.	n.a.	n.a.	n.a.	0.005	+/-0.005	0.39056	n.s.
	Uridine	n.a.	n.a.	n.a.	n.a.	0.090	+/-0.059	n.a.	n.a.	0.023	+/-0.014	n.d.	n.d.	n.a.	n.a.	0.016	+/-0.010	n.a.	n.a.	0.021	+/-0.007	n.a.	n.a.	n.a.	n.a.	0.029	+/-0.007	0.00933555	**
	Caffeic acid, trans-	n.a.	n.a.	n.a.	n.a.	0.011	+/-0.008	n.a.	n.a.	0.006	+/-0.002	0.005	+/-0.001	n.a.	n.a.	0.011	+/-0.006	n.a.	n.a.	0.006	+/-0.005	n.a.	n.a.	n.a.	n.a.	0.006	+/-0.002	0.247356	n.s.
	Catechin	n.a.	n.a.	n.a.	n.a.	0.000	+/-0.000	n.a.	n.a.	0.074	+/-0.014	0.099	+/-0.024	n.a.	n.a.	0.074	+/-0.020	n.a.	n.a.	0.039	+/-0.007	n.a.	n.a.	n.a.	n.a.	0.015	+/-0.004	7.66208e-10	***
	Epigallocatechin	n.a.	n.a.	n.a.	n.a.	n.d.	n.d.	n.a.	n.a.	0.024	+/-0.006	0.060	+/-0.022	n.a.	n.a.	0.064	+/-0.018	n.a.	n.a.	0.042	+/-0.010	n.a.	n.a.	n.a.	n.a.	0.015	+/-0.003	2.59421e-05	***
	Quinic acid, 3-caffeoyl-, trans-	n.a.	n.a.	n.a.	n.a.	n.d.	n.d.	n.a.	n.a.	n.d.	n.d.	n.d.	n.d.	n.a.	n.a.	n.d.	n.d.	n.a.	n.a.	n.d.	n.d.	n.a.	n.a.	n.a.	n.a.	0.013	+/-0.005	s.n.a.	n.s.
	Quinic acid, 5-caffeoyl-, cis-	n.a.	n.a.	n.a.	n.a.	0.044	+/-0.015	n.a.	n.a.	n.d.	n.d.	n.d.	n.d.	n.a.	n.a.	n.d.	n.d.	n.a.	n.a.	n.d.	n.d.	n.a.	n.a.	n.a.	n.a.	n.d.	n.d.	s.n.a.	n.s.
	Quinic acid, 5-caffeoyl-, trans-	n.a.	n.a.	n.a.	n.a.	0.032	+/-0.014	n.a.	n.a.	n.d.	n.d.	n.d.	n.d.	n.a.	n.a.	n.d.	n.d.	n.a.	n.a.	n.d.	n.d.	n.a.	n.a.	n.a.	n.a.	n.d.	n.d.	s.n.a.	n.s.
	Adenosine-5-monophosphate	n.a.	n.a.	n.a.	n.a.	0.013	+/-0.006	n.a.	n.a.	0.037	+/-0.014	0.026	+/-0.011	n.a.	n.a.	0.024	+/-0.009	n.a.	n.a.	0.040	+/-0.013	n.a.	n.a.	n.a.	n.a.	0.030	+/-0.014	0.0143024	*
	Ethanolaminephosphate	n.a.	n.a.	n.a.	n.a.	0.082	+/-0.025	n.a.	n.a.	0.049	+/-0.021	0.049	+/-0.020	n.a.	n.a.	0.037	+/-0.016	n.a.	n.a.	0.023	+/-0.013	n.a.	n.a.	n.a.	n.a.	0.011	+/-0.007	2.89228e-05	***
	Fructose-1-phosphate	n.a.	n.a.	n.a.	n.a.	n.d.	n.d.	n.a.	n.a.	0.080	+/-0.015	0.058	+/-0.007	n.a.	n.a.	0.032	+/-0.015	n.a.	n.a.	0.023	+/-0.009	n.a.	n.a.	n.a.	n.a.	0.023	+/-0.007	7.06077e-08	***
	Fructose-6-phosphate	n.a.	n.a.	n.a.	n.a.	0.034	+/-0.006	n.a.	n.a.	0.069	+/-0.008	0.054	+/-0.010	n.a.	n.a.	0.037	+/-0.009	n.a.	n.a.	0.028	+/-0.006	n.a.	n.a.	n.a.	n.a.	0.025	+/-0.005	2.54179e-09	***
	Glucose-6-phosphate	n.a.	n.a.	n.a.	n.a.	0.028	+/-0.006	n.a.	n.a.	0.068	+/-0.008	0.052	+/-0.005	n.a.	n.a.	0.037	+/-0.007	n.a.	n.a.	0.030	+/-0.005	n.a.	n.a.	n.a.	n.a.	0.024	+/-0.003	9.61477e-12	***
	Glyceric acid-3-phosphate	n.a.	n.a.	n.a.	n.a.	0.018	+/-0.004	n.a.	n.a.	0.069	+/-0.008	0.071	+/-0.007	n.a.	n.a.	0.069	+/-0.008	n.a.	n.a.	0.039	+/-0.005	n.a.	n.a.	n.a.	n.a.	0.024	+/-0.004	3.31217e-15	***
	Glycerol-3-phosphate	n.a.	n.a.	n.a.	n.a.	0.101	+/-0.044	n.a.	n.a.	0.076	+/-0.016	0.081	+/-0.018	n.a.	n.a.	0.048	+/-0.015	n.a.	n.a.	0.035	+/-0.011	n.a.	n.a.	n.a.	n.a.	0.037	+/-0.010	0.000193433	***
	Glycerophosphoglycerol	n.a.	n.a.	n.a.	n.a.	0.109	+/-0.041	n.a.	n.a.	0.044	+/-0.005	0.053	+/-0.011	n.a.	n.a.	0.069	+/-0.015	n.a.	n.a.	0.034	+/-0.009	n.a.	n.a.	n.a.	n.a.	0.020	+/-0.002	8.58078e-07	***
	Guanosine-5-monophosphate	n.a.	n.a.	n.a.	n.a.	n.d.	n.d.	n.a.	n.a.	n.d.	n.d.	n.d.	n.d.	n.a.	n.a.	0.039	+/-0.015	n.a.	n.a.	0.038	+/-0.011	n.a.	n.a.	n.a.	n.a.	0.024	+/-0.005	0.199263	n.s.
	Mannose-6-phosphate	n.a.	n.a.	n.a.	n.a.	0.026	+/-0.005	n.a.	n.a.	0.067	+/-0.009	0.055	+/-0.009	n.a.	n.a.	0.037	+/-0.007	n.a.	n.a.	0.032	+/-0.006	n.a.	n.a.	n.a.	n.a.	0.029	+/-0.005	1.24367e-09	***
	myo-Inositol-1-phosphate	n.a.	n.a.	n.a.	n.a.	0.005	+/-0.002	n.a.	n.a.	0.008	+/-0.001	0.006	+/-0.001	n.a.	n.a.	0.006	+/-0.002	n.a.	n.a.	0.009	+/-0.002	n.a.	n.a.	n.a.	n.a.	0.006	+/-0.001	0.00141248	**
	Phosphoenolpyruvic acid	n.a.	n.a.	n.a.	n.a.	0.031	+/-0.030	n.a.	n.a.	0.064	+/-0.014	0.070	+/-0.014	n.a.	n.a.	0.075	+/-0.010	n.a.	n.a.	0.064	+/-0.011	n.a.	n.a.	n.a.	n.a.	0.030	+/-0.004	0.000148757	***
	Phosphoric acid	n.a.	n.a.	n.a.	n.a.	0.050	+/-0.009	n.a.	n.a.	0.062	+/-0.003	0.078	+/-0.003	n.a.	n.a.	0.076	+/-0.009	n.a.	n.a.	0.055	+/-0.012	n.a.	n.a.	n.a.	n.a.	0.043	+/-0.002	8.51569e-08	***
	Phosphoric acid monomethyl ester	n.a.	n.a.	n.a.	n.a.	0.092	+/-0.022	n.a.	n.a.	0.078	+/-0.012	0.069	+/-0.010	n.a.	n.a.	0.064	+/-0.013	n.a.	n.a.	0.057	+/-0.009	n.a.	n.a.	n.a.	n.a.	0.042	+/-0.005	4.78863e-05	***
	Ribulose-5-phosphate	n.a.	n.a.	n.a.	n.a.	0.049	+/-0.015	n.a.	n.a.	0.067	+/-0.007	0.042	+/-0.007	n.a.	n.a.	0.022	+/-0.004	n.a.	n.a.	0.019	+/-0.005	n.a.	n.a.	n.a.	n.a.	0.028	+/-0.007	1.09269e-09	***
	Trehalose-6-phosphate	n.a.	n.a.	n.a.	n.a.	0.036	+/-0.023	n.a.	n.a.	0.054	+/-0.022	0.010	+/-0.004	n.a.	n.a.	0.009	+/-0.004	n.a.	n.a.	0.008	+/-0.003	n.a.	n.a.	n.a.	n.a.	0.004	+/-0.002	1.60498e-05	***
	Uridine 5'-monophosphate	n.a.	n.a.	n.a.	n.a.	n.d.	n.d.	n.a.	n.a.	0.006	+/-0.005	n.d.	n.d.	n.a.	n.a.	0.004	+/-0.001	n.a.	n.a.	0.025	+/-0.017	n.a.	n.a.	n.a.	n.a.	0.013	+/-0.010	0.0917802	n.s.
	Ascorbic acid	n.a.	n.a.	n.a.	n.a.	0.022	+/-0.008	n.a.	n.a.	n.d.	n.d.	0.002	+/-0.002	n.a.	n.a.	0.002	+/-0.001	n.a.	n.a.	0.007	+/-0.001	n.a.	n.a.	n.a.	n.a.	0.019	+/-0.006	4.33226e-07	***
	Dehydroascorbic acid dimer	n.a.	n.a.	n.a.	n.a.	0.031	+/-0.010	n.a.	n.a.	0.003	+/-0.001	0.004	+/-0.001	n.a.	n.a.	0.009	+/-0.003	n.a.	n.a.	0.023	+/-0.003	n.a.	n.a.	n.a.	n.a.	0.031	+/-0.003	9.86006e-12	***
	Erythronic acid	n.a.	n.a.	n.a.	n.a.	0.043	+/-0.006	n.a.	n.a.	0.038	+/-0.005	0.047	+/-0.007	n.a.	n.a.	0.037	+/-0.006	n.a.	n.a.	0.042	+/-0.004	n.a.	n.a.	n.a.	n.a.	0.046	+/-0.003	0.0263822	*
	Galactaric acid	n.a.	n.a.	n.a.	n.a.	0.027	+/-0.003	n.a.	n.a.	0.020	+/-0.003	0.025	+/-0.005	n.a.	n.a.	0.027	+/-0.004	n.a.	n.a.	0.037	+/-0.008	n.a.	n.a.	n.a.	n.a.	0.053	+/-0.006	9.47082e-10	***
	Gluconic acid	n.a.	n.a.	n.a.	n.a.	0.036	+/-0.004	n.a.	n.a.	0.011	+/-0.001	0.006	+/-0.001	n.a.	n.a.	0.005	+/-0.000	n.a.	n.a.	0.005	+/-0.000	n.a.	n.a.	n.a.	n.a.	0.003	+/-0.000	0	***
	Glyceric acid	n.a.	n.a.	n.a.	n.a.	0.019	+/-0.004	n.a.	n.a.	0.041	+/-0.004	0.071	+/-0.017	n.a.	n.a.	0.072	+/-0.013	n.a.	n.a.	0.035	+/-0.005	n.a.	n.a.	n.a.	n.a.	0.027	+/-0.004	4.67148e-10	***
	Ribonic acid	n.a.	n.a.	n.a.	n.a.	0.063	+/-0.007	n.a.	n.a.	0.035	+/-0.004	0.043	+/-0.007	n.a.	n.a.	0.043	+/-0.007	n.a.	n.a.	0.050	+/-0.005	n.a.	n.a.	n.a.	n.a.	0.047	+/-0.005	3.60948e-06	***
	Saccharic acid	n.a.	n.a.	n.a.	n.a.	0.031	+/-0.004	n.a.	n.a.	0.013	+/-0.002	0.015	+/-0.004	n.a.	n.a.	0.020	+/-0.002	n.a.	n.a.	0.042	+/-0.010	n.a.	n.a.	n.a.	n.a.	0.047	+/-0.003	5.60639e-12	***
	Threonic acid	n.a.	n.a.	n.a.	n.a.	0.078	+/-0.014	n.a.	n.a.	0.070	+/-0.007	0.054	+/-0.006	n.a.	n.a.	0.041	+/-0.006	n.a.	n.a.	0.041	+/-0.003	n.a.	n.a.	n.a.	n.a.	0.035	+/-0.004	9.78113e-10	***
	Erythritol	n.a.	n.a.	n.a.	n.a.	0.016	+/-0.004	n.a.	n.a.	0.017	+/-0.002	0.032	+/-0.009	n.a.	n.a.	0.033	+/-0.005	n.a.	n.a.	0.048	+/-0.006	n.a.	n.a.	n.a.	n.a.	0.053	+/-0.009	3.20775e-10	***
	Glycerol	n.a.	n.a.	n.a.	n.a.	0.132	+/-0.046	n.a.	n.a.	0.078	+/-0.022	0.063	+/-0.014	n.a.	n.a.	0.042	+/-0.007	n.a.	n.a.	0.036	+/-0.004	n.a.	n.a.	n.a.	n.a.	0.044	+/-0.022	4.64208e-06	***
	Inositol, myo-	n.a.	n.a.	n.a.	n.a.	0.019	+/-0.002	n.a.	n.a.	0.004	+/-0.000	0.003	+/-0.000	n.a.	n.a.	0.001	+/-0.000	n.a.	n.a.	0.001	+/-0.000	n.a.	n.a.	n.a.	n.a.	0.001	+/-0.000	0	***
	Sorbitol	n.a.	n.a.	n.a.	n.a.	0.014	+/-0.003	n.a.	n.a.	0.043	+/-0.009	0.053	+/-0.011	n.a.	n.a.	0.024	+/-0.002	n.a.	n.a.	0.033	+/-0.002	n.a.	n.a.	n.a.	n.a.	0.054	+/-0.006	3.11085e-10	***
	alpha-D-Galactopyranosyl-(1,4)-D-galactopyranoside	n.a.	n.a.	n.a.	n.a.	n.d.	n.d.	n.a.	n.a.	n.d.	n.d.	n.d.	n.d.	n.a.	n.a.	0.006	+/-0.000	n.a.	n.a.	0.017	+/-0.003	n.a.	n.a.	n.a.	n.a.	0.065	+/-0.009	4.64486e-09	***
	beta-D-Fructofuranosyl-(2,1)-beta-D-Fructofuranose	n.a.	n.a.	n.a.	n.a.	0.017	+/-0.004	n.a.	n.a.	0.025	+/-0.004	0.013	+/-0.002	n.a.	n.a.	0.005	+/-0.001	n.a.	n.a.	0.004	+/-0.001	n.a.	n.a.	n.a.	n.a.	0.003	+/-0.001	7.31042e-14	***
	Galactinol	n.a.	n.a.	n.a.	n.a.	0.009	+/-0.006	n.a.	n.a.	0.041	+/-0.011	0.019	+/-0.005	n.a.	n.a.	0.005	+/-0.002	n.a.	n.a.	0.007	+/-0.002	n.a.	n.a.	n.a.	n.a.	0.053	+/-0.023	1.25918e-07	***
	Fructose	n.a.	n.a.	n.a.	n.a.	0.200	+/-0.104	n.a.	n.a.	0.093	+/-0.022	0.061	+/-0.004	n.a.	n.a.	0.039	+/-0.003	n.a.	n.a.	0.048	+/-0.004	n.a.	n.a.	n.a.	n.a.	0.023	+/-0.002	7.14565e-06	***
	Galactose	n.a.	n.a.	n.a.	n.a.	0.029	+/-0.006	n.a.	n.a.	0.013	+/-0.003	0.014	+/-0.002	n.a.	n.a.	0.011	+/-0.002	n.a.	n.a.	0.021	+/-0.003	n.a.	n.a.	n.a.	n.a.	0.023	+/-0.002	6.54386e-08	***
	Glucose	n.a.	n.a.	n.a.	n.a.	0.103	+/-0.016	n.a.	n.a.	0.077	+/-0.010	0.017	+/-0.003	n.a.	n.a.	0.005	+/-0.001	n.a.	n.a.	0.007	+/-0.001	n.a.	n.a.	n.a.	n.a.	0.007	+/-0.001	0	***
	Kestose, 1-	n.a.	n.a.	n.a.	n.a.	0.054	+/-0.007	n.a.	n.a.	0.062	+/-0.008	0.043	+/-0.003	n.a.	n.a.	0.044	+/-0.004	n.a.	n.a.	0.053	+/-0.006	n.a.	n.a.	n.a.	n.a.	0.055	+/-0.002	5.24496e-05	***
	Lyxose	n.a.	n.a.	n.a.	n.a.	0.033	+/-0.004	n.a.	n.a.	0.027	+/-0.003	0.017	+/-0.001	n.a.	n.a.	0.013	+/-0.001	n.a.	n.a.	0.015	+/-0.002	n.a.	n.a.	n.a.	n.a.	0.013	+/-0.001	6.04139e-14	***
	Maltose	n.a.	n.a.	n.a.	n.a.	0.003	+/-0.001	n.a.	n.a.	0.003	+/-0.001	0.002	+/-0.001	n.a.	n.a.	0.004	+/-0.001	n.a.	n.a.	0.014	+/-0.003	n.a.	n.a.	n.a.	n.a.	0.064	+/-0.022	2.3947e-11	***
	Raffinose	n.a.	n.a.	n.a.	n.a.	n.d.	n.d.	n.a.	n.a.	n.d.	n.d.	n.d.	n.d.	n.a.	n.a.	n.d.	n.d.	n.a.	n.a.	0.002	+/-0.001	n.a.	n.a.	n.a.	n.a.	0.055	+/-0.034	0.00710904	**
	Ribose	n.a.	n.a.	n.a.	n.a.	0.058	+/-0.012	n.a.	n.a.	0.043	+/-0.009	0.029	+/-0.008	n.a.	n.a.	0.020	+/-0.003	n.a.	n.a.	0.023	+/-0.002	n.a.	n.a.	n.a.	n.a.	0.020	+/-0.002	4.27542e-09	***
	Sorbose	n.a.	n.a.	n.a.	n.a.	0.026	+/-0.004	n.a.	n.a.	0.013	+/-0.002	0.006	+/-0.000	n.a.	n.a.	0.003	+/-0.001	n.a.	n.a.	0.005	+/-0.001	n.a.	n.a.	n.a.	n.a.	0.002	+/-0.000	0	***
	Sucrose	n.a.	n.a.	n.a.	n.a.	0.089	+/-0.006	n.a.	n.a.	0.111	+/-0.010	0.080	+/-0.008	n.a.	n.a.	0.059	+/-0.009	n.a.	n.a.	0.059	+/-0.008	n.a.	n.a.	n.a.	n.a.	0.055	+/-0.003	4.38796e-12	***
	Trehalose, alpha,alpha'-	n.a.	n.a.	n.a.	n.a.	0.111	+/-0.013	n.a.	n.a.	0.057	+/-0.005	0.020	+/-0.007	n.a.	n.a.	0.010	+/-0.001	n.a.	n.a.	0.010	+/-0.001	n.a.	n.a.	n.a.	n.a.	0.007	+/-0.001	0	***
