# Supplementary material for: Metabolic and transcriptional transitions in barley glumes reveal a role as transitory resource buffers during endosperm filling
Source: J Exp Bot. 2015 Jan 22;66(5):1397–411. doi: 10.1093/jxb/eru492 (PMC4339599; doi:10.1093/jxb/eru492)
Supplement: Supplementary Data [file supp_eru492_jexbot132944_file007.xlsx]

## Sheet: Supplemental Table 7
Supplemental Table 7: Concentrations of free amino acids in glumes and endosperm
Measurements were done via UPLC with two (Arg, Gly) and three biological replicates per time point; values were normalized against fresh weight, before means and SD were determined.
ANOVA analysis was preformed and p values corrected after Benjamini-Hochberg are given; significance levels are indicated by *, ** or *** for p(corr)<0.05, <0.01 and <0.005, respectively.
Results for single Student´s t-test are given in the table below the concentrations
n.a. = not available (no sampling at this time point or not detected); n.s. = not significant
		Days after pollination
		0		2		4		6		8		10		12		14		16		18		20		22		24
		µmol g-1 Fw	SD	µmol g-1 Fw	SD	µmol g-1 Fw	SD	µmol g-1 Fw	SD	µmol g-1 Fw	SD	µmol g-1 Fw	SD	µmol g-1 Fw	SD	µmol g-1 Fw	SD	µmol g-1 Fw	SD	µmol g-1 Fw	SD	µmol g-1 Fw	SD	µmol g-1 Fw	SD	µmol g-1 Fw	SD	p (corrected)	significance
Glumes	Ala	0.83	+/-0.13	1.23	+/-0.14	1.54	+/-0.33	2.27	+/-0.12	2.57	+/-0.09	1.75	+/-0.09	1.92	+/-0.17	1.86	+/-0.06	2.57	+/-0.24	2.10	+/-0.09	1.93	+/-0.10	2.32	+/-0.08	1.94	+/-0.12	4.83095e-10	***
	Arg	0.38	+/-0.01	0.66	+/-0.12	0.82	+/-0.09	0.81	+/-0.17	1.03	+/-0.12	0.22	+/-0.02	0.39	+/-0.09	0.47	+/-0.04	0.31	+/-0.03	0.48	+/-0.01	0.12	+/-0.01	0.34	+/-0.05	0.13	+/-0.00	2.5646e-05	***
	Asn	1.77	+/-0.38	3.20	+/-0.35	5.86	+/-1.77	2.99	+/-0.41	4.09	+/-0.35	0.58	+/-0.06	0.62	+/-0.08	0.80	+/-0.00	0.49	+/-0.09	1.73	+/-0.08	0.20	+/-0.02	1.36	+/-0.16	0.26	+/-0.02	6.44656e-10	***
	Asp	0.98	+/-0.17	1.04	+/-0.13	1.46	+/-0.30	1.72	+/-0.09	1.75	+/-0.04	1.41	+/-0.08	1.38	+/-0.13	1.78	+/-0.03	1.30	+/-0.12	1.60	+/-0.04	1.51	+/-0.05	1.59	+/-0.06	1.66	+/-0.15	7.14256e-06	***
	GABA	0.58	+/-0.08	0.65	+/-0.05	1.12	+/-0.22	1.50	+/-0.10	1.82	+/-0.07	1.12	+/-0.04	1.32	+/-0.09	1.60	+/-0.03	1.72	+/-0.15	1.54	+/-0.09	1.29	+/-0.05	1.59	+/-0.03	1.34	+/-0.08	1.12903e-11	***
	Gln	1.36	+/-0.14	1.38	+/-0.27	1.34	+/-0.24	1.28	+/-0.02	1.37	+/-0.05	0.40	+/-0.04	0.42	+/-0.03	0.53	+/-0.07	0.67	+/-0.07	0.77	+/-0.04	0.66	+/-0.05	0.84	+/-0.03	0.59	+/-0.01	1.95896e-10	***
	Glu	1.48	+/-0.25	2.55	+/-0.25	3.41	+/-0.69	4.72	+/-0.20	4.88	+/-0.05	4.66	+/-0.22	4.75	+/-0.36	5.74	+/-0.11	5.35	+/-0.37	5.49	+/-0.10	5.14	+/-0.15	6.63	+/-0.33	5.93	+/-0.44	9.11604e-13	***
	Gly	0.09	+/-0.03	0.13	+/-0.00	0.19	+/-0.10	0.24	+/-0.02	0.21	+/-0.05	0.43	+/-0.32	0.14	+/-0.00	0.23	+/-0.09	0.23	+/-0.06	0.23	+/-0.01	0.20	+/-0.00	0.36	+/-0.00	0.31	+/-0.10	0.635576	n.s.
	His	0.07	+/-0.03	0.15	+/-0.03	0.19	+/-0.06	0.24	+/-0.03	0.26	+/-0.04	0.16	+/-0.05	0.12	+/-0.01	0.14	+/-0.01	0.12	+/-0.03	0.15	+/-0.01	0.09	+/-0.03	0.14	+/-0.01	0.07	+/-0.00	8.65621e-05	***
	Ile	0.11	+/-0.02	0.18	+/-0.04	0.21	+/-0.05	0.26	+/-0.01	0.28	+/-0.03	0.14	+/-0.01	0.14	+/-0.01	0.20	+/-0.00	0.15	+/-0.02	0.29	+/-0.02	0.17	+/-0.02	0.27	+/-0.01	0.19	+/-0.01	3.21012e-08	***
	Leu	0.11	+/-0.02	0.17	+/-0.04	0.22	+/-0.06	0.27	+/-0.01	0.27	+/-0.02	0.13	+/-0.02	0.13	+/-0.01	0.18	+/-0.00	0.16	+/-0.02	0.29	+/-0.02	0.25	+/-0.02	0.32	+/-0.02	0.24	+/-0.02	2.20195e-08	***
	Lys	0.05	+/-0.01	0.15	+/-0.03	0.29	+/-0.07	0.24	+/-0.03	0.29	+/-0.04	0.10	+/-0.02	0.12	+/-0.01	0.14	+/-0.01	0.13	+/-0.01	0.23	+/-0.01	0.11	+/-0.00	0.18	+/-0.02	0.09	+/-0.01	9.11466e-09	***
	Phe	0.17	+/-0.02	0.21	+/-0.03	0.15	+/-0.03	0.19	+/-0.01	0.22	+/-0.00	0.17	+/-0.03	0.14	+/-0.01	0.16	+/-0.01	0.17	+/-0.02	0.20	+/-0.02	0.20	+/-0.02	0.22	+/-0.02	0.20	+/-0.01	0.00152574	**
	Pro	1.50	+/-0.14	4.12	+/-0.49	3.76	+/-0.71	5.02	+/-0.26	7.68	+/-0.29	2.03	+/-0.05	2.87	+/-0.09	2.72	+/-0.15	2.63	+/-0.18	3.25	+/-0.13	2.44	+/-0.13	4.57	+/-0.24	3.40	+/-0.41	6.03961e-14	***
	Ser	0.73	+/-0.15	1.24	+/-0.24	2.19	+/-0.45	3.48	+/-0.14	4.03	+/-0.10	2.23	+/-0.24	2.15	+/-0.13	2.53	+/-0.07	1.73	+/-0.19	2.08	+/-0.05	2.02	+/-0.15	2.23	+/-0.12	1.76	+/-0.19	1.70242e-12	***
	Thr	0.47	+/-0.07	0.52	+/-0.08	0.74	+/-0.16	1.04	+/-0.04	1.18	+/-0.01	0.78	+/-0.04	0.81	+/-0.05	0.98	+/-0.01	0.94	+/-0.10	1.08	+/-0.03	0.77	+/-0.03	1.04	+/-0.05	0.78	+/-0.07	1.67422e-09	***
	Val	0.32	+/-0.05	0.47	+/-0.07	0.49	+/-0.12	0.62	+/-0.02	0.65	+/-0.04	0.33	+/-0.02	0.36	+/-0.02	0.47	+/-0.00	0.39	+/-0.04	0.64	+/-0.02	0.46	+/-0.03	0.63	+/-0.03	0.50	+/-0.02	1.33173e-07	***
	total	11.01	+/-1.69	18.08	+/-2.36	23.99	+/-5.44	26.91	+/-1.68	32.59	+/-1.39	16.64	+/-1.34	17.75	+/-1.29	20.53	+/-0.73	19.05	+/-1.74	22.16	+/-0.79	17.57	+/-0.86	24.65	+/-1.25	19.40	+/-1.68
Endosperm	Ala	n.a.	n.a.	n.a.	n.a.	25.24	+/-1.38	14.44	+/-0.19	13.85	+/-0.33	13.58	+/-1.22	9.60	+/-0.49	6.37	+/-0.97	5.86	+/-0.26	5.41	+/-0.35	5.55	+/-0.12	6.28	+/-0.63	4.57	+/-0.29	0	***
	Arg	n.a.	n.a.	n.a.	n.a.	1.73	+/-0.27	2.27	+/-0.16	1.11	+/-0.13	0.20	+/-0.02	0.15	+/-0.02	0.13	+/-0.00	0.19	+/-0.02	0.33	+/-0.02	0.18	+/-0.01	0.18	+/-0.03	0.23	+/-0.03	8.90944e-08	***
	Asn	n.a.	n.a.	n.a.	n.a.	3.86	+/-0.21	5.52	+/-0.35	5.01	+/-0.23	1.65	+/-0.22	1.09	+/-0.09	0.76	+/-0.14	0.25	+/-0.04	0.76	+/-0.11	0.31	+/-0.05	0.69	+/-0.11	0.58	+/-0.11	0	***
	Asp	n.a.	n.a.	n.a.	n.a.	2.13	+/-0.21	2.43	+/-0.10	1.20	+/-0.03	1.52	+/-0.10	1.66	+/-0.07	2.02	+/-0.18	2.70	+/-0.04	3.43	+/-0.13	2.80	+/-0.03	2.33	+/-0.10	2.12	+/-0.22	1.49019e-12	***
	GABA	n.a.	n.a.	n.a.	n.a.	2.39	+/-0.24	0.96	+/-0.07	0.55	+/-0.03	0.45	+/-0.03	0.39	+/-0.01	0.51	+/-0.04	0.54	+/-0.02	0.73	+/-0.07	0.99	+/-0.06	1.12	+/-0.15	1.23	+/-0.10	5.88418e-14	***
	Gln	n.a.	n.a.	n.a.	n.a.	11.87	+/-1.90	8.42	+/-0.85	4.56	+/-0.11	2.00	+/-0.12	1.56	+/-0.16	1.28	+/-0.11	1.46	+/-0.19	1.78	+/-0.25	1.16	+/-0.08	1.64	+/-0.19	1.25	+/-0.14	1.65867e-13	***
	Glu	n.a.	n.a.	n.a.	n.a.	11.70	+/-0.55	10.99	+/-0.42	8.42	+/-0.31	6.36	+/-0.53	5.43	+/-0.30	5.01	+/-0.43	5.74	+/-0.27	6.11	+/-0.19	6.69	+/-0.11	6.61	+/-0.33	5.67	+/-0.35	2.59792e-14	***
	Gly	n.a.	n.a.	n.a.	n.a.	0.98	+/-0.06	0.53	+/-0.11	0.81	+/-0.03	2.18	+/-0.22	3.94	+/-0.08	4.08	+/-0.30	5.07	+/-0.02	4.53	+/-0.32	3.34	+/-0.09	4.30	+/-0.28	2.03	+/-0.03	7.74462e-09	***
	His	n.a.	n.a.	n.a.	n.a.	0.29	+/-0.03	0.38	+/-0.04	0.25	+/-0.07	0.13	+/-0.01	0.10	+/-0.01	0.09	+/-0.02	0.10	+/-0.01	0.14	+/-0.01	0.09	+/-0.01	0.14	+/-0.04	0.11	+/-0.03	1.52806e-08	***
	Ile	n.a.	n.a.	n.a.	n.a.	0.70	+/-0.04	0.84	+/-0.03	0.59	+/-0.07	0.21	+/-0.01	0.21	+/-0.01	0.20	+/-0.03	0.23	+/-0.01	0.30	+/-0.01	0.25	+/-0.01	0.26	+/-0.03	0.22	+/-0.04	5.70972e-16	***
	Leu	n.a.	n.a.	n.a.	n.a.	0.66	+/-0.03	0.69	+/-0.02	0.38	+/-0.03	0.17	+/-0.01	0.17	+/-0.01	0.16	+/-0.03	0.18	+/-0.01	0.22	+/-0.00	0.17	+/-0.01	0.20	+/-0.02	0.19	+/-0.04	0	***
	Lys	n.a.	n.a.	n.a.	n.a.	0.33	+/-0.02	0.56	+/-0.02	0.48	+/-0.04	0.19	+/-0.01	0.26	+/-0.01	0.30	+/-0.03	0.39	+/-0.02	0.50	+/-0.04	0.31	+/-0.01	0.40	+/-0.03	0.28	+/-0.03	3.19486e-11	***
	Phe	n.a.	n.a.	n.a.	n.a.	0.48	+/-0.01	0.26	+/-0.01	0.18	+/-0.01	0.13	+/-0.01	0.15	+/-0.01	0.14	+/-0.03	0.14	+/-0.01	0.15	+/-0.01	0.14	+/-0.01	0.18	+/-0.02	0.17	+/-0.04	2.69951e-13	***
	Pro	n.a.	n.a.	n.a.	n.a.	5.39	+/-0.58	12.11	+/-1.12	11.53	+/-0.50	2.19	+/-0.27	0.57	+/-0.02	0.62	+/-0.03	0.89	+/-0.10	1.16	+/-0.09	1.32	+/-0.27	1.27	+/-0.29	0.85	+/-0.11	0	***
	Ser	n.a.	n.a.	n.a.	n.a.	5.32	+/-0.18	7.89	+/-0.21	7.41	+/-0.24	5.22	+/-0.36	4.58	+/-0.23	3.11	+/-0.43	2.50	+/-0.09	2.49	+/-0.10	1.73	+/-0.04	1.83	+/-0.21	1.17	+/-0.23	0	***
	Thr	n.a.	n.a.	n.a.	n.a.	2.28	+/-0.11	2.92	+/-0.09	2.29	+/-0.14	1.85	+/-0.10	1.67	+/-0.04	1.60	+/-0.21	1.82	+/-0.08	1.70	+/-0.11	1.01	+/-0.01	1.41	+/-0.09	0.66	+/-0.06	6.19504e-14	***
	Val	n.a.	n.a.	n.a.	n.a.	2.17	+/-0.12	2.05	+/-0.07	1.36	+/-0.09	0.60	+/-0.04	0.58	+/-0.02	0.47	+/-0.07	0.53	+/-0.02	0.62	+/-0.03	0.51	+/-0.00	0.60	+/-0.03	0.49	+/-0.06	0	***
	Met	n.a.	n.a.	n.a.	n.a.	0.06	+/-0.01	0.33	+/-0.04	0.15	+/-0.06	0.14	+/-0.04	n.a.	n.a.	n.a.	n.a.	n.a.	n.a.	n.a.	n.a.	n.a.	n.a.	n.a.	n.a.	n.a.	n.a.	0.00393412	**
	total	n.a.	n.a.	n.a.	n.a.	77.60	+/-5.94	73.59	+/-3.89	60.14	+/-2.45	38.76	+/-3.35	32.18	+/-1.59	26.82	+/-3.05	28.60	+/-1.19	30.34	+/-1.84	26.54	+/-0.95	29.47	+/-2.58	21.80	+/-1.90
Student´s t-tests
		0 vs 2	0 vs 4	0 vs 6	0 vs 8	0 vs 10	0 vs 12	0 vs 14	0 vs 16	0 vs 18	0 vs 20	0 vs 22	0 vs 24	2 vs 4	2 vs 6	2 vs 8	2 vs 10	2 vs 12	2 vs 14	2 vs 16	2 vs 18	2 vs 20	2 vs 22	2 vs 24	4 vs 6	4 vs 8	4 vs 10	4 vs 12	4 vs 14	4 vs 16	4 vs 18	4 vs 20	4 vs 22	4 vs 24	6 vs 8	6 vs 10	6 vs 12	6 vs 14	6 vs 16	6 vs 18	6 vs 20	6 vs 22	6 vs 24	8 vs 10	8 vs 12	8 vs 14	8 vs 16	8 vs 18	8 vs 20
Glumes	Ala	0.0363874	0.047041	0.00029065	8.43428e-05	0.00107742	0.00189269	0.000483652	0.000788381	0.000306922	0.000591978	0.00014247	0.000904179	0.292524	0.00122329	0.000296209	0.0110697	0.0112883	0.00406781	0.0023123	0.00164804	0.00406574	0.000611271	0.00576136	0.042276	0.0131392	0.445326	0.225129	0.251937	0.0235985	0.0822608	0.18698	0.0315262	0.190228	0.0451068	0.00724726	0.0728669	0.0120181	0.192407	0.175657	0.0327145	0.645707	0.0499507	0.000692855	0.00843188	0.000692676	0.985018	0.00581531	0.00209831
	Arg	0.135882	0.0393255	0.122138	0.0302635	0.0165743	0.905675	0.168446	0.213841	0.0241554	0.00465096	0.498088	0.00228992	0.400558	0.54281	0.155023	0.0657776	0.198576	0.271748	0.103437	0.267235	0.0446073	0.122978	0.0456472	0.970749	0.284815	0.0226741	0.07339	0.0749767	0.0339338	0.0655532	0.0165258	0.0409759	0.0166561	0.392742	0.0730909	0.152882	0.190898	0.100225	0.18961	0.0545981	0.112091	0.0557523	0.0204078	0.0465736	0.0463178	0.0270904	0.0424095	0.0161067
	Asn	0.0176456	0.0331489	0.0373778	0.00328894	0.0124145	0.0142057	0.0231756	0.0102591	0.887179	0.00448314	0.238597	0.00514347	0.105056	0.602912	0.0633302	0.000460002	0.000508028	0.000610376	0.000437613	0.00431302	0.000259007	0.00246068	0.000279566	0.0886527	0.237489	0.0135424	0.0138727	0.0155433	0.0128287	0.0300243	0.0106381	0.0232109	0.0110271	0.0438855	0.00115413	0.00126283	0.00159017	0.00106436	0.0127515	0.000634207	0.00628314	0.000688116	0.000156456	0.000170404	0.000191124	0.000153348	0.000771384	9.99237e-05
	Asp	0.681738	0.116674	0.00527207	0.00316129	0.0295699	0.0545865	0.00262116	0.0889913	0.00702454	0.0125974	0.0083078	0.01283	0.144296	0.00376253	0.0018224	0.0265924	0.0599694	0.00145333	0.105847	0.00447369	0.00894955	0.00572701	0.0118102	0.301043	0.239421	0.833841	0.74138	0.198423	0.519132	0.548931	0.8333	0.578187	0.449738	0.668465	0.0214707	0.0365142	0.394631	0.015611	0.155907	0.0414902	0.162994	0.630608	0.00548731	0.0169552	0.444648	0.00658407	0.0198645	0.0052441
	GABA	0.319221	0.0311442	0.000483237	7.35087e-05	0.00106888	0.000830641	7.26804e-05	0.000624422	0.000339252	0.000485963	7.05036e-05	0.00063011	0.0431733	0.00037056	3.65732e-05	0.000476384	0.000621659	1.87632e-05	0.000592608	0.000237182	0.000241651	1.7033e-05	0.000422074	0.0948027	0.013554	0.958365	0.302402	0.0414224	0.0339215	0.0723678	0.366955	0.0425253	0.273204	0.018353	0.00661028	0.12671	0.245238	0.14624	0.711035	0.0556779	0.262932	0.133747	0.000225051	0.00296841	0.0129266	0.4391	0.0225061	0.00098862
	Gln	0.954572	0.92105	0.460381	0.917396	0.000670856	0.000694484	0.00164093	0.00296119	0.00441686	0.002408	0.00603778	0.00140165	0.901461	0.650388	0.994344	0.0069665	0.00749168	0.0127128	0.0221322	0.0346899	0.020652	0.0471123	0.0146171	0.746205	0.862611	0.00545278	0.00586715	0.0104477	0.0187805	0.0301849	0.0172993	0.0419123	0.01186	0.0775865	8.44056e-06	3.96482e-06	0.000142799	0.000221231	0.000114029	6.5003e-05	5.28637e-05	1.69091e-06	2.80722e-05	2.20266e-05	0.000178478	0.000279496	0.000230694	0.000132882
	Glu	0.0129182	0.0200663	0.000133751	4.38133e-05	0.000174864	0.000450196	2.36833e-05	0.000248538	2.92109e-05	5.58609e-05	6.14091e-05	0.000242912	0.171323	0.000676884	0.000213939	0.000908261	0.00211727	8.11399e-05	0.000898257	0.000108546	0.000234409	0.000159484	0.000723898	0.0598969	0.0387235	0.0701438	0.0709925	0.00899223	0.0242965	0.0131357	0.0249402	0.00393844	0.0120112	0.335501	0.783393	0.940425	0.00320878	0.101959	0.00840592	0.0750251	0.00225565	0.0247357	0.243719	0.624633	0.000503389	0.149385	0.00160436	0.0755521
	Gly	0.31993	0.475173	0.0515391	0.187117	0.404078	0.287624	0.298062	0.197378	0.0528693	0.0761431	0.0124761	0.172988	0.656906	0.0238977	0.26956	0.450323	0.505518	0.41087	0.277021	0.0154439	0.00298251	0.000173458	0.217185	0.654738	0.843411	0.539821	0.680094	0.788427	0.758377	0.713809	0.921817	0.22437	0.462933	0.656172	0.608317	0.0264055	0.911356	0.880275	0.659125	0.125394	0.0174723	0.538375	0.566253	0.288044	0.890802	0.857389	0.770004	0.807923
	His	0.100831	0.139889	0.0153273	0.0203377	0.181995	0.174622	0.0715309	0.272479	0.0425025	0.758595	0.0558166	0.891937	0.432932	0.0306097	0.0312123	0.790438	0.194915	0.671232	0.285231	0.962917	0.152452	0.727071	0.0183364	0.360988	0.259399	0.63018	0.166177	0.312058	0.188339	0.407608	0.178409	0.325308	0.0544781	0.616895	0.13199	0.00467738	0.0096427	0.0107602	0.0116725	0.019509	0.00846305	0.00110401	0.101426	0.00772849	0.0142773	0.0129056	0.0176166	0.0252159
	Ile	0.0632549	0.0554693	0.000746469	0.00200105	0.140787	0.116673	0.00386521	0.150108	0.000543774	0.0313388	0.000813695	0.00648663	0.546468	0.0398882	0.0408958	0.204627	0.161718	0.640611	0.264597	0.0163491	0.749699	0.035132	0.7954	0.235853	0.18494	0.132117	0.113038	0.677527	0.159098	0.0948405	0.369492	0.202644	0.583589	0.549793	0.000831233	0.000198543	0.00138015	0.00216166	0.095273	0.00491217	0.700835	0.00215327	0.00315462	0.001933	0.0121735	0.00504618	0.464983	0.0108439
	Leu	0.132493	0.0647706	0.000608598	0.00148506	0.484584	0.398606	0.0118129	0.0902525	0.00101208	0.00318867	0.00080161	0.00282704	0.392403	0.0303909	0.0397832	0.220348	0.205455	0.816523	0.72689	0.0192652	0.0706151	0.0109707	0.0866448	0.299844	0.325046	0.0922023	0.0871448	0.374767	0.239595	0.153366	0.481332	0.0778369	0.597762	0.956899	0.000517624	0.000100609	5.26217e-05	0.0027736	0.152003	0.440921	0.0366293	0.160364	0.00158731	0.000772103	0.00261044	0.006349	0.226596	0.547717
	Lys	0.0153938	0.00884581	0.0013837	0.00133393	0.0260105	0.00610856	0.000481653	0.00223528	6.57547e-05	0.000886612	0.000476759	0.0163857	0.0581706	0.0436583	0.0187168	0.114914	0.238149	0.785385	0.421868	0.0268803	0.189374	0.233213	0.0559497	0.419589	0.95643	0.018829	0.0246435	0.0396979	0.0305696	0.291445	0.0225459	0.100344	0.0146418	0.282451	0.00490115	0.00695503	0.0134352	0.00939816	0.654584	0.00505206	0.082796	0.00278922	0.00351008	0.00460897	0.00753897	0.00578694	0.126512	0.00369635
	Phe	0.227528	0.340412	0.286703	0.0262754	0.860328	0.0986702	0.375703	0.696084	0.218801	0.242683	0.071351	0.146467	0.102651	0.490422	0.698368	0.241316	0.0413388	0.0888372	0.156553	0.651707	0.689522	0.789051	0.676038	0.101848	0.0214591	0.499576	0.678402	0.589464	0.486359	0.0862004	0.0956507	0.0390301	0.0641541	0.030284	0.342144	0.0123368	0.0214368	0.148307	0.682498	0.685089	0.161718	0.503974	0.068098	0.00119295	0.000214398	0.0136089	0.124239	0.205107
	Pro	0.00182532	0.0114557	7.17479e-05	1.08049e-05	0.00624899	0.000275755	0.00101696	0.00219684	0.000202026	0.00195367	9.37491e-05	0.00341624	0.576895	0.0827674	0.000897214	0.00376145	0.0230369	0.0177773	0.0153981	0.0695409	0.00915195	0.312322	0.185151	0.0763779	0.00193089	0.0264074	0.154029	0.114374	0.0954984	0.373474	0.0615092	0.199489	0.576037	0.000664004	9.16229e-05	0.00038603	0.000423141	0.000455802	0.00102707	0.000233332	0.142679	0.00934785	1.10429e-05	2.36947e-05	2.83062e-05	3.21426e-05	4.01698e-05	2.00513e-05
	Ser	0.0638954	0.011732	4.61566e-05	1.28182e-05	0.00168898	0.00053381	0.000101024	0.00395844	0.000250147	0.000904012	0.000350527	0.00388165	0.0570147	0.000360819	0.000116224	0.0149255	0.00962228	0.00197426	0.0843174	0.00859786	0.0174613	0.00649067	0.0765577	0.0180577	0.00482565	0.917137	0.907787	0.349728	0.253301	0.749013	0.633206	0.906862	0.27822	0.0117833	0.00336295	0.000679882	0.00118951	0.000483113	0.000212125	0.000552914	0.000706854	0.000551734	0.000647683	9.56019e-05	7.57817e-05	0.000110911	1.82147e-05	9.08932e-05
	Thr	0.552386	0.0940332	0.000718069	0.000187901	0.00657713	0.00636429	0.000713596	0.00673205	0.000457952	0.00634644	0.000822587	0.0130759	0.156663	0.00135635	0.000354843	0.0160377	0.0141239	0.00149906	0.0113534	0.000861703	0.0160578	0.00151149	0.027908	0.0607521	0.016298	0.768692	0.603107	0.0995854	0.214591	0.0388801	0.815502	0.0598161	0.768073	0.00840848	0.00246428	0.00735382	0.126729	0.26711	0.279304	0.00158877	0.907205	0.0104369	0.000116785	0.000523442	0.00013169	0.0279364	0.0178383	5.08545e-05
	Val	0.0765288	0.13601	0.00159222	0.00216034	0.854507	0.432135	0.0142256	0.23827	0.00123875	0.0303522	0.0014028	0.0100093	0.86457	0.0570639	0.0447969	0.0605041	0.101985	0.934429	0.236949	0.0401218	0.835899	0.0451584	0.619483	0.203155	0.149378	0.130744	0.187639	0.80001	0.310458	0.156123	0.740636	0.169138	0.894814	0.459661	0.000244318	0.000370388	0.00100225	0.0029013	0.480467	0.00519795	0.620084	0.00907446	0.000749499	0.00106332	0.00417307	0.00394782	0.792624	0.0078758
	total	0.0216608	0.0212013	0.000256785	7.16547e-05	0.00824393	0.00423263	0.000830965	0.00454951	0.000539263	0.0029386	0.000271089	0.00585399	0.1909	0.00859143	0.00134068	0.464824	0.898442	0.207955	0.609038	0.0716718	0.829166	0.0181075	0.518434	0.445423	0.067615	0.0995407	0.147305	0.374003	0.240714	0.635479	0.136515	0.832747	0.28265	0.0073767	0.000512064	0.000827203	0.00198566	0.00375991	0.00760487	0.000402789	0.0901683	0.00743175	8.01136e-05	0.00010963	0.000141773	0.000435678	0.00033408	5.10301e-05
Endosperm	Ala	n.a.	n.a.	n.a.	n.a.	n.a.	n.a.	n.a.	n.a.	n.a.	n.a.	n.a.	n.a.	n.a.	n.a.	n.a.	n.a.	n.a.	n.a.	n.a.	n.a.	n.a.	n.a.	n.a.	0.000390368	0.000340516	0.00086194	0.000111916	9.24695e-05	4.03328e-05	3.89401e-05	3.58966e-05	6.01047e-05	3.17297e-05	0.089434	0.379579	0.000204917	0.000315968	2.76508e-06	5.53566e-06	5.71003e-07	6.26145e-05	2.11328e-06	0.778554	0.000536667	0.000489791	1.09404e-05	1.54859e-05	4.65144e-06
	Arg	n.a.	n.a.	n.a.	n.a.	n.a.	n.a.	n.a.	n.a.	n.a.	n.a.	n.a.	n.a.	n.a.	n.a.	n.a.	n.a.	n.a.	n.a.	n.a.	n.a.	n.a.	n.a.	n.a.	0.227642	0.174225	0.0293028	0.0273615	0.0267061	0.0286894	0.0344942	0.0283086	0.0288153	0.0304827	0.03195	0.0063384	0.00597561	0.00582846	0.00621793	0.00716057	0.00611538	0.00631691	0.00659041	0.0216076	0.0191174	0.0182295	0.0207765	0.0286836	0.0201644
	Asn	n.a.	n.a.	n.a.	n.a.	n.a.	n.a.	n.a.	n.a.	n.a.	n.a.	n.a.	n.a.	n.a.	n.a.	n.a.	n.a.	n.a.	n.a.	n.a.	n.a.	n.a.	n.a.	n.a.	0.00425838	0.00598155	0.000514832	6.28479e-05	6.11212e-05	1.73815e-05	4.86557e-05	1.90937e-05	4.48905e-05	3.89703e-05	0.156329	0.000185706	6.13325e-05	5.49471e-05	2.82085e-05	4.97369e-05	2.97211e-05	4.71138e-05	4.30426e-05	0.000118582	2.18385e-05	2.27599e-05	8.28816e-06	1.86714e-05	8.92548e-06
	Asp	n.a.	n.a.	n.a.	n.a.	n.a.	n.a.	n.a.	n.a.	n.a.	n.a.	n.a.	n.a.	n.a.	n.a.	n.a.	n.a.	n.a.	n.a.	n.a.	n.a.	n.a.	n.a.	n.a.	0.128695	0.00323035	0.0198477	0.0390345	0.608333	0.0176558	0.00161596	0.0101371	0.280099	0.955261	6.88873e-05	0.000807606	0.000870688	0.04783	0.0223685	0.000959276	0.00726616	0.346369	0.130553	0.015075	0.00130142	0.0034501	1.82113e-06	1.86718e-05	1.06546e-06
	GABA	n.a.	n.a.	n.a.	n.a.	n.a.	n.a.	n.a.	n.a.	n.a.	n.a.	n.a.	n.a.	n.a.	n.a.	n.a.	n.a.	n.a.	n.a.	n.a.	n.a.	n.a.	n.a.	n.a.	0.00118242	0.000394994	0.000322456	0.000279274	0.000367538	0.000384444	0.000676347	0.00124598	0.00292752	0.00304355	0.00129693	0.000614193	0.000284703	0.00111774	0.00107662	0.0277813	0.71665	0.231871	0.0359627	0.0294646	0.00202968	0.245214	0.776738	0.0325276	0.000857985
	Gln	n.a.	n.a.	n.a.	n.a.	n.a.	n.a.	n.a.	n.a.	n.a.	n.a.	n.a.	n.a.	n.a.	n.a.	n.a.	n.a.	n.a.	n.a.	n.a.	n.a.	n.a.	n.a.	n.a.	0.0792643	0.00559311	0.00184354	0.00157605	0.00141126	0.00152508	0.0017406	0.00135269	0.00162922	0.00140294	0.00312614	0.000451492	0.000359778	0.00029653	0.000349008	0.000448469	0.000275832	0.000386767	0.000297929	2.25672e-05	2.35253e-05	6.72025e-06	3.5419e-05	0.000131918	3.92085e-06
	Glu	n.a.	n.a.	n.a.	n.a.	n.a.	n.a.	n.a.	n.a.	n.a.	n.a.	n.a.	n.a.	n.a.	n.a.	n.a.	n.a.	n.a.	n.a.	n.a.	n.a.	n.a.	n.a.	n.a.	0.216951	0.0018032	0.000588065	0.000139984	0.000171039	0.000158379	0.000166302	0.000222103	0.000348837	0.000195164	0.00224786	0.000647179	0.000105664	0.000150088	0.000118371	0.000115383	0.000151225	0.000309989	0.000162747	0.00925146	0.000598633	0.000833659	0.000778799	0.000867156	0.0018152
	Gly	n.a.	n.a.	n.a.	n.a.	n.a.	n.a.	n.a.	n.a.	n.a.	n.a.	n.a.	n.a.	n.a.	n.a.	n.a.	n.a.	n.a.	n.a.	n.a.	n.a.	n.a.	n.a.	n.a.	0.067016	0.134969	0.0334427	0.00114873	0.00960146	0.000238389	0.0085392	0.00209515	0.00750003	0.00432802	0.128101	0.0207159	0.00150894	0.00793144	0.000556894	0.00720582	0.00242753	0.00635234	0.00544924	0.0246312	0.000755411	0.0083992	7.23791e-05	0.00759761	0.00140558
	His	n.a.	n.a.	n.a.	n.a.	n.a.	n.a.	n.a.	n.a.	n.a.	n.a.	n.a.	n.a.	n.a.	n.a.	n.a.	n.a.	n.a.	n.a.	n.a.	n.a.	n.a.	n.a.	n.a.	0.0786719	0.479643	0.0031584	0.00190639	0.00223583	0.00146024	0.00364921	0.00133917	0.0136924	0.00499127	0.0800905	0.00141108	0.00100548	0.0011119	0.000847501	0.001553	0.000792401	0.00396707	0.00196042	0.070943	0.0417929	0.0349964	0.0375688	0.0933932	0.0314735
	Ile	n.a.	n.a.	n.a.	n.a.	n.a.	n.a.	n.a.	n.a.	n.a.	n.a.	n.a.	n.a.	n.a.	n.a.	n.a.	n.a.	n.a.	n.a.	n.a.	n.a.	n.a.	n.a.	n.a.	0.0211368	0.115379	6.28108e-05	6.62363e-05	0.000130054	7.56408e-05	0.00016244	9.51614e-05	0.000195253	0.000209895	0.0102235	1.52298e-05	1.59299e-05	3.79613e-05	1.74563e-05	3.294e-05	2.11717e-05	5.04634e-05	6.23069e-05	0.00139325	0.00147925	0.0017072	0.00178784	0.00429774	0.00231966
	Leu	n.a.	n.a.	n.a.	n.a.	n.a.	n.a.	n.a.	n.a.	n.a.	n.a.	n.a.	n.a.	n.a.	n.a.	n.a.	n.a.	n.a.	n.a.	n.a.	n.a.	n.a.	n.a.	n.a.	0.379484	0.00101633	4.3013e-05	4.29772e-05	9.75291e-05	4.13189e-05	5.15146e-05	4.14518e-05	9.14056e-05	0.000229488	0.000251106	3.50899e-06	4.00328e-06	2.57607e-05	2.52624e-06	2.56957e-06	3.32018e-06	1.64225e-05	8.89598e-05	0.000857405	0.000799449	0.00191438	0.000894297	0.00166271	0.000796828
	Lys	n.a.	n.a.	n.a.	n.a.	n.a.	n.a.	n.a.	n.a.	n.a.	n.a.	n.a.	n.a.	n.a.	n.a.	n.a.	n.a.	n.a.	n.a.	n.a.	n.a.	n.a.	n.a.	n.a.	0.000160099	0.0103807	0.000508522	0.00774736	0.32108	0.03225	0.00697736	0.251662	0.0417675	0.0802922	0.07211	8.35922e-06	2.26668e-05	0.000551442	0.00100998	0.14635	3.28437e-05	0.00378502	0.000232262	0.000732597	0.00216445	0.00941694	0.0664527	0.672296	0.00559369
	Phe	n.a.	n.a.	n.a.	n.a.	n.a.	n.a.	n.a.	n.a.	n.a.	n.a.	n.a.	n.a.	n.a.	n.a.	n.a.	n.a.	n.a.	n.a.	n.a.	n.a.	n.a.	n.a.	n.a.	7.03357e-05	3.1449e-05	1.10674e-05	1.5661e-05	8.59544e-05	6.89358e-06	7.27839e-06	1.7423e-05	0.000110323	0.000434979	0.00618399	0.000527429	0.00116928	0.00473894	0.000338107	0.000486048	0.000919512	0.0194134	0.0416987	0.0183344	0.081925	0.0925056	0.0175231	0.050865	0.0304088
	Pro	n.a.	n.a.	n.a.	n.a.	n.a.	n.a.	n.a.	n.a.	n.a.	n.a.	n.a.	n.a.	n.a.	n.a.	n.a.	n.a.	n.a.	n.a.	n.a.	n.a.	n.a.	n.a.	n.a.	0.00167053	0.000347849	0.0021027	0.000298951	0.000312107	0.000412832	0.00051479	0.000844425	0.000834661	0.000402585	0.541726	0.000263433	0.000130278	0.000132613	0.000147655	0.000161626	0.000189517	0.000188252	0.000146018	2.09329e-05	6.67805e-06	6.82084e-06	8.11502e-06	8.76055e-06	1.47549e-05
	Ser	n.a.	n.a.	n.a.	n.a.	n.a.	n.a.	n.a.	n.a.	n.a.	n.a.	n.a.	n.a.	n.a.	n.a.	n.a.	n.a.	n.a.	n.a.	n.a.	n.a.	n.a.	n.a.	n.a.	0.00018551	0.000564515	0.750356	0.0224639	0.00250601	3.44543e-05	3.81947e-05	9.86585e-06	5.80877e-05	3.40177e-05	0.101653	0.000842538	0.000110061	0.000142523	4.61443e-06	5.01041e-06	2.18479e-06	8.78121e-06	6.64375e-06	0.00203773	0.000261492	0.000240293	1.05243e-05	1.12091e-05	4.97928e-06
	Thr	n.a.	n.a.	n.a.	n.a.	n.a.	n.a.	n.a.	n.a.	n.a.	n.a.	n.a.	n.a.	n.a.	n.a.	n.a.	n.a.	n.a.	n.a.	n.a.	n.a.	n.a.	n.a.	n.a.	0.00326736	0.967676	0.0144623	0.001869	0.0148218	0.00793569	0.00577047	8.08454e-05	0.000922879	5.39799e-05	0.0056184	0.000381638	6.6788e-05	0.00121515	0.000202156	0.000263012	8.23239e-06	7.4103e-05	8.96273e-06	0.0213304	0.00373179	0.017427	0.013191	0.00866093	0.000188765
	Val	n.a.	n.a.	n.a.	n.a.	n.a.	n.a.	n.a.	n.a.	n.a.	n.a.	n.a.	n.a.	n.a.	n.a.	n.a.	n.a.	n.a.	n.a.	n.a.	n.a.	n.a.	n.a.	n.a.	0.263675	0.00149744	6.44251e-05	5.40245e-05	6.5381e-05	4.60181e-05	6.13367e-05	4.19862e-05	6.07144e-05	6.60304e-05	0.000841178	1.20548e-05	7.74661e-06	1.93631e-05	6.11569e-06	9.42761e-06	5.00738e-06	9.98662e-06	1.834e-05	0.00034126	0.000243977	0.000321307	0.000177487	0.000315218	0.0001482
	Met	n.a.	n.a.	n.a.	n.a.	n.a.	n.a.	n.a.	n.a.	n.a.	n.a.	n.a.	n.a.	n.a.	n.a.	n.a.	n.a.	n.a.	n.a.	n.a.	n.a.	n.a.	n.a.	n.a.	0.00607961	0.233958	0.144479	n.a.	n.a.	n.a.	n.a.	n.a.	n.a.	n.a.	0.0226845	0.00815407	n.a.	n.a.	n.a.	n.a.	n.a.	n.a.	n.a.	0.847886	n.a.	n.a.	n.a.	n.a.	n.a.
	total	n.a.	n.a.	n.a.	n.a.	n.a.	n.a.	n.a.	n.a.	n.a.	n.a.	n.a.	n.a.	n.a.	n.a.	n.a.	n.a.	n.a.	n.a.	n.a.	n.a.	n.a.	n.a.	n.a.	0.4843	0.0187661	0.00148667	0.000769956	0.000370258	0.000621226	0.000682513	0.000384052	0.000577367	0.000244367	0.00905674	0.000595298	0.000281942	8.88985e-05	0.000243541	0.00025784	9.77114e-05	0.000193655	4.90387e-05	0.000753543	0.00023745	1.27089e-05	0.00022461	0.000225974	2.01166e-05
[truncated: 30 more columns]
