# Supplementary material for: Metabolic and transcriptional transitions in barley glumes reveal a role as transitory resource buffers during endosperm filling
Source: J Exp Bot. 2015 Jan 22;66(5):1397–411. doi: 10.1093/jxb/eru492 (PMC4339599; doi:10.1093/jxb/eru492)
Supplement: Supplementary Data [file supp_eru492_jexbot132944_file005.xlsx]

## Sheet: Supplemental Table 5
Supplemental Table 5: Differentially expressed putative N transporters in barley endosperm
Log2 transformed, quantile normalised and baseline transformed microarray data from three biological replicates; ANOVA, p<0.005, FC>3; n.a. no further classsification into subfamilies
Array Identifier	Days after pollination						Annotation
	4	8	10	14	18	24	Family	Subgroup	BIN__BINCODE	BIN__Name	BIN__Description	uniref90 Hit desciption	oryza-protein Hit description	TAIR10 Hit description	uniprot-sprot Hit description	BIN2__BINCODE	BIN2__Description	BIN2__Name	Blast2go-Enzyme Codes	Blast2go-GOs	Blast2go-Seq Description
hv_42335	1.89	0.32	-0.09	-0.17	-0.30	-0.26	Amino acid transporter	AAP	34_3	transport.amino acids	highly similar to ( 568) AT5G49630 | Symbols: AAP6 | AAP6 (AMINO ACID PERMEASE 6); acidic amino acid transmembrane transporter/ amino acid transmembrane transporter/ neutral amino acid transmembrane transporter | chr5:20142681-20146441 REVERSEhighly similar to ( 679) loc_os06g36180 12006.m08155 protein amino acid transporter, putative, expressed no original description	Os06g0556000 protein n=2 Tax=Oryza sativa RepID=Q5Z9R9_ORYSJ	unnamed protein product [Oryza sativa Japonica Group]	AAP6 | amino acid permease 6 | chr5:20142681-20146441 REVERSE LENGTH=481	Amino acid permease 6 OS=Arabidopsis thaliana GN=AAP6 PE=1 SV=1
hv_36349	2.46	0.58	-0.06	-0.37	-0.28	0.21	Amino acid transporter	AAP	34_3	transport.amino acids	highly similar to ( 612) AT5G09220 | Symbols: AAP2 | AAP2 (AMINO ACID PERMEASE 2); amino acid transmembrane transporter | chr5:2866867-2868863 FORWARDhighly similar to ( 739) loc_os05g34980 12005.m07728 protein amino acid carrier, putative, expressed no original description	Os05g0424000 protein n=3 Tax=Poaceae RepID=Q60EP1_ORYSJ	Os05g0424000 [Oryza sativa Japonica Group]	AAP2 | amino acid permease 2 | chr5:2866867-2868863 FORWARD LENGTH=493	Amino acid permease 2 OS=Arabidopsis thaliana GN=AAP2 PE=1 SV=1
hv_36502	2.28	0.10	0.07	0.43	-0.06	0.06	Amino acid transporter	AAP	34_3	transport.amino acids	moderately similar to ( 223) AT1G77380 | Symbols: AAP3, ATAAP3 | AAP3; amino acid transmembrane transporter | chr1:29075201-29077252 REVERSEmoderately similar to ( 266) loc_os01g66010 12001.m12709 protein amino acid carrier, putative, expressed no original description	Putative uncharacterized protein Sb03g041840 n=2 Tax=Andropogoneae RepID=C5XEL2_SORBI	unnamed protein product [Oryza sativa Japonica Group]	AAP3, ATAAP3 | amino acid permease 3 | chr1:29075201-29077252 REVERSE LENGTH=476	Amino acid permease 3 OS=Arabidopsis thaliana GN=AAP3 PE=1 SV=2
hv_36085	1.67	0.88	0.03	-0.40	-0.04	-0.46	Amino acid transporter	CAT	34_3	transport.amino acids	highly similar to ( 751) AT1G58030 | Symbols: CAT2 | CAT2 (CATIONIC AMINO ACID TRANSPORTER 2); amino acid transmembrane transporter | chr1:21464185-21468141 REVERSEhighly similar to ( 952) loc_os03g45170 12003.m09548 protein high-affinity cationic amino acid transporter 1, putative, expressed no original description	Amino acid permease family protein, expressed n=2 Tax=Oryza sativa RepID=Q84ST3_ORYSJ	unnamed protein product [Oryza sativa Japonica Group]	CAT2 | cationic amino acid transporter 2 | chr1:21464185-21468141 REVERSE LENGTH=635	Low affinity cationic amino acid transporter 2 OS=Danio rerio GN=slc7a2 PE=2 SV=1
hv_43489	2.43	0.27	-0.05	0.82	-0.06	0.06	Amino acid transporter	CAT	34_3	transport.amino acids	highly similar to ( 561) AT1G17120 | Symbols: CAT8 | CAT8 (CATIONIC AMINO ACID TRANSPORTER 8); basic amino acid transmembrane transporter/ cationic amino acid transmembrane transporter | chr1:5851964-5853736 FORWARDhighly similar to ( 819) loc_os06g34830 12006.m08020 protein cationic amino acid transporter 4, putative, expressed no original description	Os06g0539400 protein n=2 Tax=Oryza sativa RepID=Q5Z6S8_ORYSJ	putative cationic amino acid transporter [Oryza sativa Japonica Group]	CAT8 | cationic amino acid transporter 8 | chr1:5851964-5853736 FORWARD LENGTH=590	Uncharacterized amino acid permease YfnA OS=Bacillus subtilis GN=yfnA PE=3 SV=1
hv_00564	1.96	0.01	-0.25	0.41	-0.06	-0.10	Amino acid transporter	GAT	34_3	transport.amino acids	weakly similar to ( 158) AT1G08230 | Symbols: | amino acid transporter family protein | chr1:2583715-2586700 REVERSEmoderately similar to ( 204) loc_os01g63854 12001.m12500 protein amino acid permease, putative, expressed no original description	Os01g0857400 protein n=2 Tax=Oryza sativa Japonica Group RepID=Q94DE5_ORYSJ	putative betaine/proline transporter [Oryza sativa Japonica Group]	| Transmembrane amino acid transporter family protein | chr1:2583715-2586700 REVERSE LENGTH=451						C:integral to membrane; P:amino acid transport; F:amine transmembrane transporter activity	amino acid
hv_38305	0.17	0.18	-1.29	-1.06	-0.20	0.64	Amino acid transporter	AAP	34_3	transport.amino acids	highly similar to ( 615) AT5G49630 | Symbols: AAP6 | AAP6 (AMINO ACID PERMEASE 6); acidic amino acid transmembrane transporter/ amino acid transmembrane transporter/ neutral amino acid transmembrane transporter | chr5:20142681-20146441 REVERSEhighly similar to ( 795) loc_os07g04180 12007.m28947 protein amino acid permease 6, putative, expressed no original description	Os07g0134000 protein n=4 Tax=Oryza sativa RepID=Q6ZLK8_ORYSJ	putative amino acid permease [Oryza sativa Japonica Group]	AAP6 | amino acid permease 6 | chr5:20142681-20146441 REVERSE LENGTH=481	Amino acid permease 6 OS=Arabidopsis thaliana GN=AAP6 PE=1 SV=1				-	P:aspartate transport; F:neutral amino acid transmembrane transporter activity; F:acidic amino acid transmembrane transporter activity; C:cytoplasmic membrane-bounded vesicle; P:tryptophan transport; C:integral to membrane	amino acid permease
hv_38299	3.32	-0.88	-0.28	-0.56	-0.20	1.11	Amino acid transporter	ANT	34_3	transport.amino acids	weakly similar to ( 126) AT3G28960 | Symbols: | amino acid transporter family protein | chr3:10984245-10985767 REVERSEweakly similar to ( 152) loc_os04g38670 12004.m08856 protein amino acid permease, putative no original description	OSJNBa0072F16.6 protein n=2 Tax=Oryza sativa RepID=Q7XUV9_ORYSJ	OSJNBa0072F16.6 [Oryza sativa (japonica cultivar-group)]	| Transmembrane amino acid transporter family protein | chr3:10984245-10985767 REVERSE LENGTH=405
hv_43602	1.23	-0.76	-1.65	-0.42	0.15	0.78	Amino acid transporter	Tyr/Aro	34_3	transport.amino acids	moderately similar to ( 472) AT2G33260 | Symbols: | tryptophan/tyrosine permease family protein | chr2:14100840-14102252 REVERSEhighly similar to ( 686) loc_os07g12330 12007.m079808 protein L-tyrosine transporter, putative, expressed no original description	Putative uncharacterized protein n=2 Tax=Oryza sativa RepID=B9FW87_ORYSJ	tyrosine-specific transport protein-like protein [Oryza sativa Japonica Group]	| Tryptophan/tyrosine permease | chr2:14100840-14102252 REVERSE LENGTH=436	Tyrosine-specific transport protein 2 OS=Haemophilus influenzae GN=tyrP-B PE=3 SV=1
hv_15745	1.64	0.79	0.63	-0.70	-0.76	-1.47	Amino acid transporter	AAP	34_3	transport.amino acids	moderately similar to ( 352) AT5G49630 | Symbols: AAP6 | AAP6 (AMINO ACID PERMEASE 6); acidic amino acid transmembrane transporter/ amino acid transmembrane transporter/ neutral amino acid transmembrane transporter | chr5:20142681-20146441 REVERSEmoderately similar to ( 419) loc_os06g36180 12006.m08155 protein amino acid transporter, putative, expressed no original description	Os06g0556000 protein n=2 Tax=Oryza sativa RepID=Q5Z9R9_ORYSJ	unnamed protein product [Oryza sativa Japonica Group]	AAP6 | amino acid permease 6 | chr5:20142681-20146441 REVERSE LENGTH=481	Amino acid permease 6 OS=Arabidopsis thaliana GN=AAP6 PE=1 SV=1					P:tryptophan transport; C:integral to membrane; F:acidic amino acid transmembrane transporter activity; F:neutral amino acid transmembrane transporter activity; P:aspartate transport	amino acid permease 6
hv_21730	6.18	3.74	0.74	-0.80	-1.50	-0.77	Amino acid transporter	AAP	34_3	transport.amino acids	weakly similar to ( 131) AT5G09220 | Symbols: AAP2 | AAP2 (AMINO ACID PERMEASE 2); amino acid transmembrane transporter | chr5:2866867-2868863 FORWARDweakly similar to ( 145) loc_os01g66010 12001.m12709 protein amino acid carrier, putative, expressed no original description	Os01g0882800 protein n=2 Tax=Oryza sativa RepID=Q8RZP7_ORYSJ	unnamed protein product [Oryza sativa Japonica Group]	AAP2 | amino acid permease 2 | chr5:2866867-2868863 FORWARD LENGTH=493	Amino acid permease 2 OS=Arabidopsis thaliana GN=AAP2 PE=1 SV=1					C:integral to membrane	amino acid carrier
hv_36750	0.72	0.96	0.22	-0.34	-0.67	-0.76	Amino acid transporter	ANT	34_3	transport.amino acids	highly similar to ( 567) AT2G39130 | Symbols: | amino acid transporter family protein | chr2:16323171-16326744 REVERSEhighly similar to ( 845) loc_os02g01100 12002.m100064 protein amino acid permease, putative, expressed no original description	Os02g0101000 protein n=2 Tax=Oryza sativa RepID=Q6YU97_ORYSJ	unnamed protein product [Oryza sativa Japonica Group]	| Transmembrane amino acid transporter family protein | chr2:16323171-16326744 REVERSE LENGTH=550	Vacuolar amino acid transporter 1 OS=Saccharomyces cerevisiae GN=AVT1 PE=1 SV=1
hv_00565	0.86	0.30	0.09	-0.10	-0.87	-1.01	Amino acid transporter	GAT	34_3	transport.amino acids	weakly similar to ( 110) loc_os01g63854 12001.m12500 protein amino acid permease, putative, expressed no original description	Os01g0857400 protein n=2 Tax=Oryza sativa Japonica Group RepID=Q94DE5_ORYSJ	putative betaine/proline transporter [Oryza sativa Japonica Group]							C:membrane; P:amino acid transport; F:amine transmembrane transporter activity	proline transporter
hv_38297	0.62	-0.44	1.18	-0.25	-0.02	-0.22	Amino acid transporter	LAT	34_3	transport.amino acids	weakly similar to ( 124) AT5G15240 | Symbols: | amino acid transporter family protein | chr5:4947762-4950211 FORWARDweakly similar to ( 164) loc_os06g12320 12006.m05949 protein amino acid/polyamine transporter II, putative, expressed no original description	Os06g0228500 protein n=2 Tax=Oryza sativa RepID=Q67WJ7_ORYSJ	putative amino acid transport protein [Oryza sativa Japonica Group]	| Transmembrane amino acid transporter family protein | chr5:4947762-4950211 FORWARD LENGTH=313
hv_38301	0.23	-2.81	-2.19	-0.12	0.56	0.25	Amino acid transporter	LHT	34_3	transport.amino acids	highly similar to ( 566) AT1G47670 | Symbols: | amino acid transporter family protein | chr1:17536834-17539486 REVERSEhighly similar to ( 613) loc_os12g30040 12012.m06817 protein amino acid transporter-like protein 1, putative, expressed no original description	Putative uncharacterized protein Sb08g014900 n=2 Tax=Andropogoneae RepID=C5YNQ7_SORBI	Os12g0485600 [Oryza sativa Japonica Group]	| Transmembrane amino acid transporter family protein | chr1:17536834-17539486 REVERSE LENGTH=519	Lysine histidine transporter-like 8 OS=Arabidopsis thaliana GN=AATL1 PE=1 SV=1
hv_42222	0.08	0.02	-0.61	-0.46	0.13	2.01	Amino acid transporter	AAP	34_3	transport.amino acids	moderately similar to ( 376) AT1G58360 | Symbols: AAP1, NAT2 | AAP1 (AMINO ACID PERMEASE 1); amino acid transmembrane transporter/ neutral amino acid transmembrane transporter | chr1:21676623-21680313 FORWARDmoderately similar to ( 498) loc_os06g36210 12006.m08157 protein amino acid permease 1, putative, expressed no original description	Amino acid permease 1 n=2 Tax=Andropogoneae RepID=B4G172_MAIZE	putative amino acid carrier [Oryza sativa Japonica Group]	AAP1, NAT2 | amino acid permease 1 | chr1:21676623-21680313 FORWARD LENGTH=485	Amino acid permease 1 OS=Arabidopsis thaliana GN=AAP1 PE=1 SV=1				-	C:integral to membrane; P:response to nematode; P:amino acid import; F:neutral amino acid transmembrane transporter activity; P:neutral amino acid transport; C:plasma membrane	amino acid permease 1
hv_38300	0.12	-0.85	-0.82	-0.10	0.57	1.71	Amino acid transporter	AAP	34_3	transport.amino acids	highly similar to ( 546) AT5G23810 | Symbols: AAP7 | AAP7; amino acid transmembrane transporter | chr5:8028461-8030138 FORWARDhighly similar to ( 825) loc_os04g39489 12004.m35579 protein AAP7, putative, expressed no original description	OSJNBa0089K21.6 protein n=2 Tax=Oryza sativa RepID=Q7XQN0_ORYSJ	OSJNBa0089K21.6 [Oryza sativa (japonica cultivar-group)]	AAP7 | amino acid permease 7 | chr5:8028461-8030730 FORWARD LENGTH=467	Probable amino acid permease 7 OS=Arabidopsis thaliana GN=AAP7 PE=1 SV=1
hv_29537	0.74	-0.64	-0.58	-0.32	0.41	0.95	Amino acid transporter	ANT	34_3	transport.amino acids	moderately similar to ( 274) AT2G42005 | Symbols: | amino acid transporter family protein | chr2:17531323-17532564 REVERSEmoderately similar to ( 393) loc_os04g47780 12004.m09721 protein amino acid transport protein, putative, expressed no original description	OSJNBa0017B10.14 protein n=3 Tax=Oryza sativa RepID=Q7XQJ4_ORYSJ	OSJNBa0017B10.14 [Oryza sativa (japonica cultivar-group)]	| Transmembrane amino acid transporter family protein | chr2:17531323-17532564 REVERSE LENGTH=413	Proton-coupled amino acid transporter 3 OS=Homo sapiens GN=SLC36A3 PE=1 SV=2
hv_38317	-0.10	-1.30	-0.74	-0.01	0.29	1.92	Amino acid transporter	ANT	34_3	transport.amino acids	weakly similar to ( 102) AT3G28960 | Symbols: | amino acid transporter family protein | chr3:10984245-10985767 REVERSEweakly similar to ( 187) loc_os04g38680 12004.m08857 protein amino acid/polyamine transporter II, putative, expressed no original description	OSJNBa0072F16.7 protein n=4 Tax=Oryza sativa RepID=Q7XUV8_ORYSJ	OSJNBa0072F16.7 [Oryza sativa (japonica cultivar-group)]	| Transmembrane amino acid transporter family protein | chr3:10984245-10985767 REVERSE LENGTH=405
hv_07499	-0.13	-0.55	-0.24	0.05	0.30	1.68	Amino acid transporter	CAT	34_3	transport.amino acids	weakly similar to ( 140) AT4G21120 | Symbols: AAT1, CAT1 | AAT1 (AMINO ACID TRANSPORTER 1); L-glutamate transmembrane transporter/ L-lysine transmembrane transporter/ arginine transmembrane transporter/ cationic amino acid transmembrane transporter | chr4:11270318-11273775 FORWARDweakly similar to ( 167) loc_os03g43980 12003.m09440 protein AAT1, putative no original description	Putative uncharacterized protein Sb01g013690 n=1 Tax=Sorghum bicolor RepID=C5WR84_SORBI	Os03g0641200 [Oryza sativa Japonica Group]	AAT1, CAT1 | amino acid transporter 1 | chr4:11270318-11273775 FORWARD LENGTH=594						C:membrane; P:transport	cationic amino acid
hv_29531	0.08	-0.92	-0.59	-0.17	0.69	1.06	Amino acid transporter	LAT	34_3	transport.amino acids	moderately similar to ( 352) AT3G19553 | Symbols: | amino acid permease family protein | chr3:6790988-6792507 REVERSEmoderately similar to ( 279) loc_os02g47210 12002.m09756 protein cationic amino acid transporter, putative, expressed no original description	Putative uncharacterized protein n=1 Tax=Oryza sativa Indica Group RepID=A2ZM23_ORYSI	putative amino acid transporter [Oryza sativa Japonica Group]	| Amino acid permease family protein | chr3:6790988-6792507 REVERSE LENGTH=479
hv_10737	-1.14	-1.42	-0.05	-0.05	0.90	0.90	Amino acid transporter	AAP	34_3	transport.amino acids	weakly similar to ( 121) AT5G09220 | Symbols: AAP2 | AAP2 (AMINO ACID PERMEASE 2); amino acid transmembrane transporter | chr5:2866867-2868863 FORWARDweakly similar to ( 153) loc_os12g08130 12012.m04800 protein amino acid transporter, putative, expressed no original description	Putative uncharacterized protein Sb08g005000 n=2 Tax=Andropogoneae RepID=C5YT51_SORBI	unnamed protein product [Oryza sativa Japonica Group]	AAP2 | amino acid permease 2 | chr5:2866867-2868863 FORWARD LENGTH=493	Amino acid permease 2 OS=Arabidopsis thaliana GN=AAP2 PE=1 SV=1					C:membrane	hypothetical protein SORBIDRAFT_08g005000 [Sorghum bicolor]
hv_42412	-0.57	-1.10	-0.68	0.59	0.94	1.01	Amino acid transporter	AAP	34_3	transport.amino acids	moderately similar to ( 360) AT5G49630 | Symbols: AAP6 | AAP6 (AMINO ACID PERMEASE 6); acidic amino acid transmembrane transporter/ amino acid transmembrane transporter/ neutral amino acid transmembrane transporter | chr5:20142681-20146441 REVERSEmoderately similar to ( 476) loc_os07g04180 12007.m28947 protein amino acid permease 6, putative, expressed no original description	Os07g0134000 protein n=4 Tax=Oryza sativa RepID=Q6ZLK8_ORYSJ	putative amino acid permease [Oryza sativa Japonica Group]	AAP6 | amino acid permease 6 | chr5:20142681-20146441 REVERSE LENGTH=481	Amino acid permease 6 OS=Arabidopsis thaliana GN=AAP6 PE=1 SV=1
hv_06902	-0.56	-0.99	-1.29	0.52	1.04	2.62	Amino acid transporter	AAP	34_3	transport.amino acids	weakly similar to ( 127) AT5G23810 | Symbols: AAP7 | AAP7; amino acid transmembrane transporter | chr5:8028461-8030138 FORWARDweakly similar to ( 173) loc_os02g49060 12002.m09940 protein AAP7, putative, expressed no original description	Putative uncharacterized protein Sb04g029540 n=1 Tax=Sorghum bicolor RepID=C5XZS9_SORBI	Os02g0722400 [Oryza sativa Japonica Group]	AAP7 | amino acid permease 7 | chr5:8028461-8030138 FORWARD LENGTH=361	Probable amino acid permease 7 OS=Arabidopsis thaliana GN=AAP7 PE=1 SV=1					C:integral to membrane	amino acid permease
hv_38312	-0.25	-1.21	-0.92	0.34	0.40	1.27	Amino acid transporter	ANT	34_3	transport.amino acids	highly similar to ( 579) AT2G41190 | Symbols: | amino acid transporter family protein | chr2:17167561-17170145 REVERSEhighly similar to ( 746) loc_os02g54730 12002.m10501 protein amino acid permease, putative, expressed no original description	Putative uncharacterized protein n=2 Tax=Oryza sativa RepID=A3AC49_ORYSJ	amino acid transporter-like [Oryza sativa Japonica Group]	| Transmembrane amino acid transporter family protein | chr2:17167561-17170145 REVERSE LENGTH=536	Vacuolar amino acid transporter 1 OS=Saccharomyces cerevisiae GN=AVT1 PE=1 SV=1
hv_36355	-0.51	-0.84	-0.44	0.08	0.73	1.96	Amino acid transporter	ANT	34_3	transport.amino acids	moderately similar to ( 277) AT3G28960 | Symbols: | amino acid transporter family protein | chr3:10984245-10985767 REVERSEmoderately similar to ( 469) loc_os04g38680 12004.m08857 protein amino acid/polyamine transporter II, putative, expressed no original description	OSJNBa0072F16.7 protein n=4 Tax=Oryza sativa RepID=Q7XUV8_ORYSJ	OSJNBa0072F16.7 [Oryza sativa (japonica cultivar-group)]	| Transmembrane amino acid transporter family protein | chr3:10984245-10985767 REVERSE LENGTH=405
hv_00252	-0.87	-0.96	-0.25	0.33	0.31	1.41	Amino acid transporter	CAT	34_3	transport.amino acids	weakly similar to ( 148) AT2G34960 | Symbols: CAT5 | CAT5 (CATIONIC AMINO ACID TRANSPORTER 5); L-glutamate transmembrane transporter/ L-lysine transmembrane transporter/ arginine transmembrane transporter/ cationic amino acid transmembrane transporter | chr2:14744175-14745884 REVERSEweakly similar to ( 164) loc_os01g11160 12001.m07736 protein cationic amino acid transporter 4, putative, expressed…	Putative uncharacterized protein Sb03g002130 n=1 Tax=Sorghum bicolor RepID=C5XL43_SORBI	putative amino acid permease [Oryza sativa Japonica Group]	CAT5 | cationic amino acid transporter 5 | chr2:14744175-14745884 REVERSE LENGTH=569						P:L-arginine import; F:cationic amino acid transmembrane transporter activity; F:L-lysine transmembrane transporter activity; C:plasma membrane; P:transmembrane transport; F:arginine transmembrane transporter activity; C:integral to membrane; P:L-glutamate import; F:L-glutamate transmembrane transporter activity	cationic amino acid transporter
hv_00253	-0.84	-0.17	-0.22	0.17	0.54	1.70	Amino acid transporter	CAT	34_3	transport.amino acids	moderately similar to ( 224) AT2G34960 | Symbols: CAT5 | CAT5 (CATIONIC AMINO ACID TRANSPORTER 5); L-glutamate transmembrane transporter/ L-lysine transmembrane transporter/ arginine transmembrane transporter/ cationic amino acid transmembrane transporter | chr2:14744175-14745884 REVERSEmoderately similar to ( 272) loc_os01g11160 12001.m07736 protein cationic amino acid transporter 4, putative, e…	Putative uncharacterized protein Sb03g002130 n=1 Tax=Sorghum bicolor RepID=C5XL43_SORBI	putative amino acid permease [Oryza sativa Japonica Group]	CAT5 | cationic amino acid transporter 5 | chr2:14744175-14745884 REVERSE LENGTH=569	Uncharacterized amino acid permease YfnA OS=Bacillus subtilis GN=yfnA PE=3 SV=1					P:L-arginine import; F:cationic amino acid transmembrane transporter activity; F:L-lysine transmembrane transporter activity; C:plasma membrane; P:transmembrane transport; F:arginine transmembrane transporter activity; C:integral to membrane; P:L-glutamate import; F:L-glutamate transmembrane transporter activity	cationic amino acid transporter 5
hv_16704	-0.85	-1.44	-0.39	0.34	0.03	1.32	Amino acid transporter	GAT	34_3	transport.amino acids	moderately similar to ( 251) AT5G41800 | Symbols: | amino acid transporter family protein | chr5:16733842-16735888 FORWARDmoderately similar to ( 296) loc_os05g50920 12005.m09159 protein amino acid permease, putative, expressed no original description	Putative uncharacterized protein Sb09g030080 n=1 Tax=Sorghum bicolor RepID=C5YWL0_SORBI	unnamed protein product [Oryza sativa Japonica Group]	| Transmembrane amino acid transporter family protein | chr5:16733842-16735888 FORWARD LENGTH=452						C:integral to membrane; P:amino acid transport; F:amine transmembrane transporter activity	proline transporter
hv_02343	-1.06	-1.92	-0.88	0.73	0.78	1.32	Amino acid transporter	LAT	34_3	transport.amino acids	moderately similar to ( 428) AT1G31830 | Symbols: | amino acid permease family protein | chr1:11418875-11420314 REVERSEhighly similar to ( 539) loc_os02g47210 12002.m09756 protein cationic amino acid transporter, putative, expressed no original description	Os02g0700500 protein n=2 Tax=Oryza sativa RepID=Q6Z8D0_ORYSJ	putative amino acid transporter [Oryza sativa Japonica Group]	| Amino acid permease family protein | chr1:11418875-11420314 REVERSE LENGTH=479						C:integral to membrane; F:cationic amino acid transmembrane transporter activity; P:amino acid transport; P:transmembrane transport	amino acid permease family protein
hv_10976	0.03	-0.89	-0.61	-0.03	0.79	1.09	Amino acid transporter	LAT	34_3	transport.amino acids	moderately similar to ( 203) AT3G19553 | Symbols: | amino acid permease family protein | chr3:6790988-6792507 REVERSEweakly similar to ( 169) loc_os03g37984 12003.m35295 protein cationic amino acid transporter, putative, expressed no original description	Putative uncharacterized protein n=1 Tax=Oryza sativa Indica Group RepID=A2ZM23_ORYSI	unnamed protein product [Oryza sativa Japonica Group]	| Amino acid permease family protein | chr3:6790988-6792507 REVERSE LENGTH=479						C:integral to membrane; P:amino acid transport; F:amino acid transmembrane transporter activity; P:transmembrane transport	neutral amino acid transport protein
hv_22736	-0.81	-2.12	-0.70	0.59	0.56	0.88	Amino acid transporter	LAT	34_3	transport.amino acids	weakly similar to ( 155) AT3G13620 | Symbols: | amino acid permease family protein | chr3:4450904-4452556 REVERSEmoderately similar to ( 222) loc_os03g25920 12003.m07936 protein cationic amino acid transporter, putative no original description	Amino acid permease family protein n=3 Tax=Oryza sativa RepID=Q10KP6_ORYSJ	putative amino acid transporter [Oryza sativa Japonica Group]	| Amino acid permease family protein | chr3:4450904-4452556 REVERSE LENGTH=478						F:amino acid transmembrane transporter activity; P:amino acid transport; C:integral to membrane; C:membrane; P:transmembrane transport; P:transport	cationic amino acid transporter
hv_15746	-1.52	1.87	2.21	0.69	-0.86	-1.63	Amino acid transporter	AAP	34_3	transport.amino acids	moderately similar to ( 206) AT5G49630 | Symbols: AAP6 | AAP6 (AMINO ACID PERMEASE 6); acidic amino acid transmembrane transporter/ amino acid transmembrane transporter/ neutral amino acid transmembrane transporter | chr5:20142681-20146441 REVERSEmoderately similar to ( 243) loc_os06g36180 12006.m08155 protein amino acid transporter, putative, expressed no original description	Os06g0556000 protein n=2 Tax=Oryza sativa RepID=Q5Z9R9_ORYSJ	unnamed protein product [Oryza sativa Japonica Group]	AAP6 | amino acid permease 6 | chr5:20142681-20146441 REVERSE LENGTH=481	Amino acid permease 6 OS=Arabidopsis thaliana GN=AAP6 PE=1 SV=1					P:tryptophan transport; C:integral to membrane; F:acidic amino acid transmembrane transporter activity; F:neutral amino acid transmembrane transporter activity; P:aspartate transport	amino acid permease 1
hv_36352	0.10	1.55	0.93	-0.02	-0.34	-0.39	Amino acid transporter	AAP	34_3	transport.amino acids	moderately similar to ( 467) AT5G49630 | Symbols: AAP6 | AAP6 (AMINO ACID PERMEASE 6); acidic amino acid transmembrane transporter/ amino acid transmembrane transporter/ neutral amino acid transmembrane transporter | chr5:20142681-20146441 REVERSEhighly similar to ( 760) loc_os01g65660 12001.m150794 protein AAP8, putative, expressed no original description	Os01g0878400 protein n=2 Tax=Oryza sativa RepID=Q8L4X7_ORYSJ	unnamed protein product [Oryza sativa Japonica Group]	AAP6 | amino acid permease 6 | chr5:20142681-20146441 REVERSE LENGTH=481	Amino acid permease 6 OS=Arabidopsis thaliana GN=AAP6 PE=1 SV=1
hv_38310	-0.89	2.04	2.47	0.90	-1.00	-2.47	Amino acid transporter	AAP	34_3	transport.amino acids	highly similar to ( 583) AT5G49630 | Symbols: AAP6 | AAP6 (AMINO ACID PERMEASE 6); acidic amino acid transmembrane transporter/ amino acid transmembrane transporter/ neutral amino acid transmembrane transporter | chr5:20142681-20146441 REVERSEhighly similar to ( 706) loc_os06g36180 12006.m08155 protein amino acid transporter, putative, expressed no original description	Os06g0556000 protein n=2 Tax=Oryza sativa RepID=Q5Z9R9_ORYSJ	unnamed protein product [Oryza sativa Japonica Group]	AAP6 | amino acid permease 6 | chr5:20142681-20146441 REVERSE LENGTH=481	Amino acid permease 6 OS=Arabidopsis thaliana GN=AAP6 PE=1 SV=1
hv_38298	-1.19	0.00	0.43	0.34	-0.09	-2.31	Amino acid transporter	AUX	34_3	transport.amino acids	moderately similar to ( 439) AT2G38120 | Symbols: AUX1, WAV5, PIR1, MAP1 | AUX1 (AUXIN RESISTANT 1); amino acid transmembrane transporter/ auxin binding / auxin influx transmembrane transporter/ transporter | chr2:15973493-15976792 FORWARDmoderately similar to ( 452) LAX2_ORYSA Auxin transporter-like protein 2 - Oryza sativa (Rice)moderately similar to ( 452) loc_os05g37470 12005.m083737 protein …	cDNA clone:J013151H06, full insert sequence n=2 Tax=Oryza sativa Japonica Group RepID=B7F409_ORYSJ	putative AUX1-like permease [Oryza sativa Indica Group]	AUX1, WAV5, PIR1, MAP1 | Transmembrane amino acid transporter family protein | chr2:15973493-15976792 FORWARD LENGTH=485	Auxin transporter-like protein 2 OS=Oryza sativa subsp. japonica GN=Os05g0447200 PE=2 SV=1
hv_07498	-0.69	0.75	1.09	0.73	-0.88	-1.16	Amino acid transporter	CAT	34_3	transport.amino acids	weakly similar to ( 117) AT4G21120 | Symbols: AAT1, CAT1 | AAT1 (AMINO ACID TRANSPORTER 1); L-glutamate transmembrane transporter/ L-lysine transmembrane transporter/ arginine transmembrane transporter/ cationic amino acid transmembrane transporter | chr4:11270318-11273775 FORWARDweakly similar to ( 142) loc_os03g43970 12003.m09439 protein AAT1, putative, expressed no original description	Putative uncharacterized protein n=1 Tax=Zea mays RepID=B4FHL1_MAIZE	Os03g0641200 [Oryza sativa Japonica Group]	AAT1, CAT1 | amino acid transporter 1 | chr4:11270318-11273775 FORWARD LENGTH=594						C:integral to membrane; P:amino acid transport; F:amino acid transmembrane transporter activity; P:transmembrane transport	amino acid permease domain containing protein
hv_38306	-2.52	0.04	0.12	0.48	-0.01	-1.67	Amino acid transporter	LHT	34_3	transport.amino acids	moderately similar to ( 280) AT1G25530 | Symbols: | lysine and histidine specific transporter, putative | chr1:8964827-8967391 REVERSEmoderately similar to ( 375) loc_os04g38860 12004.m101545 protein amino acid permease, putative, expressed no original description	B1358B12.11 protein n=2 Tax=Oryza sativa Japonica Group RepID=Q7XTE9_ORYSJ	OSJNBa0072F16.19 [Oryza sativa (japonica cultivar-group)]	| Transmembrane amino acid transporter family protein | chr1:8964827-8967391 REVERSE LENGTH=440	Lysine histidine transporter-like 6 OS=Arabidopsis thaliana GN=At1g25530 PE=2 SV=1
hv_10736	-1.33	-1.45	0.08	0.76	0.41	-0.26	Amino acid transporter	AAP	34_3	transport.amino acids	moderately similar to ( 216) AT5G49630 | Symbols: AAP6 | AAP6 (AMINO ACID PERMEASE 6); acidic amino acid transmembrane transporter/ amino acid transmembrane transporter/ neutral amino acid transmembrane transporter | chr5:20142681-20146441 REVERSEmoderately similar to ( 254) loc_os12g08130 12012.m04800 protein amino acid transporter, putative, expressed no original description	Putative uncharacterized protein Sb07g007570 n=1 Tax=Sorghum bicolor RepID=C5YJG0_SORBI	unnamed protein product [Oryza sativa Japonica Group]	AAP6 | amino acid permease 6 | chr5:20142681-20146441 REVERSE LENGTH=481	Amino acid permease 6 OS=Arabidopsis thaliana GN=AAP6 PE=1 SV=1					C:membrane	hypothetical protein SORBIDRAFT_07g007570 [Sorghum bicolor]
hv_38303	-2.51	-0.68	0.14	0.49	0.33	-0.49	Amino acid transporter	AAP	34_3	transport.amino acids	highly similar to ( 635) AT1G77380 | Symbols: AAP3, ATAAP3 | AAP3; amino acid transmembrane transporter | chr1:29075201-29077252 REVERSEhighly similar to ( 789) loc_os12g08090 12012.m04796 protein amino acid transporter, putative, expressed no original description	Amino acid transporter, putative, expressed n=4 Tax=Oryza sativa RepID=Q2QWV1_ORYSJ	unnamed protein product [Oryza sativa Japonica Group]	AAP3, ATAAP3 | amino acid permease 3 | chr1:29075201-29077252 REVERSE LENGTH=476	Amino acid permease 3 OS=Arabidopsis thaliana GN=AAP3 PE=1 SV=2
hv_38304	-1.77	-0.68	-0.25	0.38	1.20	1.89	Amino acid transporter	AAP	34_3	transport.amino acids	moderately similar to ( 207) AT1G44100 | Symbols: AAP5 | AAP5; amino acid transmembrane transporter/ basic amino acid transmembrane transporter | chr1:16764651-16767223 REVERSEmoderately similar to ( 280) loc_os06g36180 12006.m08155 protein amino acid transporter, putative, expressed no original description	Os06g0556000 protein n=2 Tax=Oryza sativa RepID=Q5Z9R9_ORYSJ	unnamed protein product [Oryza sativa Japonica Group]	AAP5 | amino acid permease 5 | chr1:16764651-16767223 REVERSE LENGTH=480	Amino acid permease 5 OS=Arabidopsis thaliana GN=AAP5 PE=1 SV=1
hv_07770	-2.76	-1.34	-0.31	0.35	0.87	1.21	Amino acid transporter	ANT	34_3	transport.amino acids	weakly similar to ( 162) AT3G11900 | Symbols: ANT1 | ANT1 (AROMATIC AND NEUTRAL TRANSPORTER 1); amino acid transmembrane transporter/ aromatic amino acid transmembrane transporter/ neutral amino acid transmembrane transporter | chr3:3758523-3760103 FORWARDmoderately similar to ( 228) loc_os03g60260 12003.m10919 protein ANT1, putative, expressed no original description	Putative uncharacterized protein Sb01g003540 n=1 Tax=Sorghum bicolor RepID=C5WV51_SORBI	Os03g0817200 [Oryza sativa Japonica Group]	ANT1 | aromatic and neutral transporter 1 | chr3:3758523-3760103 FORWARD LENGTH=432						C:membrane	hypothetical protein SORBIDRAFT_01g003540 [Sorghum bicolor]
hv_38318	-1.65	-1.13	0.07	0.05	0.10	0.40	Amino acid transporter	ANT	34_3	transport.amino acids	moderately similar to ( 485) AT3G30390 | Symbols: | amino acid transporter family protein | chr3:11977112-11978827 REVERSEhighly similar to ( 716) loc_os02g09810 12002.m100130 protein amino acid transporter-like protein, putative, expressed no original description	Os02g0191300 protein n=2 Tax=Oryza sativa RepID=Q6YUT5_ORYSJ	unnamed protein product [Oryza sativa Japonica Group]	| Transmembrane amino acid transporter family protein | chr3:11977112-11978827 REVERSE LENGTH=460	Sodium-coupled neutral amino acid transporter 1 OS=Mus musculus GN=Slc38a1 PE=1 SV=1
hv_40152	-1.36	-1.33	-0.13	0.43	0.28	0.14	Amino acid transporter	ANT	34_3	transport.amino acids	moderately similar to ( 355) AT1G58360 | Symbols: AAP1, NAT2 | AAP1 (AMINO ACID PERMEASE 1); amino acid transmembrane transporter/ neutral amino acid transmembrane transporter | chr1:21676623-21680313 FORWARDmoderately similar to ( 483) loc_os06g36180 12006.m08155 protein amino acid transporter, putative, expressed no original description	Os06g0556000 protein n=2 Tax=Oryza sativa RepID=Q5Z9R9_ORYSJ	unnamed protein product [Oryza sativa Japonica Group]	AAP1, NAT2 | amino acid permease 1 | chr1:21676623-21680313 FORWARD LENGTH=485	Amino acid permease 1 OS=Arabidopsis thaliana GN=AAP1 PE=1 SV=1
hv_13176	-2.81	-2.99	-0.22	0.07	0.76	1.17	Amino acid transporter	ANT	34_3	transport.amino acids	weakly similar to ( 160) AT3G30390 | Symbols: | amino acid transporter family protein | chr3:11977112-11978827 REVERSEmoderately similar to ( 201) loc_os02g09810 12002.m100130 protein amino acid transporter-like protein, putative, expressed no original description	Os02g0191300 protein n=2 Tax=Oryza sativa RepID=Q6YUT5_ORYSJ	unnamed protein product [Oryza sativa Japonica Group]	| Transmembrane amino acid transporter family protein | chr3:11977112-11978827 REVERSE LENGTH=460						C:integral to membrane	na+ dependent neutral amino acid transporter
hv_10073	-1.69	-2.29	-0.01	0.78	0.43	0.01	Amino acid transporter	AUX	34_3	transport.amino acids	moderately similar to ( 337) AT2G21050 | Symbols: | amino acid permease, putative | chr2:9034289-9036439 FORWARDmoderately similar to ( 336) LAX3_ORYSA Auxin transporter-like protein 3 - Oryza sativa (Rice)moderately similar to ( 338) loc_os03g14080 12003.m06851 protein auxin transporter-like protein 3, putative, expressed no original description	Putative uncharacterized protein Sb05g004250 n=1 Tax=Sorghum bicolor RepID=C5Y5L4_SORBI	putative AUX1-like permease [Oryza sativa Indica Group]	LAX2 | like AUXIN RESISTANT 2 | chr2:9034289-9036439 FORWARD LENGTH=483	Auxin transporter-like protein 2 OS=Arabidopsis thaliana GN=LAX2 PE=2 SV=1					C:integral to membrane	amino acid
hv_10075	-1.47	-1.35	0.16	0.82	0.56	-0.07	Amino acid transporter	AUX	34_3	transport.amino acids	moderately similar to ( 316) AT2G21050 | Symbols: | amino acid permease, putative | chr2:9034289-9036439 FORWARDmoderately similar to ( 319) LAX3_ORYSA Auxin transporter-like protein 3 - Oryza sativa (Rice)moderately similar to ( 348) loc_os03g14080 12003.m06851 protein auxin transporter-like protein 3, putative, expressed no original description	AUX1 protein, putative, expressed n=3 Tax=Poaceae RepID=Q10P71_ORYSJ	putative AUX1-like permease [Oryza sativa Indica Group]	LAX2 | like AUXIN RESISTANT 2 | chr2:9034289-9036439 FORWARD LENGTH=483	Auxin transporter-like protein 3 OS=Oryza sativa subsp. japonica GN=Os10g0147400 PE=2 SV=1					C:integral to membrane	aux1-like permease
hv_10076	-1.75	-1.59	0.15	0.79	0.47	-0.05	Amino acid transporter	AUX	34_3	transport.amino acids	moderately similar to ( 364) AT2G21050 | Symbols: | amino acid permease, putative | chr2:9034289-9036439 FORWARDmoderately similar to ( 380) LAX3_ORYSA Auxin transporter-like protein 3 - Oryza sativa (Rice)moderately similar to ( 380) loc_os10g05690 12010.m03972 protein auxin transporter-like protein 3, putative, expressed no original description	AUX1 protein n=1 Tax=Zea mays RepID=Q9SBX5_MAIZE	putative AUX1-like permease [Oryza sativa Indica Group]	LAX2 | like AUXIN RESISTANT 2 | chr2:9034289-9036439 FORWARD LENGTH=483	Auxin transporter-like protein 3 OS=Oryza sativa subsp. japonica GN=Os10g0147400 PE=2 SV=1					C:integral to membrane	aux1-like permease
hv_10077	-0.86	-0.88	0.73	1.63	0.89	-0.64	Amino acid transporter	AUX	34_3	transport.amino acids	moderately similar to ( 230) AT5G01240 | Symbols: | amino acid permease, putative | chr5:98663-101493 FORWARDmoderately similar to ( 242) LAX2_ORYSA Auxin transporter-like protein 2 - Oryza sativa (Rice)moderately similar to ( 242) loc_os05g37470 12005.m083737 protein auxin transporter-like protein 2, putative, expressed no original description	Putative uncharacterized protein Sb09g021990 n=2 Tax=Andropogoneae RepID=C5YYU5_SORBI	putative AUX1-like permease [Oryza sativa Indica Group]	LAX1 | like AUXIN RESISTANT 1 | chr5:98228-101493 FORWARD LENGTH=488	Auxin transporter-like protein 2 OS=Oryza sativa subsp. japonica GN=Os05g0447200 PE=2 SV=1					C:integral to membrane	aux1-like permease
hv_19481	-1.84	-1.19	-0.47	0.53	0.01	0.68	Amino acid transporter	BAT	34_3	transport.amino acids	very weakly similar to (89.7) AT2G01170 | Symbols: BAT1 | BAT1 (BIDIRECTIONAL AMINO ACID TRANSPORTER 1); amino acid transmembrane transporter | chr2:102364-104462 REVERSEmoderately similar to ( 204) loc_os04g35540 12004.m08643 protein amino acid permease, putative, expressed no original description	Amino acid permease n=2 Tax=Andropogoneae RepID=B6SYL4_MAIZE	OSJNBb0086G13.12 [Oryza sativa (japonica cultivar-group)]	BAT1 | bidirectional amino acid transporter 1 | chr2:102364-104462 REVERSE LENGTH=516						C:integral to membrane; P:amino acid transport; F:amino acid transmembrane transporter activity; P:transmembrane transport	amino acid permease
hv_29532	-2.81	-1.05	-0.03	0.27	-0.16	0.77	Amino acid transporter	BAT	34_3	transport.amino acids	weakly similar to ( 119) AT2G01170 | Symbols: BAT1 | BAT1 (BIDIRECTIONAL AMINO ACID TRANSPORTER 1); amino acid transmembrane transporter | chr2:102364-104462 REVERSEweakly similar to ( 152) loc_os01g42234 12001.m43423 protein amino-acid permease C584.13, putative, expressed no original description	Putative uncharacterized protein Sb03g027370 n=1 Tax=Sorghum bicolor RepID=C5XQD0_SORBI	Os01g0607200 [Oryza sativa Japonica Group]	BAT1 | bidirectional amino acid transporter 1 | chr2:102364-104462 REVERSE LENGTH=516
hv_11480	-2.33	-0.76	-0.17	0.28	0.66	0.23	Amino acid transporter	CAT	34_3	transport.amino acids	highly similar to ( 795) AT1G58030 | Symbols: CAT2 | CAT2 (CATIONIC AMINO ACID TRANSPORTER 2); amino acid transmembrane transporter | chr1:21464185-21468141 REVERSEnearly identical (1021) loc_os12g42850 12012.m26983 protein high-affinity cationic amino acid transporter 1, putative, expressed no original description	Amino acid permease family protein, putative, expressed n=4 Tax=Oryza sativa RepID=Q2QLZ1_ORYSJ	unnamed protein product [Oryza sativa Japonica Group]	CAT2 | cationic amino acid transporter 2 | chr1:21464185-21468141 REVERSE LENGTH=635	High affinity cationic amino acid transporter 1 OS=Mus musculus GN=Slc7a1 PE=2 SV=1					F:amino acid transmembrane transporter activity; P:transmembrane transport; P:amino acid transport; C:integral to membrane; C:mitochondrion	amino acid permease family expressed
hv_11482	-1.97	-0.57	-0.15	0.18	0.51	0.29	Amino acid transporter	CAT	34_3	transport.amino acids	weakly similar to ( 138) AT5G36940 | Symbols: CAT3 | CAT3 (CATIONIC AMINO ACID TRANSPORTER 3); basic amino acid transmembrane transporter/ cationic amino acid transmembrane transporter | chr5:14590330-14594137 FORWARDweakly similar to ( 194) loc_os12g42850 12012.m26983 protein high-affinity cationic amino acid transporter 1, putative, expressed no original description	Amino acid permease family protein, putative, expressed n=4 Tax=Oryza sativa RepID=Q2QLZ1_ORYSJ	unnamed protein product [Oryza sativa Japonica Group]	CAT3 | cationic amino acid transporter 3 | chr5:14590330-14594137 FORWARD LENGTH=609						F:amino acid transmembrane transporter activity; P:transmembrane transport; P:amino acid transport; C:integral to membrane; C:mitochondrion	fiber protein fb12
hv_38319	-1.92	-0.71	-0.23	0.23	0.58	0.31	Amino acid transporter	CAT	34_3	transport.amino acids	highly similar to ( 795) AT1G58030 | Symbols: CAT2 | CAT2 (CATIONIC AMINO ACID TRANSPORTER 2); amino acid transmembrane transporter | chr1:21464185-21468141 REVERSEnearly identical (1021) loc_os12g42850 12012.m26983 protein high-affinity cationic amino acid transporter 1, putative, expressed no original description	Amino acid permease family protein, putative, expressed n=4 Tax=Oryza sativa RepID=Q2QLZ1_ORYSJ	unnamed protein product [Oryza sativa Japonica Group]	CAT2 | cationic amino acid transporter 2 | chr1:21464185-21468141 REVERSE LENGTH=635	High affinity cationic amino acid transporter 1 OS=Mus musculus GN=Slc7a1 PE=2 SV=1
hv_07906	-0.09	-0.47	0.59	2.21	1.12	-0.64	Amino acid transporter	LHT	34_3	transport.amino acids	moderately similar to ( 245) AT1G25530 | Symbols: | lysine and histidine specific transporter, putative | chr1:8964827-8967391 REVERSEmoderately similar to ( 301) loc_os04g38860 12004.m101545 protein amino acid permease, putative, expressed no original description	Os04g0462400 protein n=1 Tax=Oryza sativa Japonica Group RepID=Q0JCM1_ORYSJ	Os04g0462400 [Oryza sativa Japonica Group]	| Transmembrane amino acid transporter family protein | chr1:8964827-8967391 REVERSE LENGTH=440	Lysine histidine transporter-like 6 OS=Arabidopsis thaliana GN=At1g25530 PE=2 SV=1					C:integral to membrane; P:amino acid transport; F:amino acid transmembrane transporter activity	lysine histidine transporter
hv_12126	2.95	1.72	0.12	-0.59	-0.02	-0.59	Nitrate/peptide transporter	n.a.	34_13	transport.peptides and oligopeptides	weakly similar to ( 133) AT5G01180 | Symbols: PTR5, ATPTR5 | PTR5 (PEPTIDE TRANSPORTER 5); dipeptide transporter/ transporter | chr5:61257-63240 REVERSEmoderately similar to ( 234) loc_os10g42900 12010.m07041 protein peptide transporter PTR2, putative, expressed no original description	Peptide transporter PTR2 n=2 Tax=Andropogoneae RepID=B6SWZ7_MAIZE	unnamed protein product [Oryza sativa Japonica Group]	PTR5, ATPTR5 | peptide transporter 5 | chr5:61257-63240 REVERSE LENGTH=570	Peptide transporter PTR5 OS=Arabidopsis thaliana GN=PTR5 PE=2 SV=1					C:membrane; P:oligopeptide transport; F:transporter activity	peptide transporter ptr2
hv_20704	1.98	-0.30	0.13	-0.82	-0.47	-0.05	Nitrate/peptide transporter	n.a.	34_13	transport.peptides and oligopeptides	weakly similar to ( 123) AT1G33440 | Symbols: | proton-dependent oligopeptide transport (POT) family protein | chr1:12127712-12130327 REVERSEweakly similar to ( 149) loc_os04g36040 12004.m08693 protein peptide transporter PTR2, putative, expressed no original description	Putative uncharacterized protein Sb06g017470 n=1 Tax=Sorghum bicolor RepID=C5Y8U7_SORBI	OSJNBa0064D20.8 [Oryza sativa (japonica cultivar-group)]	| Major facilitator superfamily protein | chr1:12127712-12130327 REVERSE LENGTH=601	Probable peptide/nitrate transporter At1g33440 OS=Arabidopsis thaliana GN=At1g33440 PE=2 SV=1					C:membrane; P:oligopeptide transport; F:transporter activity	proton-dependent oligopeptide transport family protein
hv_29549	2.37	0.00	0.02	-0.28	-0.06	0.01	Nitrate/peptide transporter	n.a.	34_13	transport.peptides and oligopeptides	weakly similar to ( 123) AT1G33440 | Symbols: | proton-dependent oligopeptide transport (POT) family protein | chr1:12127712-12130327 REVERSEweakly similar to ( 149) loc_os04g36040 12004.m08693 protein peptide transporter PTR2, putative, expressed no original description	Putative uncharacterized protein Sb06g017470 n=1 Tax=Sorghum bicolor RepID=C5Y8U7_SORBI	OSJNBa0064D20.8 [Oryza sativa (japonica cultivar-group)]	| Major facilitator superfamily protein | chr1:12127712-12130327 REVERSE LENGTH=601	Probable peptide/nitrate transporter At1g33440 OS=Arabidopsis thaliana GN=At1g33440 PE=2 SV=1
hv_37309	2.35	0.80	0.18	-0.76	-0.90	-0.24	Nitrate/peptide transporter	n.a.	34_13	transport.peptides and oligopeptides	weakly similar to ( 164) loc_os11g18044 12011.m05881 protein peptide transporter PTR2, putative, expressed no original description	Peptide transporter PTR2 n=1 Tax=Zea mays RepID=B6U6P2_MAIZE	unnamed protein product [Oryza sativa Japonica Group]
hv_02_00181	1.79	-0.27	-0.12	-1.05	-0.47	1.13	Nitrate/peptide transporter	n.a.	34_13	transport.peptides and oligopeptides	weakly similar to ( 127) AT1G68570 | Symbols: | proton-dependent oligopeptide transport (POT) family protein | chr1:25746811-25750110 FORWARDmoderately similar to ( 220) loc_os05g33960 12005.m07628 protein peptide transporter PTR2, putative, expressed no original description	Predicted protein n=3 Tax=Hordeum vulgare RepID=F2CU96_HORVD	putative proton-dependent oligopeptide transporter (POT) [Oryza sativa Japonica Group]	| Major facilitator superfamily protein | chr1:25746811-25750110 FORWARD LENGTH=596	Probable nitrite transporter At1g68570 OS=Arabidopsis thaliana GN=At1g68570 PE=2 SV=1				-	C:membrane; P:oligopeptide transport; C:mitochondrion; F:transporter activity	probable nitrite transporter at1g68570-like
hv_36338	2.15	-0.94	-0.25	-0.95	0.17	0.81	Nitrate/peptide transporter	n.a.	34_13	transport.peptides and oligopeptides	highly similar to ( 753) AT5G46050 | Symbols: ATPTR3, PTR3 | PTR3 (PEPTIDE TRANSPORTER 3); dipeptide transporter/ transporter/ tripeptide transporter | chr5:18675062-18679071 REVERSEhighly similar to ( 960) loc_os10g33210 12010.m06151 protein peptide transporter PTR2, putative, expressed no original description	Os10g0470700 protein n=3 Tax=Oryza sativa RepID=Q337L5_ORYSJ	unnamed protein product [Oryza sativa Japonica Group]	ATPTR3, PTR3 | peptide transporter 3 | chr5:18675062-18679071 REVERSE LENGTH=582	Peptide transporter PTR3-A OS=Arabidopsis thaliana GN=PTR3-A PE=2 SV=1
hv_36344	1.71	-0.37	-1.23	-0.35	-0.12	0.61	Nitrate/peptide transporter	n.a.	34_13	transport.peptides and oligopeptides	highly similar to ( 531) AT1G22540 | Symbols: | proton-dependent oligopeptide transport (POT) family protein | chr1:7964202-7966222 FORWARDhighly similar to ( 800) loc_os01g65100 12001.m43306 protein POT family protein, expressed no original description	Os01g0871500 protein n=2 Tax=Oryza sativa RepID=Q5N747_ORYSJ	putative oligopeptide transporter [Oryza sativa Japonica Group]	| Major facilitator superfamily protein | chr1:7964202-7966222 FORWARD LENGTH=557	Probable peptide/nitrate transporter At1g22540 OS=Arabidopsis thaliana GN=At1g22540 PE=2 SV=1
hv_36346	1.47	-0.81	-0.68	-0.49	0.26	0.93	Nitrate/peptide transporter	n.a.	34_13	transport.peptides and oligopeptides	weakly similar to ( 127) AT1G68570 | Symbols: | proton-dependent oligopeptide transport (POT) family protein | chr1:25746811-25750110 FORWARDmoderately similar to ( 220) loc_os05g33960 12005.m07628 protein peptide transporter PTR2, putative, expressed no original description	Putative proton-dependent oligopeptide transporter (POT) n=1 Tax=Oryza sativa Japonica Group RepID=Q6AU97_ORYSJ	Os05g0410500 [Oryza sativa Japonica Group]	| Major facilitator superfamily protein | chr1:25746811-25750110 FORWARD LENGTH=596	Probable nitrite transporter At1g68570 OS=Arabidopsis thaliana GN=At1g68570 PE=2 SV=1					C:membrane; P:oligopeptide transport; F:transporter activity	proton-dependent oligopeptide transporter
hv_02_00182	1.29	0.98	0.08	0.08	-0.76	-1.02	Nitrate/peptide transporter	n.a.	34_13	transport.peptides and oligopeptides	moderately similar to ( 322) AT2G02040 | Symbols: ATPTR2-B, NTR1, PTR2-B, PTR2, ATPTR2 | PTR2 (PEPTIDE TRANSPORTER 2); dipeptide transporter/ high affinity oligopeptide transporter/ nitrate transmembrane transporter/ peptide transporter/ transporter/ tripeptide transporter | chr2:487542-489707 FORWARDmoderately similar to ( 464) loc_os10g02210 12010.m03644 protein peptide transporter PTR2, putati…	Predicted protein n=7 Tax=Hordeum vulgare RepID=F2EKG9_HORVD	Os10g0110600 [Oryza sativa Japonica Group]	ATPTR2-B, NTR1, PTR2-B, PTR2, ATPTR2 | peptide transporter 2 | chr2:487542-489707 FORWARD LENGTH=585	Probable peptide/nitrate transporter At1g62200 OS=Arabidopsis thaliana GN=At1g62200 PE=2 SV=1				-	C:integral to membrane; P:oligopeptide transport; F:transporter activity	peptide transporter ptr2
hv_12127	1.23	0.55	0.09	-0.02	-0.48	-0.86	Nitrate/peptide transporter	n.a.	34_13	transport.peptides and oligopeptides	very weakly similar to (87.4) AT1G22570 | Symbols: | proton-dependent oligopeptide transport (POT) family protein | chr1:7976620-7978573 REVERSEweakly similar to ( 167) loc_os10g42900 12010.m07041 protein peptide transporter PTR2, putative, expressed no original description	Peptide transporter PTR2 n=2 Tax=Andropogoneae RepID=B6SWZ7_MAIZE	unnamed protein product [Oryza sativa Japonica Group]	| Major facilitator superfamily protein | chr1:7976620-7978573 REVERSE LENGTH=565	Probable peptide/nitrate transporter At1g22570 OS=Arabidopsis thaliana GN=At1g22570 PE=2 SV=1					C:membrane; P:oligopeptide transport; F:transporter activity	peptide transporter ptr2
hv_29545	1.44	0.52	0.04	0.01	-0.56	-0.43	Nitrate/peptide transporter	n.a.	34_13	transport.peptides and oligopeptides	weakly similar to ( 169) AT1G62200 | Symbols: | proton-dependent oligopeptide transport (POT) family protein | chr1:22982147-22984334 REVERSEmoderately similar to ( 279) loc_os10g42900 12010.m07041 protein peptide transporter PTR2, putative, expressed no original description	Peptide transporter PTR2 n=2 Tax=Andropogoneae RepID=B6SWZ7_MAIZE	unnamed protein product [Oryza sativa Japonica Group]	| Major facilitator superfamily protein | chr1:22982147-22984334 REVERSE LENGTH=590	Probable peptide/nitrate transporter At1g62200 OS=Arabidopsis thaliana GN=At1g62200 PE=2 SV=1
hv_38277	0.86	0.74	0.09	-0.10	-0.38	-0.84	Nitrate/peptide transporter	n.a.	34_13	transport.peptides and oligopeptides	weakly similar to ( 119) AT2G02040 | Symbols: ATPTR2-B, NTR1, PTR2-B, PTR2, ATPTR2 | PTR2 (PEPTIDE TRANSPORTER 2); dipeptide transporter/ high affinity oligopeptide transporter/ nitrate transmembrane transporter/ peptide transporter/ transporter/ tripeptide transporter | chr2:487542-489707 FORWARDweakly similar to ( 158) loc_os10g22560 12010.m21862 protein peptide transporter PTR2, putative, expr…	Os10g0370700 protein n=4 Tax=Oryza sativa RepID=Q339C7_ORYSJ	Os10g0110600 [Oryza sativa Japonica Group]	ATPTR2-B, NTR1, PTR2-B, PTR2, ATPTR2 | peptide transporter 2 | chr2:487542-489707 FORWARD LENGTH=585	Peptide transporter PTR2 OS=Arabidopsis thaliana GN=PTR2 PE=1 SV=1
hv_38284	0.83	0.81	0.63	-0.35	-0.72	-1.10	Nitrate/peptide transporter	n.a.	34_13	transport.peptides and oligopeptides	weakly similar to ( 135) AT2G02040 | Symbols: ATPTR2-B, NTR1, PTR2-B, PTR2, ATPTR2 | PTR2 (PEPTIDE TRANSPORTER 2); dipeptide transporter/ high affinity oligopeptide transporter/ nitrate transmembrane transporter/ peptide transporter/ transporter/ tripeptide transporter | chr2:487542-489707 FORWARDweakly similar to ( 189) loc_os04g50940 12004.m09991 protein peptide transporter PTR2, putative, expr…	Putative uncharacterized protein n=1 Tax=Zea mays RepID=C0PIR0_MAIZE	OSJNba0093F12.11 [Oryza sativa (japonica cultivar-group)]	ATPTR2-B, NTR1, PTR2-B, PTR2, ATPTR2 | peptide transporter 2 | chr2:487542-489707 FORWARD LENGTH=585	Peptide transporter PTR2 OS=Arabidopsis thaliana GN=PTR2 PE=1 SV=1
hv_38288	1.63	0.69	0.16	-0.07	-1.11	-1.00	Nitrate/peptide transporter	n.a.	34_13	transport.peptides and oligopeptides	very weakly similar to (98.6) AT3G53960 | Symbols: | proton-dependent oligopeptide transport (POT) family protein | chr3:19978306-19980886 REVERSEweakly similar to ( 111) loc_os03g60850 12003.m101549 protein peptide transporter PTR2, putative, expressed no original description	Putative uncharacterized protein Sb01g002990 n=1 Tax=Sorghum bicolor RepID=C5WUY9_SORBI	unnamed protein product [Oryza sativa Japonica Group]	| Major facilitator superfamily protein | chr3:19978306-19980886 REVERSE LENGTH=602	Probable peptide/nitrate transporter At3g53960 OS=Arabidopsis thaliana GN=At3g53960 PE=2 SV=2
hv_40907	1.15	0.71	0.25	-0.08	-0.64	-1.25	Nitrate/peptide transporter	n.a.	34_13	transport.peptides and oligopeptides	weakly similar to ( 141) AT5G01180 | Symbols: PTR5, ATPTR5 | PTR5 (PEPTIDE TRANSPORTER 5); dipeptide transporter/ transporter | chr5:61257-63240 REVERSEmoderately similar to ( 273) loc_os10g42900 12010.m07041 protein peptide transporter PTR2, putative, expressed no original description	Peptide transporter PTR2 n=2 Tax=Andropogoneae RepID=B6SWZ7_MAIZE	unnamed protein product [Oryza sativa Japonica Group]	PTR5, ATPTR5 | peptide transporter 5 | chr5:61257-63240 REVERSE LENGTH=570	Peptide transporter PTR5 OS=Arabidopsis thaliana GN=PTR5 PE=2 SV=1
hv_42146	0.45	1.32	-0.14	0.00	-0.19	-0.71	Nitrate/peptide transporter	n.a.	34_13	transport.peptides and oligopeptides	moderately similar to ( 270) AT1G69850 | Symbols: ATNRT1:2, NTL1 | ATNRT1:2 (ARABIDOPSIS THALIANA NITRATE TRANSPORTER 1:2); calcium ion binding / transporter | chr1:26296945-26300407 REVERSEmoderately similar to ( 325) loc_os06g38294 12006.m08364 protein peptide transporter PTR2, putative, expressed no original description	Os06g0581000 protein n=2 Tax=Oryza sativa RepID=Q5VPM1_ORYSJ	putative nitrate transporter NTL1 [Oryza sativa Japonica Group]	ATNRT1:2, NTL1, NRT1:2 | nitrate transporter 1:2 | chr1:26296945-26300407 REVERSE LENGTH=585	Nitrate transporter 1.2 OS=Arabidopsis thaliana GN=NRT1.2 PE=1 SV=1
hv_13440	1.99	0.30	0.12	-0.34	-0.85	-1.49	Nitrate/peptide transporter	n.a.	34_13	transport.peptides and oligopeptides	very weakly similar to (90.5) AT5G13400 | Symbols: | proton-dependent oligopeptide transport (POT) family protein | chr5:4296854-4299079 REVERSEweakly similar to ( 127) loc_os01g01360 12001.m06782 protein peptide transporter PTR2, putative, expressed no original description	Os01g0103100 protein n=2 Tax=Oryza sativa RepID=Q9FTZ3_ORYSJ	unnamed protein product [Oryza sativa Japonica Group]	| Major facilitator superfamily protein | chr5:4296854-4299079 REVERSE LENGTH=624	Probable peptide/nitrate transporter At5g13400 OS=Arabidopsis thaliana GN=At5g13400 PE=2 SV=1					C:integral to membrane; P:oligopeptide transport; F:transporter activity	proton-dependent oligopeptide transport family protein
hv_29558	0.17	-1.80	-0.81	-0.29	0.15	0.53	Nitrate/peptide transporter	n.a.	34_13	transport.peptides and oligopeptides	moderately similar to ( 241) AT1G22540 | Symbols: | proton-dependent oligopeptide transport (POT) family protein | chr1:7964202-7966222 FORWARDmoderately similar to ( 292) loc_os05g35594 12005.m07789 protein expressed protein no original description	Putative uncharacterized protein n=1 Tax=Zea mays RepID=C0P543_MAIZE	unnamed protein product [Oryza sativa Japonica Group]	| Major facilitator superfamily protein | chr1:7964202-7966222 FORWARD LENGTH=557	Probable peptide/nitrate transporter At1g22540 OS=Arabidopsis thaliana GN=At1g22540 PE=2 SV=1
hv_38268	0.33	-1.32	-1.22	-0.36	0.61	0.46	Nitrate/peptide transporter	n.a.	34_13	transport.peptides and oligopeptides	moderately similar to ( 333) AT2G02040 | Symbols: ATPTR2-B, NTR1, PTR2-B, PTR2, ATPTR2 | PTR2 (PEPTIDE TRANSPORTER 2); dipeptide transporter/ high affinity oligopeptide transporter/ nitrate transmembrane transporter/ peptide transporter/ transporter/ tripeptide transporter | chr2:487542-489707 FORWARDmoderately similar to ( 437) loc_os03g13250 12003.m06771 protein peptide transporter PTR2, putati…	Peptide transporter PTR2, putative, expressed n=3 Tax=Oryza sativa RepID=Q10PG1_ORYSJ	Peptide transporter PTR2, putative, expressed [Oryza sativa Japonica Group]	ATPTR2-B, NTR1, PTR2-B, PTR2, ATPTR2 | peptide transporter 2 | chr2:487542-489707 FORWARD LENGTH=585	Peptide transporter PTR2 OS=Arabidopsis thaliana GN=PTR2 PE=1 SV=1
hv_40820	0.31	-1.70	-0.61	-0.24	0.29	0.73	Nitrate/peptide transporter	n.a.	34_13	transport.peptides and oligopeptides	moderately similar to ( 245) AT1G22540 | Symbols: | proton-dependent oligopeptide transport (POT) family protein | chr1:7964202-7966222 FORWARDmoderately similar to ( 299) loc_os05g35594 12005.m07789 protein expressed protein no original description	Putative uncharacterized protein n=1 Tax=Zea mays RepID=C0P543_MAIZE	unnamed protein product [Oryza sativa Japonica Group]	| Major facilitator superfamily protein | chr1:7964202-7966222 FORWARD LENGTH=557	Probable peptide/nitrate transporter At1g22540 OS=Arabidopsis thaliana GN=At1g22540 PE=2 SV=1				-	C:membrane; C:mitochondrion; P:transport	hypothetical protein LOC100382172 [Zea mays]
hv_13275	-0.19	-0.64	0.19	0.61	-0.12	1.38	Nitrate/peptide transporter	n.a.	34_13	transport.peptides and oligopeptides	weakly similar to ( 143) AT1G12110 | Symbols: NRT1.1, CHL1-1, NRT1, B-1, ATNRT1, CHL1 | NRT1.1; nitrate transmembrane transporter/ transporter | chr1:4105341-4109290 FORWARDmoderately similar to ( 238) loc_os08g05910 12008.m26584 protein peptide transporter PTR2, putative, expressed no original description	Putative uncharacterized protein Sb07g003690 n=3 Tax=Andropogoneae RepID=C5YGZ1_SORBI	unnamed protein product [Oryza sativa Japonica Group]	NRT1.1, CHL1-1, NRT1, B-1, ATNRT1, CHL1 | nitrate transporter 1.1 | chr1:4105341-4109290 FORWARD LENGTH=590	Nitrate transporter 1.1 OS=Arabidopsis thaliana GN=NRT1.1 PE=1 SV=1					C:membrane; C:cytoplasmic membrane-bounded vesicle; P:transport	nitrate transporter
hv_38267	-0.19	-0.11	-0.18	-0.02	0.87	3.35	Nitrate/peptide transporter	n.a.	34_13	transport.peptides and oligopeptides	moderately similar to ( 325) AT5G01180 | Symbols: PTR5, ATPTR5 | PTR5 (PEPTIDE TRANSPORTER 5); dipeptide transporter/ transporter | chr5:61257-63240 REVERSEmoderately similar to ( 427) loc_os01g67630 12001.m12867 protein peptide transporter PTR2, putative, expressed no original description	Os01g0902700 protein n=1 Tax=Oryza sativa Japonica Group RepID=Q0JGU6_ORYSJ	putative peptide transport protein [Oryza sativa Japonica Group]	PTR5, ATPTR5 | peptide transporter 5 | chr5:61257-63240 REVERSE LENGTH=570	Peptide transporter PTR5 OS=Arabidopsis thaliana GN=PTR5 PE=2 SV=1
hv_38283	0.07	-0.53	-0.96	-0.09	0.31	0.84	Nitrate/peptide transporter	n.a.	34_13	transport.peptides and oligopeptides	moderately similar to ( 366) AT1G22540 | Symbols: | proton-dependent oligopeptide transport (POT) family protein | chr1:7964202-7966222 FORWARDmoderately similar to ( 473) loc_os04g59480 12004.m10824 protein POT family protein, expressed no original description	POT family protein n=1 Tax=Zea mays RepID=B6SXJ7_MAIZE	OSJNBb0020J19.4 [Oryza sativa (japonica cultivar-group)]	| Major facilitator superfamily protein | chr1:7964202-7966222 FORWARD LENGTH=557	Probable peptide/nitrate transporter At1g22540 OS=Arabidopsis thaliana GN=At1g22540 PE=2 SV=1
hv_46461	-0.08	-0.07	-0.02	0.08	0.94	5.14	Nitrate/peptide transporter	n.a.	34_13	transport.peptides and oligopeptides	weakly similar to ( 194) AT2G02040 | Symbols: ATPTR2-B, NTR1, PTR2-B, PTR2, ATPTR2 | PTR2 (PEPTIDE TRANSPORTER 2); dipeptide transporter/ high affinity oligopeptide transporter/ nitrate transmembrane transporter/ peptide transporter/ transporter/ tripeptide transporter | chr2:487542-489707 FORWARDhighly similar to ( 546) loc_os04g41410 12004.m09120 protein peptide transporter PTR2, putative, expr…	OSJNBa0076N16.18 protein n=2 Tax=Oryza sativa RepID=Q7XRI9_ORYSJ	OSIGBa0130B08.8 [Oryza sativa (indica cultivar-group)]	ATPTR2-B, NTR1, PTR2-B, PTR2, ATPTR2 | peptide transporter 2 | chr2:487542-489707 FORWARD LENGTH=585	Peptide transporter PTR2 OS=Arabidopsis thaliana GN=PTR2 PE=1 SV=1
hv_29553	-0.07	-0.35	-0.60	0.07	1.10	2.03	Nitrate/peptide transporter	n.a.	34_13	transport.peptides and oligopeptides	highly similar to ( 508) AT1G22540 | Symbols: | proton-dependent oligopeptide transport (POT) family protein | chr1:7964202-7966222 FORWARDhighly similar to ( 748) loc_os01g65110 12001.m12624 protein POT family protein, expressed no original description	Putative uncharacterized protein Sb03g041200 n=2 Tax=Andropogoneae RepID=C5XR96_SORBI	OSJNBb0008G24.12 [Oryza sativa Japonica Group]	| Major facilitator superfamily protein | chr1:7964202-7966222 FORWARD LENGTH=557	Probable peptide/nitrate transporter At1g22540 OS=Arabidopsis thaliana GN=At1g22540 PE=2 SV=1
hv_29559	-1.62	-1.09	-0.48	0.31	0.59	1.09	Nitrate/peptide transporter	n.a.	34_13	transport.peptides and oligopeptides	highly similar to ( 760) AT5G01180 | Symbols: PTR5, ATPTR5 | PTR5 (PEPTIDE TRANSPORTER 5); dipeptide transporter/ transporter | chr5:61257-63240 REVERSEhighly similar to ( 947) loc_os01g04950 12001.m42857 protein peptide transporter PTR2, putative, expressed no original description	Peptide transporter n=1 Tax=Hordeum vulgare RepID=O48542_HORVU	unnamed protein product [Oryza sativa Japonica Group]	PTR5, ATPTR5 | peptide transporter 5 | chr5:61257-63240 REVERSE LENGTH=570	Peptide transporter PTR5 OS=Arabidopsis thaliana GN=PTR5 PE=2 SV=1
hv_38279	-2.59	-1.68	-0.29	0.82	1.99	3.07	Nitrate/peptide transporter	n.a.	34_13	transport.peptides and oligopeptides	moderately similar to ( 288) AT1G32450 | Symbols: NRT1.5 | NRT1.5 (NITRATE TRANSPORTER 1.5); nitrate transmembrane transporter/ transporter | chr1:11715337-11719807 REVERSEmoderately similar to ( 283) loc_os02g48570 12002.m09891 protein peptide transporter PTR2, putative, expressed no original description	Os02g0716800 protein n=1 Tax=Oryza sativa Japonica Group RepID=Q6ZGW7_ORYSJ	peptide transporter-like [Oryza sativa Japonica Group]	NRT1.5 | nitrate transporter 1.5 | chr1:11715337-11719807 REVERSE LENGTH=614	Nitrate transporter 1.5 OS=Arabidopsis thaliana GN=NRT1.5 PE=1 SV=2
hv_38280	-0.03	-0.54	-0.65	-0.14	1.24	1.26	Nitrate/peptide transporter	n.a.	34_13	transport.peptides and oligopeptides	moderately similar to ( 254) AT3G45650 | Symbols: NAXT1 | NAXT1 (NITRATE EXCRETION TRANSPORTER1); nitrate efflux transmembrane transporter/ transporter | chr3:16759253-16761266 FORWARDmoderately similar to ( 421) loc_os05g27304 12005.m07019 protein peptide transporter PTR2, putative, expressed no original description	Putative uncharacterized protein OSJNBa0053E01.12 n=1 Tax=Oryza sativa Japonica Group RepID=Q5WMP3_ORYSJ	unknown protein [Oryza sativa Japonica Group]	NAXT1 | nitrate excretion transporter1 | chr3:16759253-16761266 FORWARD LENGTH=558	Nitrate excretion transporter 1 OS=Arabidopsis thaliana GN=NAXT1 PE=1 SV=1
hv_18695	-0.04	0.41	0.41	0.08	-0.63	-1.20	Nitrate/peptide transporter	n.a.	34_13	transport.peptides and oligopeptides	very weakly similar to (99.8) loc_os05g27304 12005.m07019 protein peptide transporter PTR2, putative, expressed no original description	Putative uncharacterized protein Sb09g015230 n=1 Tax=Sorghum bicolor RepID=C5YW62_SORBI	Os05g0338933 [Oryza sativa Japonica Group]							C:membrane	hypothetical protein SORBIDRAFT_09g015230 [Sorghum bicolor]
hv_36341	-1.17	1.05	0.60	0.45	-0.38	-0.94	Nitrate/peptide transporter	n.a.	34_13	transport.peptides and oligopeptides	moderately similar to ( 436) AT1G22540 | Symbols: | proton-dependent oligopeptide transport (POT) family protein | chr1:7964202-7966222 FORWARDhighly similar to ( 637) loc_os01g65150 12001.m12628 protein expressed protein no original description	OSJNBb0008G24.17 protein n=2 Tax=Oryza sativa Japonica Group RepID=Q7F2J4_ORYSJ	unnamed protein product [Oryza sativa Japonica Group]	| Major facilitator superfamily protein | chr1:7964202-7966222 FORWARD LENGTH=557	Probable peptide/nitrate transporter At1g22540 OS=Arabidopsis thaliana GN=At1g22540 PE=2 SV=1
hv_37310	-1.25	0.60	1.35	0.87	-0.66	-1.14	Nitrate/peptide transporter	n.a.	34_13	transport.peptides and oligopeptides	weakly similar to ( 144) AT1G32450 | Symbols: NRT1.5 | NRT1.5 (NITRATE TRANSPORTER 1.5); nitrate transmembrane transporter/ transporter | chr1:11715337-11719807 REVERSEweakly similar to ( 199) loc_os02g46460 12002.m09683 protein peptide transporter PTR2, putative, expressed no original description	Os02g0689900 protein n=2 Tax=Oryza sativa RepID=Q6ZGY3_ORYSJ	unnamed protein product [Oryza sativa Japonica Group]	NRT1.5 | nitrate transporter 1.5 | chr1:11715337-11719807 REVERSE LENGTH=614	Nitrate transporter 1.5 OS=Arabidopsis thaliana GN=NRT1.5 PE=1 SV=2
hv_13110	-8.30	-0.95	-0.08	0.46	-0.01	1.17	Nitrate/peptide transporter	n.a.	34_13	transport.peptides and oligopeptides	weakly similar to ( 200) AT1G52190 | Symbols: | proton-dependent oligopeptide transport (POT) family protein | chr1:19434671-19438673 FORWARDmoderately similar to ( 310) loc_os01g55610 12001.m11718 protein peptide transporter PTR2, putative, expressed no original description	cDNA clone:J023025M02, full insert sequence (Fragment) n=4 Tax=Oryza sativa RepID=B7EGH4_ORYSJ	unnamed protein product [Oryza sativa Japonica Group]	| Major facilitator superfamily protein | chr1:19434671-19438673 FORWARD LENGTH=607	Probable peptide transporter At1g52190 OS=Arabidopsis thaliana GN=At1g52190 PE=1 SV=1					C:membrane; P:oligopeptide transport; F:transporter activity	peptide transporter ptr2
hv_18136	-1.42	0.03	0.32	0.52	-0.11	-0.99	Nitrate/peptide transporter	n.a.	34_13	transport.peptides and oligopeptides	very weakly similar to (92.8) loc_os03g01290 12003.m05678 protein peptide transporter PTR2, putative, expressed no original description	Putative uncharacterized protein Sb01g050410 n=1 Tax=Sorghum bicolor RepID=C5WMU8_SORBI	unnamed protein product [Oryza sativa Japonica Group]							C:cell part	nitrate transporter
hv_22399	-5.02	-0.38	0.49	0.79	0.24	-0.32	Nitrate/peptide transporter	n.a.	34_13	transport.peptides and oligopeptides	weakly similar to ( 105) AT5G62680 | Symbols: | proton-dependent oligopeptide transport (POT) family protein | chr5:25165430-25167822 REVERSEweakly similar to ( 115) loc_os12g44110 12012.m08182 protein ligA, putative, expressed no original description	Putative uncharacterized protein Sb08g022290 n=2 Tax=Sorghum bicolor RepID=C5YSI2_SORBI	unnamed protein product [Oryza sativa Japonica Group]	| Major facilitator superfamily protein | chr5:25165430-25167822 REVERSE LENGTH=616	Probable peptide/nitrate transporter At5g62680 OS=Arabidopsis thaliana GN=At5g62680 PE=2 SV=1					C:membrane; P:oligopeptide transport; F:transporter activity	nitrate transporter
hv_29544	-1.22	-0.04	0.24	0.41	0.16	-0.23	Nitrate/peptide transporter	n.a.	34_13	transport.peptides and oligopeptides	weakly similar to ( 124) AT1G22540 | Symbols: | proton-dependent oligopeptide transport (POT) family protein | chr1:7964202-7966222 FORWARDweakly similar to ( 151) loc_os05g35594 12005.m07789 protein expressed protein no original description	Putative uncharacterized protein n=1 Tax=Zea mays RepID=C0P543_MAIZE	unnamed protein product [Oryza sativa Japonica Group]	| Major facilitator superfamily protein | chr1:7964202-7966222 FORWARD LENGTH=557	Probable peptide/nitrate transporter At1g22540 OS=Arabidopsis thaliana GN=At1g22540 PE=2 SV=1
hv_37308	-2.04	1.04	0.51	0.18	-0.21	-0.69	Nitrate/peptide transporter	n.a.	34_13	transport.peptides and oligopeptides	very weakly similar to (85.1) AT5G46050 | Symbols: ATPTR3, PTR3 | PTR3 (PEPTIDE TRANSPORTER 3); dipeptide transporter/ transporter/ tripeptide transporter | chr5:18675062-18679071 REVERSEweakly similar to ( 126) loc_os03g04570 12003.m05985 protein peptide transporter PTR2, putative, expressed no original description	Os03g0138700 protein n=3 Tax=Oryza sativa RepID=Q10S13_ORYSJ	Os03g0138700 [Oryza sativa Japonica Group]	ATPTR3, PTR3 | peptide transporter 3 | chr5:18675062-18679071 REVERSE LENGTH=582	Peptide transporter PTR3-A OS=Arabidopsis thaliana GN=PTR3-A PE=2 SV=1
hv_43964	-2.78	-0.21	-0.24	0.22	0.54	0.31	Nitrate/peptide transporter	n.a.	34_13	transport.peptides and oligopeptides	moderately similar to ( 351) AT1G62200 | Symbols: | proton-dependent oligopeptide transport (POT) family protein | chr1:22982147-22984334 REVERSEhighly similar to ( 672) loc_os04g50930 12004.m09990 protein peptide transporter PTR2, putative, expressed no original description	Os04g0597400 protein n=4 Tax=Oryza sativa RepID=Q0JAI7_ORYSJ	OSJNba0093F12.10 [Oryza sativa (japonica cultivar-group)]	| Major facilitator superfamily protein | chr1:22982147-22984334 REVERSE LENGTH=590	Probable peptide/nitrate transporter At1g62200 OS=Arabidopsis thaliana GN=At1g62200 PE=2 SV=1
hv_18694	-3.79	-3.08	-0.60	0.61	1.01	0.75	Nitrate/peptide transporter	n.a.	34_13	transport.peptides and oligopeptides	weakly similar to ( 102) AT3G45680 | Symbols: | proton-dependent oligopeptide transport (POT) family protein | chr3:16770995-16772908 FORWARDweakly similar to ( 117) loc_os05g27304 12005.m07019 protein peptide transporter PTR2, putative, expressed no original description	Putative uncharacterized protein Sb09g015230 n=1 Tax=Sorghum bicolor RepID=C5YW62_SORBI	Os05g0338933 [Oryza sativa Japonica Group]	| Major facilitator superfamily protein | chr3:16770995-16772908 FORWARD LENGTH=558	Probable nitrate excretion transporter 3 OS=Arabidopsis thaliana GN=At3g45680 PE=2 SV=1					C:membrane; P:oligopeptide transport; P:response to nematode; F:transporter activity	proton-dependent oligopeptide transport family protein
hv_29547	-1.49	-0.54	-0.34	0.84	0.52	-0.17	Nitrate/peptide transporter	n.a.	34_13	transport.peptides and oligopeptides	weakly similar to ( 116) AT5G62680 | Symbols: | proton-dependent oligopeptide transport (POT) family protein | chr5:25165430-25167822 REVERSEweakly similar to ( 148) loc_os12g44110 12012.m08182 protein ligA, putative, expressed no original description	Os12g0638300 protein n=3 Tax=Oryza sativa RepID=Q0ILL8_ORYSJ	unnamed protein product [Oryza sativa]	| Major facilitator superfamily protein | chr5:25165430-25167822 REVERSE LENGTH=616	Probable peptide/nitrate transporter At5g62680 OS=Arabidopsis thaliana GN=At5g62680 PE=2 SV=1
hv_29548	-1.20	-0.53	-0.09	0.14	-0.02	0.72	Nitrate/peptide transporter	n.a.	34_13	transport.peptides and oligopeptides	weakly similar to ( 162) AT1G32450 | Symbols: NRT1.5 | NRT1.5 (NITRATE TRANSPORTER 1.5); nitrate transmembrane transporter/ transporter | chr1:11715337-11719807 REVERSEmoderately similar to ( 214) loc_os02g46460 12002.m09683 protein peptide transporter PTR2, putative, expressed no original description	Os02g0689900 protein n=2 Tax=Oryza sativa RepID=Q6ZGY3_ORYSJ	unnamed protein product [Oryza sativa Japonica Group]	NRT1.5 | nitrate transporter 1.5 | chr1:11715337-11719807 REVERSE LENGTH=614	Nitrate transporter 1.5 OS=Arabidopsis thaliana GN=NRT1.5 PE=1 SV=2
hv_29552	-1.84	-0.53	-0.27	0.15	0.37	0.12	Nitrate/peptide transporter	n.a.	34_13	transport.peptides and oligopeptides	highly similar to ( 583) AT5G62680 | Symbols: | proton-dependent oligopeptide transport (POT) family protein | chr5:25165430-25167822 REVERSEhighly similar to ( 954) loc_os03g48180 12003.m101441 protein peptide transporter PTR2, putative, expressed no original description	Nitrate transporter, putative n=3 Tax=Poaceae RepID=Q6AVV6_ORYSJ	unnamed protein product [Oryza sativa Japonica Group]	| Major facilitator superfamily protein | chr5:25165430-25167822 REVERSE LENGTH=616	Probable peptide/nitrate transporter At5g62680 OS=Arabidopsis thaliana GN=At5g62680 PE=2 SV=1
hv_36025	-2.49	-0.77	-0.11	0.37	0.77	0.38	Nitrate/peptide transporter	n.a.	34_13	transport.peptides and oligopeptides	moderately similar to ( 348) AT1G22540 | Symbols: | proton-dependent oligopeptide transport (POT) family protein | chr1:7964202-7966222 FORWARDhighly similar to ( 507) loc_os05g35650 12005.m07797 protein peptide transporter PTR2-B, putative, expressed no original description	Putative uncharacterized protein n=1 Tax=Oryza sativa Indica Group RepID=B8AYJ3_ORYSI	hypothetical protein [Oryza sativa Japonica Group]	| Major facilitator superfamily protein | chr1:7964202-7966222 FORWARD LENGTH=557	Probable peptide/nitrate transporter At1g22540 OS=Arabidopsis thaliana GN=At1g22540 PE=2 SV=1
hv_36082	-2.54	-0.50	-0.55	0.69	0.18	0.70	Nitrate/peptide transporter	n.a.	34_13	transport.peptides and oligopeptides	moderately similar to ( 334) AT5G46050 | Symbols: ATPTR3, PTR3 | PTR3 (PEPTIDE TRANSPORTER 3); dipeptide transporter/ transporter/ tripeptide transporter | chr5:18675062-18679071 REVERSEmoderately similar to ( 500) loc_os03g04570 12003.m05985 protein peptide transporter PTR2, putative, expressed no original description	Os03g0138700 protein n=3 Tax=Oryza sativa RepID=Q10S13_ORYSJ	Os03g0138700 [Oryza sativa Japonica Group]	ATPTR3, PTR3 | peptide transporter 3 | chr5:18675062-18679071 REVERSE LENGTH=582	Peptide transporter PTR3-A OS=Arabidopsis thaliana GN=PTR3-A PE=2 SV=1
hv_36342	-3.69	-0.96	-0.71	0.83	1.83	3.20	Nitrate/peptide transporter	n.a.	34_13	transport.peptides and oligopeptides	weakly similar to ( 137) AT1G32450 | Symbols: NRT1.5 | NRT1.5 (NITRATE TRANSPORTER 1.5); nitrate transmembrane transporter/ transporter | chr1:11715337-11719807 REVERSEweakly similar to ( 190) loc_os02g48570 12002.m09891 protein peptide transporter PTR2, putative, expressed no original description	Os02g0716800 protein n=1 Tax=Oryza sativa Japonica Group RepID=Q6ZGW7_ORYSJ	peptide transporter-like [Oryza sativa Japonica Group]	NRT1.5 | nitrate transporter 1.5 | chr1:11715337-11719807 REVERSE LENGTH=614	Nitrate transporter 1.5 OS=Arabidopsis thaliana GN=NRT1.5 PE=1 SV=2
hv_38276	-1.82	-0.58	-0.79	0.14	0.54	1.10	Nitrate/peptide transporter	n.a.	34_13	transport.peptides and oligopeptides	very weakly similar to ( 100) AT1G68570 | Symbols: | proton-dependent oligopeptide transport (POT) family protein | chr1:25746811-25750110 FORWARDweakly similar to ( 159) loc_os05g34010 12005.m07633 protein peptide transporter PTR2, putative, expressed no original description	Os05g0410900 protein (Fragment) n=3 Tax=Oryza sativa RepID=Q0DI74_ORYSJ	Os05g0410900 [Oryza sativa Japonica Group]	| Major facilitator superfamily protein | chr1:25746811-25750110 FORWARD LENGTH=596	Probable nitrite transporter At1g68570 OS=Arabidopsis thaliana GN=At1g68570 PE=2 SV=1
hv_38286	-1.13	-0.57	0.40	0.58	-0.04	0.33	Nitrate/peptide transporter	n.a.	34_13	transport.peptides and oligopeptides	weakly similar to ( 135) AT5G46050 | Symbols: ATPTR3, PTR3 | PTR3 (PEPTIDE TRANSPORTER 3); dipeptide transporter/ transporter/ tripeptide transporter | chr5:18675062-18679071 REVERSEweakly similar to ( 162) loc_os03g04570 12003.m05985 protein peptide transporter PTR2, putative, expressed no original description	Os03g0138700 protein n=3 Tax=Oryza sativa RepID=Q10S13_ORYSJ	Os03g0138700 [Oryza sativa Japonica Group]	ATPTR3, PTR3 | peptide transporter 3 | chr5:18675062-18679071 REVERSE LENGTH=582	Peptide transporter PTR3-A OS=Arabidopsis thaliana GN=PTR3-A PE=2 SV=1
hv_38287	-3.95	-1.56	-0.59	0.75	1.88	3.37	Nitrate/peptide transporter	n.a.	34_13	transport.peptides and oligopeptides	weakly similar to ( 176) AT1G32450 | Symbols: NRT1.5 | NRT1.5 (NITRATE TRANSPORTER 1.5); nitrate transmembrane transporter/ transporter | chr1:11715337-11719807 REVERSEmoderately similar to ( 278) loc_os02g48570 12002.m09891 protein peptide transporter PTR2, putative, expressed no original description	Os02g0716800 protein n=1 Tax=Oryza sativa Japonica Group RepID=Q6ZGW7_ORYSJ	peptide transporter-like [Oryza sativa Japonica Group]	NRT1.5 | nitrate transporter 1.5 | chr1:11715337-11719807 REVERSE LENGTH=614	Nitrate transporter 1.5 OS=Arabidopsis thaliana GN=NRT1.5 PE=1 SV=2
hv_40674	-2.30	-1.43	-0.72	0.63	0.68	0.71	Nitrate/peptide transporter	n.a.	34_13	transport.peptides and oligopeptides	moderately similar to ( 220) AT1G68570 | Symbols: | proton-dependent oligopeptide transport (POT) family protein | chr1:25746811-25750110 FORWARDmoderately similar to ( 355) loc_os05g34010 12005.m07633 protein peptide transporter PTR2, putative, expressed no original description	Os05g0410900 protein (Fragment) n=3 Tax=Oryza sativa RepID=Q0DI74_ORYSJ	unnamed protein product [Oryza sativa Japonica Group]	| Major facilitator superfamily protein | chr1:25746811-25750110 FORWARD LENGTH=596	Probable nitrite transporter At1g68570 OS=Arabidopsis thaliana GN=At1g68570 PE=2 SV=1
hv_42470	-6.81	-3.56	-0.64	0.54	1.62	0.61	Nitrate/peptide transporter	n.a.	34_13	transport.peptides and oligopeptides	weakly similar to ( 155) AT3G21670 | Symbols: | nitrate transporter (NTP3) | chr3:7626942-7628954 REVERSEweakly similar to ( 176) loc_os02g37040 12002.m08792 protein peptide transporter PTR2, putative, expressed no original description	Peptide transporter PTR2 n=4 Tax=Andropogoneae RepID=B6SWJ7_MAIZE	putative RCH2 protein [Oryza sativa Japonica Group]	| Major facilitator superfamily protein | chr3:7626942-7628954 REVERSE LENGTH=590	Nitrate transporter 1.3 OS=Arabidopsis thaliana GN=NRT1.3 PE=1 SV=1
hv_29538	-0.61	-0.33	-0.17	0.25	0.17	1.03	Oligopeptide transporter	n.a.	34_13	transport.peptides and oligopeptides	highly similar to ( 867) AT4G10770 | Symbols: ATOPT7, OPT7 | OPT7 (OLIGOPEPTIDE TRANSPORTER 7); oligopeptide transporter | chr4:6628646-6632517 REVERSEnearly identical (1054) loc_os06g03540 12006.m05086 protein oligopeptide transporter 9, putative, expressed no original description	Putative uncharacterized protein Sb10g001530 n=2 Tax=Poaceae RepID=C5Z2W9_SORBI	putative sexual differentiation process protein isp4 [Oryza sativa Japonica Group]	ATOPT7, OPT7 | oligopeptide transporter 7 | chr4:6628646-6632517 REVERSE LENGTH=766	Oligopeptide transporter 7 OS=Arabidopsis thaliana GN=OPT7 PE=2 SV=1					P:transmembrane transport; C:membrane	sexual differentiation process protein isp4
hv_36347	3.74	1.74	0.40	-0.30	-2.74	-4.49	Oligopeptide transporter	n.a.	34_13	transport.peptides and oligopeptides	highly similar to ( 550) AT5G64410 | Symbols: ATOPT4, OPT4 | OPT4 (OLIGOPEPTIDE TRANSPORTER 4); oligopeptide transporter | chr5:25750921-25754974 REVERSEhighly similar to ( 593) loc_os01g43940 12001.m10653 protein oligopeptide transporter 4, putative no original description	Putative sexual differentiation process protein isp4 n=3 Tax=Oryza sativa RepID=Q6YUP9_ORYSJ	putative sexual differentiation process protein isp4 [Oryza sativa Japonica Group]	ATOPT4, OPT4 | oligopeptide transporter 4 | chr5:25750921-25754974 REVERSE LENGTH=729	Oligopeptide transporter 4 OS=Arabidopsis thaliana GN=OPT4 PE=2 SV=1
hv_29543	-0.17	-1.09	-0.34	0.32	0.47	1.13	Oligopeptide transporter	n.a.	34_13	transport.peptides and oligopeptides	moderately similar to ( 248) AT4G10770 | Symbols: ATOPT7, OPT7 | OPT7 (OLIGOPEPTIDE TRANSPORTER 7); oligopeptide transporter | chr4:6628646-6632517 REVERSEmoderately similar to ( 283) loc_os06g03540 12006.m05086 protein oligopeptide transporter 9, putative, expressed no original description	Putative uncharacterized protein Sb10g001530 n=2 Tax=Poaceae RepID=C5Z2W9_SORBI	putative sexual differentiation process protein isp4 [Oryza sativa Japonica Group]	ATOPT7, OPT7 | oligopeptide transporter 7 | chr4:6628646-6632517 REVERSE LENGTH=766	Oligopeptide transporter 7 OS=Arabidopsis thaliana GN=OPT7 PE=2 SV=1
hv_38293	1.25	0.61	0.09	-0.28	-0.57	-2.50	Oligopeptide transporter	n.a.	34_13	transport.peptides and oligopeptides	highly similar to ( 796) AT4G10770 | Symbols: ATOPT7, OPT7 | OPT7 (OLIGOPEPTIDE TRANSPORTER 7); oligopeptide transporter | chr4:6628646-6632517 REVERSEhighly similar to ( 955) loc_os06g03700 12006.m05102 protein oligopeptide transporter 9, putative, expressed no original description	Os06g0127700 protein n=2 Tax=Oryza sativa RepID=Q5VRJ9_ORYSJ	putative isp4 protein [Oryza sativa Japonica Group]	ATOPT7, OPT7 | oligopeptide transporter 7 | chr4:6628646-6632517 REVERSE LENGTH=766	Oligopeptide transporter 7 OS=Arabidopsis thaliana GN=OPT7 PE=2 SV=1
hv_39084	0.17	-0.76	-0.67	-0.08	0.13	1.10	Oligopeptide transporter	n.a.	34_13	transport.peptides and oligopeptides	moderately similar to ( 375) AT4G10770 | Symbols: ATOPT7, OPT7 | OPT7 (OLIGOPEPTIDE TRANSPORTER 7); oligopeptide transporter | chr4:6628646-6632517 REVERSEmoderately similar to ( 461) loc_os06g03540 12006.m05086 protein oligopeptide transporter 9, putative, expressed no original description	Putative uncharacterized protein Sb10g001530 n=2 Tax=Poaceae RepID=C5Z2W9_SORBI	unnamed protein product [Oryza sativa]	ATOPT7, OPT7 | oligopeptide transporter 7 | chr4:6628646-6632517 REVERSE LENGTH=766	Oligopeptide transporter 7 OS=Arabidopsis thaliana GN=OPT7 PE=2 SV=1
hv_02_00179	-0.30	0.20	-0.49	-0.31	0.14	1.93	Yellow-stripe-like transporter	n.a.	34_13	transport.peptides and oligopeptides	highly similar to ( 791) AT1G65730 | Symbols: YSL7 | YSL7 (YELLOW STRIPE LIKE 7); oligopeptide transporter | chr1:24442639-24446122 FORWARDhighly similar to ( 927) loc_os02g42220 12002.m09259 protein transposon protein, putative, unclassified, expressed no original description	Uncharacterized protein n=4 Tax=Triticeae RepID=M0VTY6_HORVD	OSIGBa0153E02-OSIGBa0093I20.15 [Oryza sativa (indica cultivar-group)]	YSL7 | YELLOW STRIPE like 7 | chr1:24442639-24446122 FORWARD LENGTH=688	Probable metal-nicotianamine transporter YSL12 OS=Oryza sativa subsp. japonica GN=YSL12 PE=2 SV=2				-	P:transmembrane transport; C:plasma membrane	probable metal-nicotianamine transporter ysl12-like
hv_29539	-0.10	-0.75	-0.23	0.59	0.96	-0.01	Yellow-stripe-like transporter	n.a.	34_13	transport.peptides and oligopeptides	highly similar to ( 740) AT5G53550 | Symbols: YSL3, ATYSL3 | YSL3 (YELLOW STRIPE LIKE 3); oligopeptide transporter | chr5:21756081-21758776 FORWARDhighly similar to ( 914) loc_os04g45860 12004.m101436 protein transposon protein, putative, unclassified, expressed no original description	Putative uncharacterized protein n=2 Tax=Oryza sativa RepID=A3AW11_ORYSJ	OSJNBb0103I08.11 [Oryza sativa (japonica cultivar-group)]	YSL3 | YELLOW STRIPE like 3 | chr5:21756081-21758776 FORWARD LENGTH=675	Probable metal-nicotianamine transporter YSL9 OS=Oryza sativa subsp. japonica GN=YSL9 PE=2 SV=2
hv_36508	-0.54	0.17	-0.27	-0.18	0.05	2.12	Yellow-stripe-like transporter	n.a.	34_13	transport.peptides and oligopeptides	highly similar to ( 769) AT1G65730 | Symbols: YSL7 | YSL7 (YELLOW STRIPE LIKE 7); oligopeptide transporter | chr1:24442639-24446122 FORWARDhighly similar to ( 901) loc_os02g42220 12002.m09259 protein transposon protein, putative, unclassified, expressed no original description	Probable metal-nicotianamine transporter YSL12 n=2 Tax=Oryza sativa RepID=YSL12_ORYSJ	OSIGBa0153E02-OSIGBa0093I20.15 [Oryza sativa (indica cultivar-group)]	YSL7 | YELLOW STRIPE like 7 | chr1:24442639-24446122 FORWARD LENGTH=688	Probable metal-nicotianamine transporter YSL12 OS=Oryza sativa subsp. japonica GN=YSL12 PE=2 SV=2					P:transmembrane transport; C:membrane	ysl12_orysj ame: full=probable metal-nicotianamine transporter ysl12 ame: full=protein yellow stripe like 12 short= 12
hv_38295	-0.78	-1.24	-0.88	1.07	3.24	5.04	Yellow-stripe-like transporter	n.a.	34_13	transport.peptides and oligopeptides	highly similar to ( 781) AT1G65730 | Symbols: YSL7 | YSL7 (YELLOW STRIPE LIKE 7); oligopeptide transporter | chr1:24442639-24446122 FORWARDhighly similar to ( 979) loc_os04g44300 12004.m101590 protein transposon protein, putative, unclassified, expressed no original description	Probable metal-nicotianamine transporter YSL13 n=4 Tax=Oryza sativa RepID=YSL13_ORYSJ	OSJNBb0065J09.15 [Oryza sativa (japonica cultivar-group)]	YSL7 | YELLOW STRIPE like 7 | chr1:24442639-24446122 FORWARD LENGTH=688	Probable metal-nicotianamine transporter YSL13 OS=Oryza sativa subsp. japonica GN=YSL13 PE=2 SV=2
hv_38296	1.33	0.03	-0.49	-0.18	-0.19	1.16	Yellow-stripe-like transporter	n.a.	34_13	transport.peptides and oligopeptides	highly similar to ( 848) AT1G65730 | Symbols: YSL7 | YSL7 (YELLOW STRIPE LIKE 7); oligopeptide transporter | chr1:24442639-24446122 FORWARDnearly identical (1035) loc_os02g42220 12002.m09259 protein transposon protein, putative, unclassified, expressed no original description	Probable metal-nicotianamine transporter YSL14 n=4 Tax=Poaceae RepID=YSL14_ORYSJ	oligopeptide transporter OPT-like [Oryza sativa Japonica Group]	YSL7 | YELLOW STRIPE like 7 | chr1:24442639-24446122 FORWARD LENGTH=688	Probable metal-nicotianamine transporter YSL14 OS=Oryza sativa subsp. japonica GN=YSL14 PE=2 SV=1
