# Supplementary material for: Metabolic and transcriptional transitions in barley glumes reveal a role as transitory resource buffers during endosperm filling
Source: J Exp Bot. 2015 Jan 22;66(5):1397–411. doi: 10.1093/jxb/eru492 (PMC4339599; doi:10.1093/jxb/eru492)
Supplement: Supplementary Data [file supp_eru492_jexbot132944_file002.xlsx]

## Sheet: Supplemental Table 2
Supplemental Table 2: Differentially expressed transcripts in barley glumes
Log2 transformed, quantile normalised and baseline transformed microarray data from three biological replicates;
ANOVA analysis was preformed (p<0.005, FC>3) and p values corrected after Benjamini-Hochberg are given
Array Identifier	Days after pollination							p (corrected)	Annotation
	0	4	8	10	14	18	24		BIN__BINCODE	BIN__Name	BIN__Description	uniref90 Hit desciption	oryza-protein Hit description	TAIR10 Hit description	uniprot-sprot Hit description	BIN2__BINCODE	BIN2__Description	BIN2__Name	Blast2go-Enzyme Codes	Blast2go-GOs	Blast2go-Seq Description
hv_00001	0.70	0.58	0.31	-0.18	-0.07	-0.16	-1.01	1.18076e-06	1_1_1_1	PS.lightreaction.photosystem II.LHC-II	moderately similar to ( 205) AT2G05070 | Symbols: LHCB2.2, LHCB2 | LHCB2.2; chlorophyll binding | chr2:1799436-1800329 REVERSEmoderately similar to ( 213) CB23_ORYSA Chlorophyll a-b binding protein, chloroplast precursor (LHCII type I CAB) (LHCP) - Oryza sativa (Rice)moderately similar to ( 213) loc_os03g39610 12003.m35304 protein chlorophyll a-b binding protein, chloroplast precursor, putative, …	Chlorophyll a-b binding protein of LHCII n=1 Tax=Chlamydomonas reinhardtii RepID=A8JCU4_CHLRE	type II light-harvesting chlorophyll a/b-binding protein [Oryza sativa Japonica Group]	LHCB2.2, LHCB2 | photosystem II light harvesting complex gene 2.2 | chr2:1799436-1800329 REVERSE LENGTH=265	Chlorophyll a-b binding protein, chloroplastic OS=Oryza sativa subsp. japonica GN=RCABP89 PE=2 SV=1					C:membrane; P:photosynthesis, light harvesting; C:chloroplast	chlorophyll a-b binding protein of lhcii
hv_07443	0.71	0.58	0.27	-0.08	-0.02	-0.39	-0.92	0.000155145	1_1_1_1	PS.lightreaction.photosystem II.LHC-II	weakly similar to ( 157) AT3G27690 | Symbols: LHCB2.4, LHCB2.3, LHCB2 | LHCB2.3; chlorophyll binding | chr3:10256002-10256921 FORWARDweakly similar to ( 160) CB23_ORYSA Chlorophyll a-b binding protein, chloroplast precursor (LHCII type I CAB) (LHCP) - Oryza sativa (Rice)weakly similar to ( 160) loc_os03g39610 12003.m35304 protein chlorophyll a-b binding protein, chloroplast precursor, putative, e…	Chlorophyll a-b binding protein, chloroplastic n=16 Tax=Spermatophyta RepID=CB23_ORYSJ	Os03g0592500 [Oryza sativa Japonica Group]	LHCB2.4, LHCB2.3, LHCB2 | photosystem II light harvesting complex gene 2.3 | chr3:10256002-10256921 FORWARD LENGTH=266	Chlorophyll a-b binding protein, chloroplastic OS=Oryza sativa subsp. japonica GN=RCABP89 PE=2 SV=1					C:plastid; P:photosynthesis	chlorophyll a-b binding protein
hv_07444	-0.55	-0.74	-0.35	0.55	0.97	0.25	0.09	0.00399661	1_1_1_1	PS.lightreaction.photosystem II.LHC-II	weakly similar to ( 107) AT1G29930 | Symbols: CAB1, AB140, CAB140, LHCB1.3 | CAB1 (CHLOROPHYLL A/B BINDING PROTEIN 1); chlorophyll binding | chr1:10478071-10478874 FORWARDweakly similar to ( 106) CB23_ORYSA Chlorophyll a-b binding protein, chloroplast precursor (LHCII type I CAB) (LHCP) - Oryza sativa (Rice)weakly similar to ( 106) loc_os03g39610 12003.m35304 protein chlorophyll a-b binding prote…	Light-harvesting chlorophyll a/b binding protein of photosystem II n=1 Tax=Ginkgo biloba RepID=Q39768_GINBI	Os03g0592500 [Oryza sativa Japonica Group]	CAB1, AB140, CAB140, LHCB1.3 | chlorophyll A/B binding protein 1 | chr1:10478071-10478874 FORWARD LENGTH=267	Chlorophyll a-b binding protein 1, chloroplastic OS=Arabidopsis thaliana GN=LHCB1.3 PE=1 SV=1					C:membrane; P:photosynthesis, light harvesting; C:chloroplast	chlorophyll a b-binding protein
hv_16129	3.36	2.36	0.27	-0.35	-0.35	-1.20	-1.42	0.000704236	1_1_1_1	PS.lightreaction.photosystem II.LHC-II	moderately similar to ( 449) AT2G34420 | Symbols: LHB1B2, LHCB1.5 | LHB1B2; chlorophyll binding | chr2:14522716-14523513 REVERSEmoderately similar to ( 491) CB21_WHEAT Chlorophyll a-b binding protein, chloroplast precursor (LHCII type I CAB) (LHCP) - Triticum aestivum (Wheat)moderately similar to ( 480) loc_os01g52240 12001.m11398 protein chlorophyll a-b binding protein 2, chloroplast precursor, …	Chlorophyll a-b binding protein, chloroplastic n=2 Tax=Triticeae RepID=CB21_WHEAT	unnamed protein product [Oryza sativa Japonica Group]	LHB1B2, LHCB1.5 | photosystem II light harvesting complex gene B1B2 | chr2:14522716-14523513 REVERSE LENGTH=265	Chlorophyll a-b binding protein, chloroplastic OS=Triticum aestivum GN=WHAB1.6 PE=3 SV=1					F:metal ion binding; P:photosynthesis, light harvesting; C:photosystem II; P:protein-chromophore linkage; F:chlorophyll binding; C:integral to membrane; C:photosystem I; C:chloroplast thylakoid membrane	chloroplast chlorophyll a b binding protein
hv_16130	3.78	2.23	0.14	0.03	-0.55	-1.43	-1.40	3.02829e-05	1_1_1_1	PS.lightreaction.photosystem II.LHC-II	moderately similar to ( 449) AT2G34420 | Symbols: LHB1B2, LHCB1.5 | LHB1B2; chlorophyll binding | chr2:14522716-14523513 REVERSEmoderately similar to ( 489) CB21_WHEAT Chlorophyll a-b binding protein, chloroplast precursor (LHCII type I CAB) (LHCP) - Triticum aestivum (Wheat)moderately similar to ( 477) loc_os01g52240 12001.m11398 protein chlorophyll a-b binding protein 2, chloroplast precursor, …	Chlorophyll a-b binding protein, chloroplastic n=2 Tax=Triticeae RepID=CB21_WHEAT	unnamed protein product [Oryza sativa Japonica Group]	LHB1B2, LHCB1.5 | photosystem II light harvesting complex gene B1B2 | chr2:14522716-14523513 REVERSE LENGTH=265	Chlorophyll a-b binding protein, chloroplastic OS=Triticum aestivum GN=WHAB1.6 PE=3 SV=1					F:metal ion binding; P:photosynthesis, light harvesting; C:photosystem II; P:protein-chromophore linkage; F:chlorophyll binding; C:integral to membrane; C:photosystem I; C:chloroplast thylakoid membrane	chloroplast chlorophyll a b binding protein
hv_16131	3.19	2.51	0.54	-0.52	-0.35	-1.14	-1.34	0.00100624	1_1_1_1	PS.lightreaction.photosystem II.LHC-II	moderately similar to ( 457) AT2G34420 | Symbols: LHB1B2, LHCB1.5 | LHB1B2; chlorophyll binding | chr2:14522716-14523513 REVERSEmoderately similar to ( 498) CB21_WHEAT Chlorophyll a-b binding protein, chloroplast precursor (LHCII type I CAB) (LHCP) - Triticum aestivum (Wheat)moderately similar to ( 484) loc_os01g52240 12001.m11398 protein chlorophyll a-b binding protein 2, chloroplast precursor, …	Chlorophyll a-b binding protein, chloroplastic n=2 Tax=Triticeae RepID=CB21_WHEAT	unnamed protein product [Oryza sativa Japonica Group]	LHB1B2, LHCB1.5 | photosystem II light harvesting complex gene B1B2 | chr2:14522716-14523513 REVERSE LENGTH=265	Chlorophyll a-b binding protein, chloroplastic OS=Triticum aestivum GN=WHAB1.6 PE=3 SV=1					F:metal ion binding; P:photosynthesis, light harvesting; C:photosystem II; P:protein-chromophore linkage; F:chlorophyll binding; C:integral to membrane; C:photosystem I; C:chloroplast thylakoid membrane	chloroplast chlorophyll a b binding protein
hv_16133	1.76	1.08	-0.08	-0.07	-0.13	-0.07	-2.55	0.000110425	1_1_1_1	PS.lightreaction.photosystem II.LHC-II	moderately similar to ( 472) AT2G34420 | Symbols: LHB1B2, LHCB1.5 | LHB1B2; chlorophyll binding | chr2:14522716-14523513 REVERSEhighly similar to ( 511) CB21_WHEAT Chlorophyll a-b binding protein, chloroplast precursor (LHCII type I CAB) (LHCP) - Triticum aestivum (Wheat)moderately similar to ( 497) loc_os01g52240 12001.m11398 protein chlorophyll a-b binding protein 2, chloroplast precursor, puta…	Chlorophyll a-b binding protein, chloroplastic n=2 Tax=Triticeae RepID=CB21_WHEAT	unnamed protein product [Oryza sativa Japonica Group]	LHB1B2, LHCB1.5 | photosystem II light harvesting complex gene B1B2 | chr2:14522716-14523513 REVERSE LENGTH=265	Chlorophyll a-b binding protein, chloroplastic OS=Triticum aestivum GN=WHAB1.6 PE=3 SV=1					F:metal ion binding; P:photosynthesis, light harvesting; C:photosystem II; P:protein-chromophore linkage; F:chlorophyll binding; C:integral to membrane; C:photosystem I; C:chloroplast thylakoid membrane	chloroplast chlorophyll a b binding protein
hv_16134	1.73	1.18	-1.06	-0.93	-0.03	-0.26	0.14	0.00111088	1_1_1_1	PS.lightreaction.photosystem II.LHC-II	moderately similar to ( 452) AT2G34420 | Symbols: LHB1B2, LHCB1.5 | LHB1B2; chlorophyll binding | chr2:14522716-14523513 REVERSEmoderately similar to ( 486) CB21_WHEAT Chlorophyll a-b binding protein, chloroplast precursor (LHCII type I CAB) (LHCP) - Triticum aestivum (Wheat)moderately similar to ( 483) loc_os01g52240 12001.m11398 protein chlorophyll a-b binding protein 2, chloroplast precursor, …	Chlorophyll a-b binding protein, chloroplastic n=2 Tax=Triticeae RepID=CB21_WHEAT	unnamed protein product [Oryza sativa Japonica Group]	LHB1B2, LHCB1.5 | photosystem II light harvesting complex gene B1B2 | chr2:14522716-14523513 REVERSE LENGTH=265	Chlorophyll a-b binding protein, chloroplastic OS=Triticum aestivum GN=WHAB1.6 PE=3 SV=1					F:metal ion binding; P:photosynthesis, light harvesting; C:photosystem II; P:protein-chromophore linkage; F:chlorophyll binding; C:integral to membrane; C:photosystem I; C:chloroplast thylakoid membrane	chloroplast chlorophyll a b binding protein
hv_16135	1.09	0.91	0.19	-0.20	-0.12	-0.48	-1.85	0.000126764	1_1_1_1	PS.lightreaction.photosystem II.LHC-II	moderately similar to ( 430) AT2G34420 | Symbols: LHB1B2, LHCB1.5 | LHB1B2; chlorophyll binding | chr2:14522716-14523513 REVERSEmoderately similar to ( 462) CB21_WHEAT Chlorophyll a-b binding protein, chloroplast precursor (LHCII type I CAB) (LHCP) - Triticum aestivum (Wheat)moderately similar to ( 454) loc_os01g52240 12001.m11398 protein chlorophyll a-b binding protein 2, chloroplast precursor, …	Chlorophyll a-b binding protein, chloroplastic n=2 Tax=Triticeae RepID=CB21_WHEAT	unnamed protein product [Oryza sativa Japonica Group]	LHB1B2, LHCB1.5 | photosystem II light harvesting complex gene B1B2 | chr2:14522716-14523513 REVERSE LENGTH=265	Chlorophyll a-b binding protein, chloroplastic OS=Triticum aestivum GN=WHAB1.6 PE=3 SV=1					F:metal ion binding; P:photosynthesis, light harvesting; C:photosystem II; P:protein-chromophore linkage; F:chlorophyll binding; C:integral to membrane; C:photosystem I; C:chloroplast thylakoid membrane	chloroplast chlorophyll a b binding protein
hv_16136	3.57	3.16	0.40	-0.05	-0.39	-1.05	-2.48	9.82193e-07	1_1_1_1	PS.lightreaction.photosystem II.LHC-II	moderately similar to ( 448) AT2G34420 | Symbols: LHB1B2, LHCB1.5 | LHB1B2; chlorophyll binding | chr2:14522716-14523513 REVERSEmoderately similar to ( 489) CB21_WHEAT Chlorophyll a-b binding protein, chloroplast precursor (LHCII type I CAB) (LHCP) - Triticum aestivum (Wheat)moderately similar to ( 479) loc_os01g52240 12001.m11398 protein chlorophyll a-b binding protein 2, chloroplast precursor, …	Chlorophyll a-b binding protein, chloroplastic n=2 Tax=Triticeae RepID=CB21_WHEAT	unnamed protein product [Oryza sativa Japonica Group]	LHB1B2, LHCB1.5 | photosystem II light harvesting complex gene B1B2 | chr2:14522716-14523513 REVERSE LENGTH=265	Chlorophyll a-b binding protein, chloroplastic OS=Triticum aestivum GN=WHAB1.6 PE=3 SV=1					F:metal ion binding; P:photosynthesis, light harvesting; C:photosystem II; P:protein-chromophore linkage; F:chlorophyll binding; C:integral to membrane; C:photosystem I; C:chloroplast thylakoid membrane	chloroplast chlorophyll a b binding protein
hv_16137	2.61	2.36	0.37	-0.20	-0.06	-1.37	-2.09	0.00258867	1_1_1_1	PS.lightreaction.photosystem II.LHC-II	moderately similar to ( 442) AT2G34420 | Symbols: LHB1B2, LHCB1.5 | LHB1B2; chlorophyll binding | chr2:14522716-14523513 REVERSEmoderately similar to ( 485) CB21_WHEAT Chlorophyll a-b binding protein, chloroplast precursor (LHCII type I CAB) (LHCP) - Triticum aestivum (Wheat)moderately similar to ( 473) loc_os01g52240 12001.m11398 protein chlorophyll a-b binding protein 2, chloroplast precursor, …	Chlorophyll a-b binding protein, chloroplastic n=2 Tax=Triticeae RepID=CB21_WHEAT	unnamed protein product [Oryza sativa Japonica Group]	LHB1B2, LHCB1.5 | photosystem II light harvesting complex gene B1B2 | chr2:14522716-14523513 REVERSE LENGTH=265	Chlorophyll a-b binding protein, chloroplastic OS=Triticum aestivum GN=WHAB1.6 PE=3 SV=1					F:metal ion binding; P:photosynthesis, light harvesting; C:photosystem II; P:protein-chromophore linkage; F:chlorophyll binding; C:integral to membrane; C:photosystem I; C:chloroplast thylakoid membrane	chloroplast chlorophyll a b binding protein
hv_16139	3.28	2.75	0.13	-0.08	-0.44	-0.84	-3.27	1.73405e-06	1_1_1_1	PS.lightreaction.photosystem II.LHC-II	moderately similar to ( 305) AT2G34420 | Symbols: LHB1B2, LHCB1.5 | LHB1B2; chlorophyll binding | chr2:14522716-14523513 REVERSEmoderately similar to ( 323) CB24_TOBAC Chlorophyll a-b binding protein 40, chloroplast precursor (LHCII type I CAB-40) (LHCP) - Nicotiana tabacum (Common tobacco)moderately similar to ( 323) loc_os01g52240 12001.m11398 protein chlorophyll a-b binding protein 2, chloropl…	Chlorophyll a-b binding protein 3C, chloroplastic n=31 Tax=Magnoliophyta RepID=CB2G_SOLLC	unnamed protein product [Oryza sativa Japonica Group]	LHB1B2, LHCB1.5 | photosystem II light harvesting complex gene B1B2 | chr2:14522716-14523513 REVERSE LENGTH=265	Chlorophyll a-b binding protein 3C, chloroplastic OS=Solanum lycopersicum GN=CAB3C PE=3 SV=1					F:metal ion binding; P:photosynthesis, light harvesting; C:photosystem II; P:protein-chromophore linkage; F:chlorophyll binding; C:integral to membrane; C:photosystem I; C:chloroplast thylakoid membrane	light harvesting chlorophyll a b-binding protein lhcb1
hv_16140	2.37	2.14	0.41	0.07	0.10	-1.02	-1.66	0.00320107	1_1_1_1	PS.lightreaction.photosystem II.LHC-II	moderately similar to ( 261) AT2G34420 | Symbols: LHB1B2, LHCB1.5 | LHB1B2; chlorophyll binding | chr2:14522716-14523513 REVERSEmoderately similar to ( 275) CB24_TOBAC Chlorophyll a-b binding protein 40, chloroplast precursor (LHCII type I CAB-40) (LHCP) - Nicotiana tabacum (Common tobacco)moderately similar to ( 274) loc_os01g52240 12001.m11398 protein chlorophyll a-b binding protein 2, chloropl…	Chlorophyll a-b binding protein 3C, chloroplastic n=31 Tax=Magnoliophyta RepID=CB2G_SOLLC	unnamed protein product [Oryza sativa Japonica Group]	LHB1B2, LHCB1.5 | photosystem II light harvesting complex gene B1B2 | chr2:14522716-14523513 REVERSE LENGTH=265	Chlorophyll a-b binding protein 3C, chloroplastic OS=Solanum lycopersicum GN=CAB3C PE=3 SV=1					F:metal ion binding; P:photosynthesis, light harvesting; C:photosystem II; P:protein-chromophore linkage; F:chlorophyll binding; C:integral to membrane; C:photosystem I; C:chloroplast thylakoid membrane	light harvesting chlorophyll a b-binding protein lhcb1
hv_16142	-0.11	-0.23	-0.16	0.66	1.14	-0.01	-0.66	0.00185054	1_1_1_1	PS.lightreaction.photosystem II.LHC-II	weakly similar to ( 125) AT2G34420 | Symbols: LHB1B2, LHCB1.5 | LHB1B2; chlorophyll binding | chr2:14522716-14523513 REVERSEweakly similar to ( 127) CB24_TOBAC Chlorophyll a-b binding protein 40, chloroplast precursor (LHCII type I CAB-40) (LHCP) - Nicotiana tabacum (Common tobacco)weakly similar to ( 126) loc_os09g17740 12009.m05032 protein chlorophyll a-b binding protein 1, chloroplast precurso…	Chlorophyll a-b binding protein 3A, chloroplastic (Fragments) n=4 Tax=Solanum lycopersicum RepID=CB2E_SOLLC	unnamed protein product [Oryza sativa Japonica Group]	LHB1B2, LHCB1.5 | photosystem II light harvesting complex gene B1B2 | chr2:14522716-14523513 REVERSE LENGTH=265	Chlorophyll a-b binding protein 1C, chloroplastic (Fragments) OS=Solanum lycopersicum GN=CAB1C PE=3 SV=1					F:metal ion binding; P:photosynthesis, light harvesting; C:photosystem II; P:protein-chromophore linkage; F:chlorophyll binding; C:integral to membrane; C:photosystem I; C:chloroplast thylakoid membrane	chlorophyll a b binding protein of lhcii type i precursor
hv_16148	0.97	1.47	0.25	0.13	-0.33	-1.41	-4.05	0.000585041	1_1_1_1	PS.lightreaction.photosystem II.LHC-II	weakly similar to ( 167) AT2G34420 | Symbols: LHB1B2, LHCB1.5 | LHB1B2; chlorophyll binding | chr2:14522716-14523513 REVERSEweakly similar to ( 177) CB22_ORYSA Chlorophyll a-b binding protein 2, chloroplast precursor (LHCII type I CAB-2) (LHCP) - Oryza sativa (Rice)weakly similar to ( 177) loc_os01g52240 12001.m11398 protein chlorophyll a-b binding protein 2, chloroplast precursor, putative, expr…	Chlorophyll a-b binding protein 3C, chloroplastic n=31 Tax=Magnoliophyta RepID=CB2G_SOLLC	unnamed protein product [Oryza sativa Japonica Group]	LHB1B2, LHCB1.5 | photosystem II light harvesting complex gene B1B2 | chr2:14522716-14523513 REVERSE LENGTH=265	Chlorophyll a-b binding protein 3C, chloroplastic OS=Solanum lycopersicum GN=CAB3C PE=3 SV=1					F:metal ion binding; P:photosynthesis, light harvesting; C:photosystem II; P:protein-chromophore linkage; F:chlorophyll binding; C:integral to membrane; C:photosystem I; C:chloroplast thylakoid membrane	chlorophyll a b binding protein
hv_17375	2.27	1.84	0.16	0.25	-0.03	-0.55	-3.64	0.000130615	1_1_1_1	PS.lightreaction.photosystem II.LHC-II	moderately similar to ( 253) AT2G34420 | Symbols: LHB1B2, LHCB1.5 | LHB1B2; chlorophyll binding | chr2:14522716-14523513 REVERSEmoderately similar to ( 284) CB21_WHEAT Chlorophyll a-b binding protein, chloroplast precursor (LHCII type I CAB) (LHCP) - Triticum aestivum (Wheat)moderately similar to ( 262) loc_os01g41710 12001.m42672 protein chlorophyll a-b binding protein 2, chloroplast precursor, …	Chlorophyll a-b binding protein, chloroplastic n=2 Tax=Triticeae RepID=CB21_WHEAT	unnamed protein product [Oryza sativa Japonica Group]	LHB1B2, LHCB1.5 | photosystem II light harvesting complex gene B1B2 | chr2:14522716-14523513 REVERSE LENGTH=265	Chlorophyll a-b binding protein, chloroplastic OS=Triticum aestivum GN=WHAB1.6 PE=3 SV=1					F:metal ion binding; P:photosynthesis, light harvesting; C:photosystem II; P:protein-chromophore linkage; F:chlorophyll binding; C:integral to membrane; C:photosystem I; C:chloroplast thylakoid membrane	chlorophyll a b-binding protein wcab precursor
hv_17376	3.46	2.53	0.01	-0.58	-0.34	-1.37	-5.20	4.14328e-06	1_1_1_1	PS.lightreaction.photosystem II.LHC-II	moderately similar to ( 467) AT2G34420 | Symbols: LHB1B2, LHCB1.5 | LHB1B2; chlorophyll binding | chr2:14522716-14523513 REVERSEhighly similar to ( 503) CB21_WHEAT Chlorophyll a-b binding protein, chloroplast precursor (LHCII type I CAB) (LHCP) - Triticum aestivum (Wheat)moderately similar to ( 494) loc_os01g41710 12001.m42672 protein chlorophyll a-b binding protein 2, chloroplast precursor, puta…	Chlorophyll a-b binding protein, chloroplastic n=2 Tax=Triticeae RepID=CB21_WHEAT	unnamed protein product [Oryza sativa Japonica Group]	LHB1B2, LHCB1.5 | photosystem II light harvesting complex gene B1B2 | chr2:14522716-14523513 REVERSE LENGTH=265	Chlorophyll a-b binding protein, chloroplastic OS=Triticum aestivum GN=WHAB1.6 PE=3 SV=1					F:metal ion binding; P:photosynthesis, light harvesting; C:photosystem II; P:protein-chromophore linkage; F:chlorophyll binding; C:integral to membrane; C:photosystem I; C:chloroplast thylakoid membrane	chloroplast chlorophyll a b binding protein
hv_40077	1.22	0.67	0.17	-0.34	-0.23	-0.31	-1.09	2.28125e-06	1_1_1_1	PS.lightreaction.photosystem II.LHC-II	moderately similar to ( 449) AT2G34420 | Symbols: LHB1B2, LHCB1.5 | LHB1B2; chlorophyll binding | chr2:14522716-14523513 REVERSEmoderately similar to ( 494) CB21_WHEAT Chlorophyll a-b binding protein, chloroplast precursor (LHCII type I CAB) (LHCP) - Triticum aestivum (Wheat)moderately similar to ( 481) loc_os01g52240 12001.m11398 protein chlorophyll a-b binding protein 2, chloroplast precursor, …	Chlorophyll a-b binding protein, chloroplastic n=2 Tax=Triticeae RepID=CB21_WHEAT	unnamed protein product [Oryza sativa Japonica Group]	LHB1B2, LHCB1.5 | photosystem II light harvesting complex gene B1B2 | chr2:14522716-14523513 REVERSE LENGTH=265	Chlorophyll a-b binding protein, chloroplastic OS=Triticum aestivum GN=WHAB1.6 PE=3 SV=1				-	F:metal ion binding; P:photosynthesis, light harvesting; C:photosystem II; P:protein-chromophore linkage; F:chlorophyll binding; C:integral to membrane; C:photosystem I; C:chloroplast thylakoid membrane	chloroplast chlorophyll a b binding protein
hv_40078	1.90	1.83	0.07	-0.06	-0.06	-0.45	-1.23	0.000464859	1_1_1_1	PS.lightreaction.photosystem II.LHC-II	moderately similar to ( 448) AT2G34420 | Symbols: LHB1B2, LHCB1.5 | LHB1B2; chlorophyll binding | chr2:14522716-14523513 REVERSEmoderately similar to ( 490) CB21_WHEAT Chlorophyll a-b binding protein, chloroplast precursor (LHCII type I CAB) (LHCP) - Triticum aestivum (Wheat)moderately similar to ( 479) loc_os01g52240 12001.m11398 protein chlorophyll a-b binding protein 2, chloroplast precursor, …	Chlorophyll a-b binding protein, chloroplastic n=2 Tax=Triticeae RepID=CB21_WHEAT	unnamed protein product [Oryza sativa Japonica Group]	LHB1B2, LHCB1.5 | photosystem II light harvesting complex gene B1B2 | chr2:14522716-14523513 REVERSE LENGTH=265	Chlorophyll a-b binding protein, chloroplastic OS=Triticum aestivum GN=WHAB1.6 PE=3 SV=1				-	F:metal ion binding; P:photosynthesis, light harvesting; C:photosystem II; P:protein-chromophore linkage; F:chlorophyll binding; C:integral to membrane; C:photosystem I; C:chloroplast thylakoid membrane	chloroplast chlorophyll a b binding protein
hv_40080	3.28	2.39	0.57	-0.44	-0.20	-0.83	-1.65	0.000897458	1_1_1_1	PS.lightreaction.photosystem II.LHC-II	moderately similar to ( 446) AT2G34420 | Symbols: LHB1B2, LHCB1.5 | LHB1B2; chlorophyll binding | chr2:14522716-14523513 REVERSEmoderately similar to ( 488) CB21_WHEAT Chlorophyll a-b binding protein, chloroplast precursor (LHCII type I CAB) (LHCP) - Triticum aestivum (Wheat)moderately similar to ( 477) loc_os01g52240 12001.m11398 protein chlorophyll a-b binding protein 2, chloroplast precursor, …	Chlorophyll a-b binding protein, chloroplastic n=2 Tax=Triticeae RepID=CB21_WHEAT	unnamed protein product [Oryza sativa Japonica Group]	LHB1B2, LHCB1.5 | photosystem II light harvesting complex gene B1B2 | chr2:14522716-14523513 REVERSE LENGTH=265	Chlorophyll a-b binding protein, chloroplastic OS=Triticum aestivum GN=WHAB1.6 PE=3 SV=1				-	F:metal ion binding; P:photosynthesis, light harvesting; C:photosystem II; P:protein-chromophore linkage; F:chlorophyll binding; C:integral to membrane; C:photosystem I; C:chloroplast thylakoid membrane	chloroplast chlorophyll a b binding protein
hv_40951	1.31	1.13	0.13	-0.02	-0.12	-0.51	-0.51	2.85152e-06	1_1_1_1	PS.lightreaction.photosystem II.LHC-II	weakly similar to ( 199) AT1G45474 | Symbols: LHCA5 | LHCA5; pigment binding | chr1:17179353-17180439 FORWARDvery weakly similar to (93.6) CB12_PETHY Chlorophyll a-b binding protein, chloroplast precursor (LHCI type II CAB) - Petunia hybrida (Petunia)moderately similar to ( 239) loc_os02g52650 12002.m10295 protein chlorophyll a-b binding protein 4, chloroplast precursor, putative, expressed no or…	Os02g0764500 protein n=2 Tax=Oryza sativa RepID=Q6Z7Q1_ORYSJ	unnamed protein product [Oryza sativa Japonica Group]	LHCA5 | photosystem I light harvesting complex gene 5 | chr1:17179353-17180439 FORWARD LENGTH=256	Chlorophyll a-b binding protein 8, chloroplastic OS=Solanum lycopersicum GN=CAB8 PE=3 SV=1				-	F:pigment binding; C:photosystem I antenna complex; C:light-harvesting complex; P:photosynthesis, light harvesting in photosystem I; C:chloroplast	lhca5 pigment binding
hv_04055	0.40	0.90	0.28	-0.03	-0.14	-0.02	-1.04	0.000296587	1_1_1_2	PS.lightreaction.photosystem II.PSII polypeptide subunits	weakly similar to ( 176) AT1G14150 | Symbols: | oxygen evolving enhancer 3 (PsbQ) family protein | chr1:4839885-4840632 FORWARDmoderately similar to ( 241) loc_os02g36850 12002.m08772 protein oxygen evolving enhancer protein 3, putative, expressed no original description	Os02g0578400 protein n=1 Tax=Oryza sativa Japonica Group RepID=Q6EP57_ORYSJ	putative Oxygen-evolving enhancer protein 3-2, chloroplast precursor (OEE3) [Oryza sativa Japonica Group]	PQL1, PQL2 | PsbQ-like 2 | chr1:4839885-4840632 FORWARD LENGTH=190						C:chloroplast photosystem II; C:chloroplast thylakoid lumen; C:extrinsic to membrane; F:calcium ion binding; P:photosynthesis; C:oxygen evolving complex	oxygen evolving enhancer protein 3
hv_04056	0.29	0.83	0.13	-0.15	-0.36	-0.05	-1.14	0.000320324	1_1_1_2	PS.lightreaction.photosystem II.PSII polypeptide subunits	weakly similar to ( 106) AT1G14150 | Symbols: | oxygen evolving enhancer 3 (PsbQ) family protein | chr1:4839885-4840632 FORWARDweakly similar to ( 137) loc_os02g36850 12002.m08772 protein oxygen evolving enhancer protein 3, putative, expressed no original description	Os02g0578400 protein n=1 Tax=Oryza sativa Japonica Group RepID=Q6EP57_ORYSJ	putative Oxygen-evolving enhancer protein 3-2, chloroplast precursor (OEE3) [Oryza sativa Japonica Group]	PQL1, PQL2 | PsbQ-like 2 | chr1:4839885-4840632 FORWARD LENGTH=190						C:extrinsic to membrane; F:calcium ion binding; P:photosynthesis; C:plastid; C:oxygen evolving complex	oxygen evolving enhancer protein 3
hv_07314	1.21	1.19	0.11	0.21	0.15	-0.28	-0.88	1.32001e-05	1_1_1_2	PS.lightreaction.photosystem II.PSII polypeptide subunits	weakly similar to ( 129) AT1G03600 | Symbols: | photosystem II family protein | chr1:898916-899440 FORWARDweakly similar to ( 137) loc_os03g21560 12003.m07560 protein photosystem II 11 kD protein, putative, expressed no original description	Os03g0333400 protein n=2 Tax=Oryza sativa RepID=Q10LV7_ORYSJ	Os03g0333400 [Oryza sativa Japonica Group]	PSB27 | photosystem II family protein | chr1:898916-899440 FORWARD LENGTH=174	Thylakoid lumenal protein At1g03610, chloroplastic OS=Arabidopsis thaliana GN=At1g03600 PE=1 SV=1						photosystem ii 11 kd protein
hv_10212	1.22	0.72	-0.29	0.02	0.01	-0.58	-0.61	0.000330466	1_1_1_2	PS.lightreaction.photosystem II.PSII polypeptide subunits	weakly similar to ( 120) AT1G05385 | Symbols: | photosystem II 11 kDa protein-related | chr1:1582747-1583648 REVERSEweakly similar to ( 147) loc_os03g53640 12003.m10335 protein expressed protein no original description	Putative uncharacterized protein Sb01g008190 n=2 Tax=Andropogoneae RepID=C5X156_SORBI	unnamed protein product [Oryza sativa Japonica Group]	LPA19, Psb27-H1 | photosystem II 11 kDa protein-related | chr1:1582747-1583648 REVERSE LENGTH=199						C:chloroplast	photosystem ii 11 kda
hv_10621	1.45	0.96	0.05	0.14	-0.19	-0.35	-1.10	5.30678e-07	1_1_1_2	PS.lightreaction.photosystem II.PSII polypeptide subunits	weakly similar to ( 134) AT3G56650 | Symbols: | thylakoid lumenal 20 kDa protein | chr3:20984807-20985913 FORWARDweakly similar to ( 142) loc_os01g59090 12001.m12048 protein expressed protein no original description	Whole genome shotgun sequence of line PN40024, scaffold_40.assembly12x (Fragment) n=1 Tax=Vitis vinifera RepID=D7TQU9_VITVI	unnamed protein product [Oryza sativa Japonica Group]	| Mog1/PsbP/DUF1795-like photosystem II reaction center PsbP family protein | chr3:20984807-20985913 FORWARD LENGTH=262	PsbP domain-containing protein 6, chloroplastic OS=Arabidopsis thaliana GN=PPD6 PE=1 SV=1					C:oxygen evolving complex; F:calcium ion binding; P:photosynthesis; C:extrinsic to membrane	thylakoid lumenal kda chloroplast
hv_10984	0.89	0.66	-0.14	0.18	0.01	-0.12	-1.00	3.03811e-07	1_1_1_2	PS.lightreaction.photosystem II.PSII polypeptide subunits	moderately similar to ( 277) loc_os08g39430 12008.m07924 protein thylakoid lumenal 19 kDa protein, chloroplast precursor, putative, expressed no original description	Os08g0504500 protein n=3 Tax=Oryza sativa RepID=Q6ZK86_ORYSJ	unnamed protein product [Oryza sativa Japonica Group]	| Mog1/PsbP/DUF1795-like photosystem II reaction center PsbP family protein | chr3:23459372-23459803 REVERSE LENGTH=143	Thylakoid lumenal 19 kDa protein, chloroplastic OS=Arabidopsis thaliana GN=At3g63540 PE=1 SV=2					C:extrinsic to membrane; F:calcium ion binding; P:photosynthesis; C:plastid; C:oxygen evolving complex	thylakoid lumenal 19 kda protein
hv_16339	1.11	0.98	-0.02	0.10	-0.04	-0.30	-0.97	1.24337e-05	1_1_1_2	PS.lightreaction.photosystem II.PSII polypeptide subunits	moderately similar to ( 288) AT4G15510 | Symbols: | photosystem II reaction center PsbP family protein | chr4:8861351-8862529 FORWARDmoderately similar to ( 337) loc_os12g37710 12012.m26772 protein thylakoid lumenal 21.5 kDa protein, chloroplast precursor, putative, expressed no original description	Os12g0564400 protein n=4 Tax=Oryza sativa RepID=Q2QNI4_ORYSJ	unnamed protein product [Oryza sativa Japonica Group]	| Photosystem II reaction center PsbP family protein | chr4:8861351-8862529 FORWARD LENGTH=205	PsbP domain-containing protein 1, chloroplastic OS=Arabidopsis thaliana GN=PPD1 PE=1 SV=1					C:extrinsic to membrane; F:calcium ion binding; P:photosynthesis; C:plastid; C:oxygen evolving complex	thylakoid lumenal kda chloroplast precursor
hv_18589	0.96	0.16	-0.16	-0.09	-0.18	-0.62	-1.68	0.0028179	1_1_1_2	PS.lightreaction.photosystem II.PSII polypeptide subunits	weakly similar to ( 193) AT2G39470 | Symbols: PPL2 | PPL2 (PsbP-like protein 2); calcium ion binding | chr2:16476335-16477402 FORWARDmoderately similar to ( 281) loc_os03g17174 12003.m101683 protein calcium ion binding protein, putative, expressed no original description	Os03g0279950 protein n=2 Tax=Oryza sativa RepID=B9F7D0_ORYSJ	Os03g0279950 [Oryza sativa Japonica Group]	PPL2 | PsbP-like protein 2 | chr2:16476335-16477653 FORWARD LENGTH=230	PsbP-like protein 2, chloroplastic OS=Arabidopsis thaliana GN=PPL2 PE=1 SV=2					C:plastid	photosystem ii reaction center family protein
hv_21451	1.23	0.44	0.07	0.14	-0.68	-0.11	-2.00	0.00277278	1_1_1_2	PS.lightreaction.photosystem II.PSII polypeptide subunits	weakly similar to ( 164) AT2G28605 | Symbols: | Encodes a PsbP domain-OEC23 like protein localized in thylakoid (peripheral-lumenal side). | chr2:12254911-12255689 FORWARDweakly similar to ( 103) loc_os04g35530 12004.m08642 protein expressed protein no original description	Putative uncharacterized protein n=1 Tax=Zea mays RepID=B4FP87_MAIZE	OSIGBa0102D10.5 [Oryza sativa (indica cultivar-group)]	| Photosystem II reaction center PsbP family protein | chr2:12254911-12255689 FORWARD LENGTH=232	PsbP domain-containing protein 2, chloroplastic OS=Arabidopsis thaliana GN=PPD2 PE=1 SV=1					C:extrinsic to membrane; F:calcium ion binding; C:chloroplast; P:photosynthesis; C:oxygen evolving complex	hypothetical protein LOC100272548 [Zea mays]
hv_30639	-0.16	-0.45	-0.66	0.50	1.40	0.41	0.09	0.00272562	1_1_1_2	PS.lightreaction.photosystem II.PSII polypeptide subunits	weakly similar to ( 122) ATCG00710 | Symbols: PSBH | Encodes a 8 kD phosphoprotein that is a component of the photosystem II oxygen evolving core. Its exact molecular function has not been determined but it may play a role in mediating electron transfer between the secondary quinone acceptors, QA and QB, associated with the acceptor side of PSII. | chrC:74485-74706 FORWARDweakly similar to ( 144)…	Photosystem II reaction center protein H n=32 Tax=Poaceae RepID=PSBH_SORBI	photosystem II phosphoprotein [Oryza sativa Indica Group]	PSBH | photosystem II reaction center protein H | chrC:74485-74706 FORWARD LENGTH=73	Photosystem II reaction center protein H OS=Hordeum vulgare GN=psbH PE=3 SV=2
hv_36192	-6.60	-2.75	-0.48	0.23	0.40	1.12	0.50	9.16091e-10	1_1_1_2	PS.lightreaction.photosystem II.PSII polypeptide subunits	very weakly similar to (99.4) AT1G79040 | Symbols: PSBR | PSBR (photosystem II subunit R) | chr1:29736085-29736781 FORWARDweakly similar to ( 145) PSBR_HORVU Photosystem II 10 kDa polypeptide, chloroplast precursor - Hordeum vulgare (Barley)weakly similar to ( 129) loc_os07g05360 12007.m66707 protein photosystem II 10 kDa polypeptide, chloroplast precursor, putative, expressed no original descrip…	Photosystem II 10 kDa polypeptide, chloroplastic n=1 Tax=Hordeum vulgare RepID=PSBR_HORVU	unnamed protein product [Oryza sativa Japonica Group]	PSBR | photosystem II subunit R | chr1:29736085-29736781 FORWARD LENGTH=140	Photosystem II 10 kDa polypeptide, chloroplastic OS=Hordeum vulgare GN=PSBR PE=3 SV=1					P:photosynthesis; C:chloroplast thylakoid membrane; C:oxygen evolving complex	psbr_horvu ame: full=photosystem ii 10 kda chloroplastic flags: precursor
hv_40914	2.20	1.45	0.24	0.22	-0.01	-0.42	-0.86	3.9546e-05	1_1_2_2	PS.lightreaction.photosystem I.PSI polypeptide subunits	weakly similar to ( 106) AT2G46820 | Symbols: PTAC8, TMP14, PSAP, PSI-P | PSI-P (PHOTOSYSTEM I P SUBUNIT); DNA binding | chr2:19243729-19244870 FORWARDweakly similar to ( 179) loc_os10g39150 12010.m06686 protein thylakoid membrane phosphoprotein 14 kda, chloroplast precursor, putative, expressed no original description	Expressed protein n=3 Tax=Oryza sativa RepID=Q8W2X4_ORYSJ	unnamed protein product [Oryza sativa Japonica Group]	PTAC8, TMP14, PSAP, PSI-P | photosystem I P subunit | chr2:19243729-19244870 FORWARD LENGTH=174	Thylakoid membrane phosphoprotein 14 kDa, chloroplastic OS=Arabidopsis thaliana GN=TMP14 PE=1 SV=2				-	C:plastid	hypothetical protein OsI_34473 [Oryza sativa Indica Group]
hv_07680	2.15	1.93	0.20	0.35	0.06	-0.71	-1.03	3.90153e-06	1_1_3	PS.lightreaction.cytochrome b6/f	very weakly similar to (84.3) AT2G26500 | Symbols: | cytochrome b6f complex subunit (petM), putative | chr2:11270370-11270747 FORWARDweakly similar to ( 153) loc_os03g55720 12003.m10483 protein plastoquinol-plastocyanin reductase, putative, expressed no original description	Cytochrome b6f complex subunit, putative, expressed n=2 Tax=Oryza sativa RepID=Q7Y0C9_ORYSJ	Os03g0765900 [Oryza sativa Japonica Group]	| cytochrome b6f complex subunit (petM), putative | chr2:11270370-11270747 FORWARD LENGTH=125						P:oxidation reduction; F:electron carrier activity; C:cytochrome b6f complex	plastoquinol-plastocyanin reductase
hv_20230	-1.20	-0.17	-0.03	-0.29	0.01	0.47	0.64	0.00010203	1_1_40	PS.lightreaction.cyclic electron flow-chlororespiration	moderately similar to ( 226) AT4G22260 | Symbols: IM, IM1 | IM (IMMUTANS); alternative oxidase | chr4:11769967-11772350 REVERSEmoderately similar to ( 262) loc_os04g57320 12004.m79006 protein immutans protein, putative, expressed no original description	Alternative oxidase n=3 Tax=Oryza sativa RepID=O82522_ORYSJ	OSJNBa0043A12.16 [Oryza sativa (japonica cultivar-group)]	IM, IM1 | Alternative oxidase family protein | chr4:11769967-11772350 REVERSE LENGTH=351	Alternative oxidase 4, chloroplastic/chromoplastic OS=Arabidopsis thaliana GN=AOX4 PE=1 SV=2					F:metal ion binding; F:oxidoreductase activity; P:respiratory gaseous exchange; C:respiratory chain; C:cytoplasmic membrane-bounded vesicle; C:mitochondrial envelope; C:integral to membrane; C:plastid; P:electron transport chain	immutans protein
hv_24618	1.63	0.87	-0.05	-0.08	-0.07	-0.25	-0.62	6.034e-05	1_1_40	PS.lightreaction.cyclic electron flow-chlororespiration	weakly similar to ( 152) loc_os02g24590 12002.m07606 protein conserved hypothetical protein no original description	Predicted protein n=1 Tax=Arabidopsis lyrata subsp. lyrata RepID=D7MVM4_ARALY	trnA intron ORF 109							C:plastid; C:mitochondrion; C:chloroplast	acr toxin-sensitivity inducing protein
hv_01750	1.30	1.04	0.12	0.14	-0.22	-0.49	-1.00	8.41712e-07	1_1_5	PS.lightreaction.other electron carrier (ox/red)	weakly similar to ( 171) AT5G45040 | Symbols: | cytochrome c6 (ATC6) | chr5:18175566-18176851 REVERSEmoderately similar to ( 211) loc_os07g38000 12007.m08049 protein cytochrome c6, putative, expressed no original description	Putative uncharacterized protein Sb02g036670 n=1 Tax=Sorghum bicolor RepID=C5XBN6_SORBI	cytochrome C6, chloroplast precursor-like protein [Oryza sativa Japonica Group]	| Cytochrome c | chr5:18175566-18176851 REVERSE LENGTH=175	Cytochrome c6, chloroplastic OS=Arabidopsis thaliana GN=petJ PE=1 SV=1					F:heme binding; F:electron carrier activity	cytochrome c6
hv_13402	-0.07	-0.88	-0.21	0.93	0.81	-0.07	-2.18	0.00284307	1_1_5_1	PS.lightreaction.other electron carrier (ox/red).plastocyanin	weakly similar to ( 129) AT1G76100 | Symbols: PETE1 | PETE1 (PLASTOCYANIN 1); copper ion binding / electron carrier | chr1:28554217-28554732 REVERSEmoderately similar to ( 210) PLAS_CHLRE Plastocyanin, chloroplast precursor (PC6-2) - Chlamydomonas reinhardtiiweakly similar to ( 159) loc_os06g01210 12006.m04861 protein plastocyanin, chloroplast precursor, putative, expressed no original description	Plastocyanin, chloroplastic n=4 Tax=Chlamydomonas RepID=PLAS_CHLRE	unnamed protein product [Oryza sativa Japonica Group]	PETE1 | plastocyanin 1 | chr1:28554217-28554732 REVERSE LENGTH=171	Plastocyanin, chloroplastic OS=Chlamydomonas reinhardtii GN=PETE PE=1 SV=1					F:copper ion binding; F:electron carrier activity; P:transport; C:chloroplast thylakoid membrane; P:electron transport chain	chloroplast precursor
hv_13210	-0.58	-1.65	-0.39	0.19	0.32	1.12	2.49	4.91953e-05	1_1_5_2	PS.lightreaction.other electron carrier (ox/red).ferredoxin	weakly similar to ( 150) AT2G27510 | Symbols: ATFD3 | ATFD3 (ferredoxin 3); 2 iron, 2 sulfur cluster binding / electron carrier/ iron-sulfur cluster binding | chr2:11758281-11758748 REVERSEweakly similar to ( 160) FER6_MAIZE Ferredoxin-6, chloroplast precursor (Ferredoxin VI) (Fd VI) - Zea mays (Maize)weakly similar to ( 172) loc_os01g64120 12001.m12527 protein ferredoxin-6, chloroplast precursor…	Putative uncharacterized protein Sb03g040610 n=1 Tax=Sorghum bicolor RepID=C5XQJ3_SORBI	unnamed protein product [Oryza sativa Japonica Group]	ATFD3, FD3 | ferredoxin 3 | chr2:11758281-11758748 REVERSE LENGTH=155	Ferredoxin-6, chloroplastic OS=Zea mays GN=FDX6 PE=2 SV=1					F:metal ion binding; P:electron transport chain; F:electron carrier activity; F:2 iron, 2 sulfur cluster binding; C:chloroplast; P:transport	ferredoxin- chloroplastic precursor
hv_12709	4.96	2.00	0.33	0.59	-2.33	-2.17	-6.54	4.87482e-06	1_1_5_4	PS.lightreaction.other electron carrier (ox/red).ferredoxin oxireductase	weakly similar to ( 200) AT1G15140 | Symbols: | oxidoreductase NAD-binding domain-containing protein | chr1:5210642-5212137 REVERSEmoderately similar to ( 206) K502_ACTCH Fruit protein PKIWI502 - Actinidia chinensis (Kiwi) (Yangtao)moderately similar to ( 227) loc_os02g22260 12002.m33669 protein fruit protein PKIWI502, putative, expressed no original description	Putative uncharacterized protein Sb04g020160 n=1 Tax=Sorghum bicolor RepID=C5XSH8_SORBI	unnamed protein product [Oryza sativa Japonica Group]	| FAD/NAD(P)-binding oxidoreductase | chr1:5210403-5212137 REVERSE LENGTH=295	Fruit protein pKIWI502 OS=Actinidia deliciosa GN=pKIWI502 PE=2 SV=1					C:plastid	fruit protein pkiwi502
hv_16267	1.30	0.36	-0.15	-0.08	-0.07	-0.32	-0.26	1.05519e-05	1_2	PS.photorespiration	weakly similar to ( 167) AT4G17360 | Symbols: | formyltetrahydrofolate deformylase/ hydroxymethyl-, formyl- and related transferase/ methyltransferase | chr4:9703698-9705468 REVERSEweakly similar to ( 197) loc_os03g01222 12003.m35587 protein formyltetrahydrofolate deformylase, putative, expressed no original description	(RAP Annotation release2) Formyltetrahydrofolate deformylase family protein n=4 Tax=Poaceae RepID=Q10T42_ORYSJ	unnamed protein product [Oryza sativa Japonica Group]	| Formyl transferase | chr4:9703698-9705468 REVERSE LENGTH=328	Formyltetrahydrofolate deformylase OS=Bacillus subtilis GN=purU PE=3 SV=2				EC:3.5.1.10; EC:2.1.2.0	F:formyltetrahydrofolate deformylase activity; P:'de novo' IMP biosynthetic process; F:hydroxymethyl-, formyl- and related transferase activity; C:mitochondrion	formyl transferase family expressed
hv_36748	-0.96	-0.36	-0.47	0.43	0.66	0.22	0.15	0.000572096	1_2_2	PS.photorespiration.glycolate oxydase	highly similar to ( 600) AT3G14415 | Symbols: | (S)-2-hydroxy-acid oxidase, peroxisomal, putative / glycolate oxidase, putative / short chain alpha-hydroxy acid oxidase, putative | chr3:4818667-4820748 FORWARDhighly similar to ( 592) GOX_SPIOL Peroxisomal (S)-2-hydroxy-acid oxidase (EC 1.1.3.15) (Glycolate oxidase) (GOX) (Short chain alpha-hydroxy acid oxidase) - Spinacia oleracea (Spinach)highly…	Peroxisomal (S)-2-hydroxy-acid oxidase GLO1 n=4 Tax=Poaceae RepID=GLO1_ORYSJ	unnamed protein product [Oryza sativa Japonica Group]	| Aldolase-type TIM barrel family protein | chr3:4818667-4820748 FORWARD LENGTH=367	Peroxisomal (S)-2-hydroxy-acid oxidase GLO1 OS=Oryza sativa subsp. japonica GN=GLO1 PE=1 SV=1					C:vacuole; F:glycolate oxidase activity; C:peroxisome; F:FMN binding; P:oxidation reduction; C:chloroplast stroma; C:nucleus; C:apoplast	peroxisomal glycolate oxidase
hv_11065	1.16	0.66	-0.23	0.01	-0.24	-0.35	-0.90	0.000235019	1_2_4_4	PS.photorespiration.glycine cleavage.H protein	moderately similar to ( 243) AT1G32470 | Symbols: | glycine cleavage system H protein, mitochondrial, putative | chr1:11739479-11740246 REVERSEmoderately similar to ( 303) GCSH_ORYSA Glycine cleavage system H protein, mitochondrial precursor - Oryza sativa (Rice)moderately similar to ( 303) loc_os10g37180 12010.m06515 protein glycine cleavage system H protein, mitochondrial precursor, putative, e…	Putative glycine decarboxylase subunit n=1 Tax=Triticum aestivum RepID=Q8L807_WHEAT	unnamed protein product [Oryza sativa Japonica Group]	| Single hybrid motif superfamily protein | chr1:11739479-11740246 REVERSE LENGTH=166	Glycine cleavage system H protein, mitochondrial OS=Oryza sativa subsp. japonica GN=GDCSH PE=1 SV=1					F:lipoic acid binding; C:glycine cleavage complex; C:mitochondrion; P:glycine decarboxylation via glycine cleavage system	mitochondrial glycine decarboxylase complex h-protein
hv_13786	2.95	1.02	0.26	-0.19	-0.18	-0.57	-1.55	1.45377e-06	1_2_4_4	PS.photorespiration.glycine cleavage.H protein	moderately similar to ( 218) AT2G35120 | Symbols: | glycine cleavage system H protein, mitochondrial, putative | chr2:14805913-14807274 REVERSEweakly similar to ( 196) GCSH_FLAPR Glycine cleavage system H protein, mitochondrial precursor - Flaveria pringleimoderately similar to ( 256) loc_os06g45670 12006.m09095 protein glycine cleavage system H protein 1, mitochondrial precursor, putative, expre…	Os06g0667600 protein n=2 Tax=Oryza sativa RepID=Q655T6_ORYSJ	unnamed protein product [Oryza sativa Japonica Group]	| Single hybrid motif superfamily protein | chr2:14805913-14807274 REVERSE LENGTH=156	Glycine cleavage system H protein, mitochondrial OS=Flaveria pringlei GN=GDCSH PE=2 SV=1					F:lipoic acid binding; C:glycine cleavage complex; C:mitochondrion; P:glycine decarboxylation via glycine cleavage system	glycine cleavage system h protein 1
hv_16203	1.15	1.30	0.60	-0.10	-0.13	-0.12	-0.37	2.19305e-05	1_2_7	PS.photorespiration.glycerate kinase	very weakly similar to (86.3) AT1G80380 | Symbols: | phosphoribulokinase/uridine kinase-related | chr1:30217895-30219784 FORWARDvery weakly similar to (98.2) loc_os01g48990 12001.m150688 protein protein Kinase C630.09c, putative, expressed no original description	Os01g0682500 protein n=2 Tax=Oryza sativa RepID=Q5QLG3_ORYSJ	unnamed protein product [Oryza sativa Japonica Group]	| P-loop containing nucleoside triphosphate hydrolases superfamily protein | chr1:30217895-30219784 FORWARD LENGTH=364	D-glycerate 3-kinase, chloroplastic OS=Arabidopsis thaliana GN=GLYK PE=1 SV=2				EC:2.7.1.31	P:auxin biosynthetic process; F:ATP binding; F:glycerate kinase activity; C:plastid	d-glycerate 3- chloroplast
hv_00002	0.76	0.77	-0.01	0.13	-0.05	-0.41	-0.96	0.000937551	1_3_2	PS.calvin cycle.rubisco small subunit	weakly similar to ( 200) AT1G67090 | Symbols: RBCS1A | RBCS1A (RIBULOSE BISPHOSPHATE CARBOXYLASE SMALL CHAIN 1A); copper ion binding / ribulose-bisphosphate carboxylase | chr1:25048590-25049249 REVERSEmoderately similar to ( 268) RBS1_WHEAT Ribulose bisphosphate carboxylase small chain PWS4.3, chloroplast precursor (EC 4.1.1.39) (RuBisCO small subunit PWS4.3) - Triticum aestivum (Wheat)moderately…	Ribulose bisphosphate carboxylase small chain PW9, chloroplastic n=38 Tax=Triticeae RepID=RBS2_WHEAT	small subunit of ribulose-1,5-bisphosphate carboxylase [Oryza sativa Japonica Group]	RBCS1A | ribulose bisphosphate carboxylase small chain 1A | chr1:25048465-25049249 REVERSE LENGTH=180	Ribulose bisphosphate carboxylase small chain PWS4.3, chloroplastic OS=Triticum aestivum PE=3 SV=2				EC:4.1.1.39	P:reductive pentose-phosphate cycle; F:ribulose-bisphosphate carboxylase activity; F:monooxygenase activity; P:photorespiration; P:oxidation reduction; C:chloroplast	ribulose- -bisphosphate carboxylase oxygenase small subunit
hv_36015	0.37	0.49	0.20	-0.13	-0.40	-0.76	-2.33	1.22165e-06	1_3_2	PS.calvin cycle.rubisco small subunit	highly similar to ( 509) AT5G54770 | Symbols: THI1, TZ, THI4 | THI1; protein homodimerization | chr5:22246634-22247891 FORWARDhighly similar to ( 566) THI42_MAIZE Thiazole biosynthetic enzyme 1-2, chloroplast precursor - Zea mays (Maize)highly similar to ( 590) loc_os07g34570 12007.m28985 protein thiazole biosynthetic enzyme 1-1, chloroplast precursor, putative, expressed no original description	Os07g0529600 protein n=4 Tax=Oryza sativa RepID=Q7XXS4_ORYSJ	thiamine biosynthetic enzyme [Oryza sativa Japonica Group]	THI1, TZ, THI4 | thiazole biosynthetic enzyme, chloroplast (ARA6) (THI1) (THI4) | chr5:22246634-22247891 FORWARD LENGTH=349	Thiazole biosynthetic enzyme 1-2, chloroplastic OS=Zea mays GN=THI1-2 PE=2 SV=1					C:chloroplast membrane; P:thiamin biosynthetic process	thiazole biosynthetic enzyme 1- chloroplastic precursor
hv_36742	0.87	1.08	0.67	-0.05	-0.08	-0.40	-1.00	3.95487e-07	1_3_2	PS.calvin cycle.rubisco small subunit	very weakly similar to (87.4) RBS_HORVU Ribulose bisphosphate carboxylase small chain, chloroplast precursor (EC 4.1.1.39) (RuBisCO small subunit) - Hordeum vulgare (Barley)very weakly similar to (92.8) loc_os12g19394 12012.m73909 protein ribulose bisphosphate carboxylase small chain C, chloroplast precursor, putative, expressed no original description	Ribulose bisphosphate carboxylase small chain, chloroplastic n=6 Tax=Triticeae RepID=RBS_AEGTA	unnamed protein product [Oryza sativa Japonica Group]	RBCS1A | ribulose bisphosphate carboxylase small chain 1A | chr1:25048465-25049249 REVERSE LENGTH=180	Ribulose bisphosphate carboxylase small chain, chloroplastic OS=Aegilops tauschii GN=RBCS PE=2 SV=1				EC:4.1.1.39	P:reductive pentose-phosphate cycle; F:ribulose-bisphosphate carboxylase activity; F:monooxygenase activity; P:photorespiration; P:oxidation reduction; C:chloroplast	ribulose- -bisphosphate carboxylase oxygenase small subunit
hv_36743	4.09	3.48	0.55	-0.24	-1.45	-2.14	-4.32	1.62492e-08	1_3_2	PS.calvin cycle.rubisco small subunit	moderately similar to ( 242) AT1G67090 | Symbols: RBCS1A | RBCS1A (RIBULOSE BISPHOSPHATE CARBOXYLASE SMALL CHAIN 1A); copper ion binding / ribulose-bisphosphate carboxylase | chr1:25048590-25049249 REVERSEmoderately similar to ( 353) RBS2_WHEAT Ribulose bisphosphate carboxylase small chain PW9, chloroplast precursor (EC 4.1.1.39) (RuBisCO small subunit PW9) - Triticum aestivum (Wheat)moderately s…	Ribulose bisphosphate carboxylase small chain PW9, chloroplastic n=38 Tax=Triticeae RepID=RBS2_WHEAT	unnamed protein product [Oryza sativa Japonica Group]	RBCS1A | ribulose bisphosphate carboxylase small chain 1A | chr1:25048465-25049249 REVERSE LENGTH=180	Ribulose bisphosphate carboxylase small chain PW9, chloroplastic OS=Triticum aestivum PE=3 SV=1				EC:4.1.1.39	P:reductive pentose-phosphate cycle; F:ribulose-bisphosphate carboxylase activity; F:monooxygenase activity; P:photorespiration; P:oxidation reduction; C:chloroplast	ribulose- -bisphosphate carboxylase oxygenase small subunit
hv_19453	1.02	0.90	0.05	-0.08	0.13	-0.03	-0.61	0.000971921	1_3_4	PS.calvin cycle.GAP	highly similar to ( 603) AT1G12900 | Symbols: GAPA-2 | GAPA-2 (GLYCERALDEHYDE 3-PHOSPHATE DEHYDROGENASE A SUBUNIT 2); NAD or NADH binding / binding / catalytic/ glyceraldehyde-3-phosphate dehydrogenase (phosphorylating)/ glyceraldehyde-3-phosphate dehydrogenase | chr1:4392634-4393850 REVERSEhighly similar to ( 641) G3PA_MAIZE Glyceraldehyde-3-phosphate dehydrogenase A, chloroplast precursor (EC 1…	OSJNBa0036B21.24 protein n=4 Tax=Poaceae RepID=Q7X8A1_ORYSJ	OSJNBa0036B21.24 [Oryza sativa (japonica cultivar-group)]	GAPA-2 | glyceraldehyde 3-phosphate dehydrogenase A subunit 2 | chr1:4392634-4394283 REVERSE LENGTH=399	Glyceraldehyde-3-phosphate dehydrogenase A, chloroplastic OS=Zea mays GN=GAPA PE=2 SV=1				EC:1.2.1.12; EC:1.2.1.13	P:reductive pentose-phosphate cycle; F:NAD or NADH binding; P:oxidation reduction; C:chloroplast stroma; P:glycolysis; C:membrane; F:glyceraldehyde-3-phosphate dehydrogenase (phosphorylating) activity; C:apoplast; F:glyceraldehyde-3-phosphate dehydrogenase (NADP+) (phosphorylating) activity	glyceraldehyde-3-phosphate dehydrogenase
hv_43163	1.22	0.63	-0.40	0.02	0.07	-0.33	-0.92	0.000614626	1_3_4	PS.calvin cycle.GAP	highly similar to ( 665) AT1G42970 | Symbols: GAPB | GAPB (GLYCERALDEHYDE-3-PHOSPHATE DEHYDROGENASE B SUBUNIT); glyceraldehyde-3-phosphate dehydrogenase (NADP+)/ glyceraldehyde-3-phosphate dehydrogenase | chr1:16127552-16129584 FORWARDhighly similar to ( 666) G3PB_PEA Glyceraldehyde-3-phosphate dehydrogenase B, chloroplast precursor (EC 1.2.1.13) (NADP-dependent glyceraldehydephosphate dehydrogen…	EST C74302(E30840) corresponds to a region of the predicted gene n=3 Tax=Poaceae RepID=Q9SNK3_ORYSJ	unnamed protein product [Oryza sativa Japonica Group]	GAPB | glyceraldehyde-3-phosphate dehydrogenase B subunit | chr1:16127552-16129584 FORWARD LENGTH=447	Glyceraldehyde-3-phosphate dehydrogenase B, chloroplastic OS=Pisum sativum GN=GAPB PE=2 SV=2				EC:1.2.1.12	F:NAD or NADH binding; P:oxidation reduction; P:glycolysis; F:glyceraldehyde-3-phosphate dehydrogenase (phosphorylating) activity; C:plastid	glyceraldehyde-3-phosphate dehydrogenase b subunit
hv_22030	-3.49	-3.66	0.88	1.47	-0.16	0.76	-1.11	0.00383974	1_3_7	PS.calvin cycle.FBPase	weakly similar to ( 127) AT1G43670 | Symbols: | fructose-1,6-bisphosphatase, putative / D-fructose-1,6-bisphosphate 1-phosphohydrolase, putative / FBPase, putative | chr1:16468184-16470347 FORWARDweakly similar to ( 126) F16P2_BRANA Fructose-1,6-bisphosphatase, cytosolic (EC 3.1.3.11) (D-fructose-1,6-bisphosphate 1-phosphohydrolase) (FBPase) - Brassica napus (Rape)weakly similar to ( 120) loc_os0…	Putative uncharacterized protein n=1 Tax=Tribolium castaneum RepID=D6WAS2_TRICA	unnamed protein product [Oryza sativa Japonica Group]	| Inositol monophosphatase family protein | chr1:16468184-16470347 FORWARD LENGTH=341	Fructose-1,6-bisphosphatase isozyme 2 OS=Oryctolagus cuniculus GN=FBP2 PE=2 SV=1				EC:3.1.3.11	P:carbohydrate biosynthetic process; C:cytoplasm; F:fructose 1,6-bisphosphate 1-phosphatase activity	fructose- -
hv_39161	-0.52	-0.42	-0.23	0.06	0.00	0.41	2.98	1.78633e-06	1_3_8	PS.calvin cycle.transketolase	moderately similar to ( 389) AT2G45290 | Symbols: | transketolase, putative | chr2:18672737-18675589 FORWARDmoderately similar to ( 390) TKTC_SOLTU Transketolase, chloroplast precursor (EC 2.2.1.1) (TK) - Solanum tuberosum (Potato)moderately similar to ( 421) loc_os04g19740 12004.m07133 protein transketolase, chloroplast precursor, putative, expressed no original description	OSJNBa0072D08.7 protein n=3 Tax=Oryza sativa RepID=Q7XWP9_ORYSJ	OSIGBa0139I12.3 [Oryza sativa (indica cultivar-group)]	| Transketolase | chr2:18672737-18675589 FORWARD LENGTH=741	Transketolase, chloroplastic OS=Solanum tuberosum PE=2 SV=1				EC:2.2.1.1	P:metabolic process; C:plastid; F:transketolase activity	transketolase 1
hv_21274	0.69	0.65	0.04	-0.18	0.01	-0.32	-0.90	5.21358e-05	1_3_9	PS.calvin cycle.seduheptulose bisphosphatase	highly similar to ( 575) AT3G55800 | Symbols: SBPASE | SBPASE (sedoheptulose-bisphosphatase); phosphoric ester hydrolase/ sedoheptulose-bisphosphatase | chr3:20709640-20711421 FORWARDhighly similar to ( 739) S17P_WHEAT Sedoheptulose-1,7-bisphosphatase, chloroplast precursor (EC 3.1.3.37) (Sedoheptulose-bisphosphatase) (SBPase) (SED(1,7)P2ase) - Triticum aestivum (Wheat)highly similar to ( 706) lo…	Sedoheptulose-1,7-bisphosphatase, chloroplastic n=8 Tax=Poaceae RepID=S17P_WHEAT	H0622G10.1 [Oryza sativa (indica cultivar-group)]	SBPASE | sedoheptulose-bisphosphatase | chr3:20709640-20711421 FORWARD LENGTH=393	Sedoheptulose-1,7-bisphosphatase, chloroplastic OS=Triticum aestivum PE=2 SV=1				EC:3.1.3.11; EC:3.1.3.37	P:reductive pentose-phosphate cycle; F:metal ion binding; F:fructose 1,6-bisphosphate 1-phosphatase activity; F:sedoheptulose-bisphosphatase activity; C:chloroplast	s17p_wheat ame: full=sedoheptulose- - chloroplastic ame: full=sed( )p2ase ame: full=sedoheptulose bisphosphatase short=sbpase flags: precursor
hv_11462	1.62	0.25	-0.09	-0.03	0.23	-0.21	-0.22	1.22788e-05	10_1	cell wall.precursor synthesis	highly similar to ( 702) AT1G31070 | Symbols: | UDP-N-acetylglucosamine pyrophosphorylase-related | chr1:11084951-11088361 FORWARDhighly similar to ( 816) loc_os04g52370 12004.m35198 protein UDP-N-acetylglucosamine pyrophosphorylase, putative, expressed no original description	Os04g0613700 protein (Fragment) n=1 Tax=Oryza sativa Japonica Group RepID=Q0JA66_ORYSJ	unnamed protein product [Oryza sativa Japonica Group]	GlcNAc1pUT1 | N-acetylglucosamine-1-phosphate uridylyltransferase 1 | chr1:11084951-11088361 FORWARD LENGTH=505	Probable UDP-N-acetylglucosamine pyrophosphorylase OS=Arabidopsis thaliana GN=At2g35020 PE=2 SV=1				EC:2.7.7.0	F:nucleotidyltransferase activity; P:metabolic process	unnamed protein product [Oryza sativa Japonica Group]
hv_42263	-1.00	-1.08	-0.24	0.39	0.27	1.95	3.58	3.40574e-07	10_1_2	cell wall.precursor synthesis.UGE	highly similar to ( 532) AT1G12780 | Symbols: UGE1 | UGE1 (UDP-D-glucose/UDP-D-galactose 4-epimerase 1); UDP-glucose 4-epimerase/ protein dimerization | chr1:4356124-4358120 REVERSEhighly similar to ( 538) GALE1_PEA UDP-glucose 4-epimerase (EC 5.1.3.2) (Galactowaldenase) (UDP-galactose 4-epimerase) - Pisum sativum (Garden pea)highly similar to ( 582) loc_os09g35800 12009.m06531 protein UDP-glucos…	UDP-D-glucose epimerase 3 n=1 Tax=Hordeum vulgare RepID=Q58IJ7_HORVU	putative UDP-glucose 4-epimerase [Oryza sativa Japonica Group]	UGE1, ATUGE1 | UDP-D-glucose/UDP-D-galactose 4-epimerase 1 | chr1:4356124-4358120 REVERSE LENGTH=351	UDP-glucose 4-epimerase OS=Pisum sativum GN=GALE PE=2 SV=1				EC:5.1.3.5; EC:5.1.3.2	F:UDP-arabinose 4-epimerase activity; F:coenzyme binding; F:UDP-glucose 4-epimerase activity; P:galactose metabolic process	udp-glucose 4-epimerase
hv_20590	1.79	0.95	0.30	-0.43	-0.42	-0.69	-2.26	0.000659588	10_1_30_1	cell wall.precursor synthesis.sugar kinases.galacturonic acid kinase	weakly similar to ( 168) AT3G10700 | Symbols: | GHMP kinase family protein | chr3:3346789-3350863 REVERSEmoderately similar to ( 232) loc_os04g51880 12004.m101645 protein galactokinase, putative, expressed no original description	OSJNBa0060N03.9 protein n=1 Tax=Oryza sativa Japonica Group RepID=Q7XPF2_ORYSJ	OSJNBa0060N03.9 [Oryza sativa (japonica cultivar-group)]	GalAK | galacturonic acid kinase | chr3:3346789-3350863 REVERSE LENGTH=424					EC:2.7.1.6	C:cytoplasm; P:carbohydrate phosphorylation; F:ATP binding; P:galactose metabolic process; F:galactokinase activity	ghmp kinase family protein
hv_04069	1.23	0.41	0.08	0.20	-0.35	-0.67	-2.39	0.00050961	10_1_5	cell wall.precursor synthesis.UXS	highly similar to ( 644) AT2G47650 | Symbols: UXS4 | UXS4 (UDP-XYLOSE SYNTHASE 4); UDP-glucuronate decarboxylase/ catalytic | chr2:19538751-19541364 REVERSEweakly similar to ( 102) GME1_ORYSA GDP-mannose 3,5-epimerase 1 (EC 5.1.3.18) (GDP-Man 3,5-epimerase 1) (OsGME-1) - Oryza sativa (Rice)highly similar to ( 654) loc_os07g47700 12007.m08985 protein UDP-glucuronic acid decarboxylase 1, putative, …	UDP-D-glucuronate decarboxylase n=1 Tax=Hordeum vulgare RepID=Q6B6L8_HORVU	UDP-glucuronic acid decarboxylase [Oryza sativa Japonica Group]	UXS4 | UDP-xylose synthase 4 | chr2:19538751-19541364 REVERSE LENGTH=443	UDP-glucuronic acid decarboxylase 1 OS=Rattus norvegicus GN=Uxs1 PE=1 SV=1				EC:4.1.1.35; EC:4.2.1.46	C:Golgi membrane; P:dTDP-rhamnose biosynthetic process; F:UDP-glucuronate decarboxylase activity; P:D-xylose metabolic process; C:plasma membrane; F:coenzyme binding; F:dTDP-glucose 4,6-dehydratase activity	udp-d-glucuronate decarboxylase
hv_43068	0.52	-0.06	0.22	-0.28	-0.08	-0.64	-1.80	0.00357605	10_1_5	cell wall.precursor synthesis.UXS	highly similar to ( 602) AT2G28760 | Symbols: UXS6 | NAD-dependent epimerase/dehydratase family protein | chr2:12336469-12338642 REVERSEvery weakly similar to (97.4) GME2_ORYSA GDP-mannose 3,5-epimerase 2 (EC 5.1.3.18) (GDP-Man 3,5-epimerase 2) - Oryza sativa (Rice)highly similar to ( 645) loc_os03g16980 12003.m34836 protein UDP-glucuronic acid decarboxylase 1, putative, expressed no original des…	Putative uncharacterized protein n=1 Tax=Oryza sativa Indica Group RepID=B8AL25_ORYSI	UDP-glucuronic acid decarboxylase [Oryza sativa Japonica Group]	UXS6 | UDP-XYL synthase 6 | chr2:12336469-12338642 REVERSE LENGTH=343	UDP-glucuronic acid decarboxylase 1 OS=Rattus norvegicus GN=Uxs1 PE=1 SV=1				EC:4.1.1.35	P:cellular metabolic process; C:cytoplasmic membrane-bounded vesicle; F:UDP-glucuronate decarboxylase activity; F:coenzyme binding	udp-d-glucuronate decarboxylase
hv_08900	4.13	0.99	-0.57	-0.42	-1.03	-0.79	-0.86	0.00107655	10_1_6	cell wall.precursor synthesis.GAE	moderately similar to ( 327) AT3G23820 | Symbols: GAE6 | GAE6 (UDP-D-GLUCURONATE 4-EPIMERASE 6); UDP-glucuronate 4-epimerase/ catalytic | chr3:8603645-8605027 FORWARDmoderately similar to ( 418) loc_os09g32670 12009.m06354 protein protein capI, putative, expressed no original description	Protein capI n=2 Tax=Andropogoneae RepID=B6SPN6_MAIZE	Os09g0504000 [Oryza sativa Japonica Group]	GAE6 | UDP-D-glucuronate 4-epimerase 6 | chr3:8603645-8605027 FORWARD LENGTH=460	UDP-glucuronate 4-epimerase 6 OS=Arabidopsis thaliana GN=GAE6 PE=1 SV=1				EC:5.1.3.0	P:carbohydrate metabolic process; P:cellular metabolic process; C:mitochondrion; F:coenzyme binding; F:racemase and epimerase activity, acting on carbohydrates and derivatives	protein capi
hv_17738	2.49	0.70	0.07	-0.31	-0.30	-0.01	-0.53	4.99545e-05	10_1_6	cell wall.precursor synthesis.GAE	moderately similar to ( 462) AT4G00110 | Symbols: GAE3 | GAE3 (UDP-D-GLUCURONATE 4-EPIMERASE 3); UDP-glucuronate 4-epimerase/ catalytic | chr4:38702-39994 REVERSEhighly similar to ( 582) loc_os03g14540 12003.m06894 protein expressed protein no original description	NAD dependent epimerase/dehydratase family protein, expressed n=2 Tax=Poaceae RepID=Q2MJA7_ORYSJ	unnamed protein product [Oryza sativa Japonica Group]	GAE3 | UDP-D-glucuronate 4-epimerase 3 | chr4:38702-39994 REVERSE LENGTH=430	UDP-glucuronate 4-epimerase 3 OS=Arabidopsis thaliana GN=GAE3 PE=2 SV=1				EC:5.1.3.6	P:carbohydrate metabolic process; C:membrane; F:UDP-glucuronate 4-epimerase activity; F:coenzyme binding; P:nucleotide-sugar metabolic process	gae3 (udp-d-glucuronate 4-epimerase 3) udp-glucuronate 4-epimerase catalytic
hv_02749	2.69	0.88	0.37	0.12	-0.19	-1.95	-2.69	0.00189201	10_2	cell wall.cellulose synthesis	weakly similar to ( 141) AT5G03760 | Symbols: ATCSLA09, CSLA09, ATCSLA9, CSLA9, RAT4 | ATCSLA09; mannan synthase/ transferase, transferring glycosyl groups | chr5:985910-990087 REVERSEmoderately similar to ( 276) loc_os08g33740 12008.m07364 protein CSLA11 - cellulose synthase-like family A, expressed no original description	Putative uncharacterized protein n=1 Tax=Oryza sativa Indica Group RepID=B8BB13_ORYSI	putative glycosyltransferase [Oryza sativa Japonica Group]	ATCSLA09, CSLA09, ATCSLA9, CSLA9, RAT4 | Nucleotide-diphospho-sugar transferases superfamily protein | chr5:985910-990087 REVERSE LENGTH=533	Probable mannan synthase 11 OS=Oryza sativa subsp. japonica GN=CSLA11 PE=2 SV=1					F:transferase activity, transferring glycosyl groups; C:membrane	cslab_orysj ame: full=probable mannan synthase 11 ame: full=cellulose synthase-like protein a11 ame: full= sla11
hv_04593	0.56	0.43	0.33	-0.13	-0.23	-0.62	-1.58	0.00204985	10_2	cell wall.cellulose synthesis	weakly similar to ( 126) AT5G03760 | Symbols: ATCSLA09, CSLA09, ATCSLA9, CSLA9, RAT4 | ATCSLA09; mannan synthase/ transferase, transferring glycosyl groups | chr5:985910-990087 REVERSEweakly similar to ( 164) loc_os06g12460 12006.m05962 protein CSLA3 - cellulose synthase-like family A; mannan synthase, expressed no original description	Putative uncharacterized protein n=2 Tax=Oryza sativa RepID=B9FSB9_ORYSJ	putative glycosyltransferase [Oryza sativa Japonica Group]	ATCSLA09, CSLA09, ATCSLA9, CSLA9, RAT4 | Nucleotide-diphospho-sugar transferases superfamily protein | chr5:985910-990087 REVERSE LENGTH=533	Probable mannan synthase 3 OS=Oryza sativa subsp. japonica GN=CSLA3 PE=2 SV=1					F:transferase activity, transferring glycosyl groups; C:membrane	csla3_orysj ame: full=probable mannan synthase 3 ame: full=cellulose synthase-like protein a3 ame: full= sla3
hv_17742	0.62	-0.08	0.36	0.48	-0.05	-0.59	-2.12	0.000737129	10_2	cell wall.cellulose synthesis	weakly similar to ( 149) AT4G32410 | Symbols: CESA1, RSW1 | CESA1 (CELLULOSE SYNTHASE 1); cellulose synthase/ transferase, transferring glycosyl groups | chr4:15641009-15646388 REVERSEweakly similar to ( 151) loc_os09g25490 12009.m05701 protein CESA9 - cellulose synthase, expressed no original description	Cellulose synthase A catalytic subunit 9 [UDP-forming] n=6 Tax=Poaceae RepID=CESA9_ORYSJ	unnamed protein product [Oryza sativa Japonica Group]	CESA1, RSW1, AtCESA1 | cellulose synthase 1 | chr4:15641009-15646388 REVERSE LENGTH=1081	Cellulose synthase A catalytic subunit 9 [UDP-forming] OS=Oryza sativa subsp. japonica GN=CESA9 PE=2 SV=1				EC:2.4.1.12	P:primary cell wall biogenesis; F:zinc ion binding; C:integral to membrane; P:cellulose biosynthetic process; P:cellular cell wall organization; P:hyperosmotic salinity response; F:cellulose synthase (UDP-forming) activity; F:protein binding; C:Golgi apparatus	cellulose synthase catalytic subunit
hv_24934	2.46	0.96	0.02	-0.17	-0.22	-0.45	-1.71	2.94299e-08	10_2	cell wall.cellulose synthesis	highly similar to ( 706) AT4G07960 | Symbols: ATCSLC12, CSLC12 | ATCSLC12 (CELLULOSE-SYNTHASE LIKE C12); cellulose synthase/ transferase, transferring glycosyl groups | chr4:4802628-4805114 REVERSEhighly similar to ( 803) loc_os01g56130 12001.m11769 protein CSLC1 - cellulose synthase-like family C, expressed no original description	Cellulose synthase-like family C4 protein (Fragment) n=1 Tax=Hordeum vulgare subsp. vulgare RepID=C8CBX6_HORVD	TPA_exp: cellulose synthase-like C1 [Oryza sativa (japonica cultivar-group)]	ATCSLC12, CSLC12 | Cellulose-synthase-like C12 | chr4:4802628-4805114 REVERSE LENGTH=699	Probable xyloglucan glycosyltransferase 1 OS=Oryza sativa subsp. japonica GN=CSLC1 PE=2 SV=1					F:transferase activity; C:membrane; F:transferase activity, transferring glycosyl groups	cellulose synthase-like family c4 protein
hv_01387	3.67	2.20	1.21	0.02	-0.56	-1.25	-2.10	6.84389e-07	10_2_1	cell wall.cellulose synthesis.cellulose synthase	highly similar to ( 743) AT3G03050 | Symbols: CSLD3, KJK, ATCSLD3 | CSLD3 (CELLULOSE SYNTHASE-LIKE D3); cellulose synthase/ transferase, transferring glycosyl groups | chr3:687873-691629 FORWARDnearly identical (1252) loc_os07g36690 12007.m07919 protein CSLF2 - cellulose synthase-like family F; beta1,3;1,4 glucan synthase, expressed no original description	Cellulose synthase-like CslF4 n=1 Tax=Hordeum vulgare RepID=B1P2T3_HORVU	putative cellulose synthase-like protein OsCslF1 [Oryza sativa Japonica Group]	CSLD3, KJK, ATCSLD3 | cellulose synthase-like D3 | chr3:687873-691629 FORWARD LENGTH=1145	Mixed-linked glucan synthase 2 OS=Oryza sativa subsp. japonica GN=CSLF2 PE=2 SV=1				EC:2.4.1.12	F:cellulose synthase (UDP-forming) activity; P:cellulose biosynthetic process; C:integral to membrane; P:cellular cell wall organization; C:plastid	cellulose synthase-like 4
hv_09915	3.60	1.61	0.39	0.02	-0.15	-0.44	-1.27	1.24926e-05	10_2_1	cell wall.cellulose synthesis.cellulose synthase	moderately similar to ( 220) AT1G02730 | Symbols: ATCSLD5, CSLD5 | ATCSLD5; 1,4-beta-D-xylan synthase/ cellulose synthase | chr1:594697-598473 REVERSEmoderately similar to ( 231) loc_os12g36890 12012.m07474 protein CSLD4 - cellulose synthase-like family D, expressed no original description	Putative uncharacterized protein n=1 Tax=Zea mays RepID=C0PK91_MAIZE	Os12g0555600 [Oryza sativa Japonica Group]	ATCSLD5, CSLD5, SOS6 | cellulose synthase-like D5 | chr1:594697-598473 REVERSE LENGTH=1181	Cellulose synthase-like protein D4 OS=Oryza sativa subsp. japonica GN=CSLD4 PE=2 SV=1				EC:2.4.1.12	F:cellulose synthase (UDP-forming) activity; C:Golgi apparatus; P:cellulose biosynthetic process; P:shoot development; P:plant-type cell wall biogenesis; C:integral to membrane; P:cellular cell wall organization; C:plastid	csld4_orysj ame: full=cellulose synthase-like protein d4 ame: full= sld4
hv_13993	0.95	-0.25	0.25	-0.51	-0.12	-0.85	-2.86	0.00127016	10_2_1	cell wall.cellulose synthesis.cellulose synthase	very weakly similar to (89.4) AT4G32410 | Symbols: CESA1, RSW1 | CESA1 (CELLULOSE SYNTHASE 1); cellulose synthase/ transferase, transferring glycosyl groups | chr4:15641009-15646388 REVERSEvery weakly similar to (92.4) loc_os10g32980 12010.m06134 protein CESA7 - cellulose synthase, expressed no original description	Cellulose synthase A catalytic subunit 7 [UDP-forming] n=7 Tax=Poaceae RepID=CESA7_ORYSJ	unnamed protein product [Oryza sativa Japonica Group]	CESA1, RSW1, AtCESA1 | cellulose synthase 1 | chr4:15641009-15646388 REVERSE LENGTH=1081	Cellulose synthase A catalytic subunit 7 [UDP-forming] OS=Oryza sativa subsp. japonica GN=CESA7 PE=2 SV=1				EC:2.4.1.12	F:cellulose synthase (UDP-forming) activity; F:protein binding; P:cellulose biosynthetic process; C:integral to membrane; P:cellular cell wall organization; F:zinc ion binding	cellulose synthase catalytic subunit
hv_15031	0.63	-0.18	0.09	-0.39	-0.11	-0.95	-2.56	0.000175464	10_2_1	cell wall.cellulose synthesis.cellulose synthase	highly similar to ( 526) AT4G18780 | Symbols: CESA8, IRX1, ATCESA8, LEW2 | IRX1 (IRREGULAR XYLEM 1); cellulose synthase/ transferase, transferring glycosyl groups | chr4:10312846-10316719 REVERSEhighly similar to ( 595) loc_os01g54620 12001.m11625 protein CESA4 - cellulose synthase, expressed no original description	Putative uncharacterized protein n=1 Tax=Oryza sativa Japonica Group RepID=A2ZXV0_ORYSJ	unnamed protein product [Oryza sativa Japonica Group]	CESA8, IRX1, ATCESA8, LEW2 | cellulose synthase family protein | chr4:10312846-10316719 REVERSE LENGTH=985	Cellulose synthase A catalytic subunit 4 [UDP-forming] OS=Oryza sativa subsp. japonica GN=CESA4 PE=2 SV=1				EC:2.4.1.12	F:cellulose synthase (UDP-forming) activity; F:protein binding; P:cellulose biosynthetic process; C:integral to membrane; P:cellular cell wall organization; F:zinc ion binding	cellulose expressed
hv_15032	0.91	0.11	0.50	0.00	0.00	-0.96	-2.42	0.000782595	10_2_1	cell wall.cellulose synthesis.cellulose synthase	weakly similar to ( 172) AT4G18780 | Symbols: CESA8, IRX1, ATCESA8, LEW2 | IRX1 (IRREGULAR XYLEM 1); cellulose synthase/ transferase, transferring glycosyl groups | chr4:10312846-10316719 REVERSEweakly similar to ( 193) loc_os01g54620 12001.m11625 protein CESA4 - cellulose synthase, expressed no original description	Putative uncharacterized protein n=1 Tax=Oryza sativa Japonica Group RepID=A2ZXV0_ORYSJ	unnamed protein product [Oryza sativa Japonica Group]	CESA8, IRX1, ATCESA8, LEW2 | cellulose synthase family protein | chr4:10312846-10316719 REVERSE LENGTH=985	Cellulose synthase A catalytic subunit 4 [UDP-forming] OS=Oryza sativa subsp. japonica GN=CESA4 PE=2 SV=1				EC:2.4.1.12	F:cellulose synthase (UDP-forming) activity; F:protein binding; P:cellulose biosynthetic process; C:integral to membrane; P:cellular cell wall organization; F:zinc ion binding	cellulose synthase catalytic subunit
hv_17741	-0.12	-0.19	-0.11	0.49	1.05	0.01	-1.54	0.000291116	10_2_1	cell wall.cellulose synthesis.cellulose synthase	moderately similar to ( 253) AT5G17420 | Symbols: IRX3, CESA7, ATCESA7, MUR10 | IRX3 (IRREGULAR XYLEM 3); cellulose synthase | chr5:5736859-5741407 REVERSEmoderately similar to ( 269) loc_os09g25490 12009.m05701 protein CESA9 - cellulose synthase, expressed no original description	Cellulose synthase A catalytic subunit 9 [UDP-forming] n=6 Tax=Poaceae RepID=CESA9_ORYSJ	unnamed protein product [Oryza sativa Japonica Group]	IRX3, CESA7, ATCESA7, MUR10 | Cellulose synthase family protein | chr5:5736859-5741407 REVERSE LENGTH=1026	Cellulose synthase A catalytic subunit 9 [UDP-forming] OS=Oryza sativa subsp. japonica GN=CESA9 PE=2 SV=1				EC:2.4.1.12	F:cellulose synthase (UDP-forming) activity; F:protein binding; P:cellulose biosynthetic process; C:integral to membrane; P:cellular cell wall organization; F:zinc ion binding	cellulose synthase catalytic subunit
hv_22168	0.62	-0.21	0.18	-0.44	-0.11	-1.09	-2.79	0.00031015	10_2_1	cell wall.cellulose synthesis.cellulose synthase	moderately similar to ( 333) AT5G44030 | Symbols: CESA4, IRX5, NWS2 | CESA4 (CELLULOSE SYNTHASE A4); cellulose synthase/ transferase, transferring glycosyl groups | chr5:17714713-17719564 FORWARDmoderately similar to ( 380) loc_os10g32980 12010.m06134 protein CESA7 - cellulose synthase, expressed no original description	Putative cellulose synthase catalytic subunit (Fragment) n=1 Tax=Hordeum vulgare RepID=Q6S350_HORVU	unnamed protein product [Oryza sativa]	CESA4, IRX5, NWS2 | cellulose synthase A4 | chr5:17714713-17719564 FORWARD LENGTH=1049	Cellulose synthase A catalytic subunit 7 [UDP-forming] OS=Oryza sativa subsp. japonica GN=CESA7 PE=2 SV=1				EC:2.4.1.12	F:cellulose synthase (UDP-forming) activity; F:protein binding; P:cellulose biosynthetic process; C:integral to membrane; P:cellular cell wall organization; F:zinc ion binding	cellulose synthase
hv_04965	4.71	3.55	1.21	-0.33	-0.27	0.23	0.01	9.49576e-05	10_2_2	cell wall.cellulose synthesis.COBRA	weakly similar to ( 121) AT4G27110 | Symbols: COBL11 | COBL11 (COBRA-LIKE PROTEIN 11 PRECURSOR) | chr4:13599236-13601521 REVERSEmoderately similar to ( 209) loc_os06g47110 12006.m09237 protein COBRA-like protein 7 precursor, putative, expressed no original description	Brittle stalk-2-like protein 5 n=2 Tax=Andropogoneae RepID=A1DZD6_MAIZE	COBRA-like protein [Oryza sativa Japonica Group]	COBL11 | COBRA-like protein 11 precursor | chr4:13599236-13601521 REVERSE LENGTH=668	COBRA-like protein 11 OS=Arabidopsis thaliana GN=COBL11 PE=2 SV=2					C:anchored to membrane; C:cytoplasmic membrane-bounded vesicle	brittle stalk-2-like protein 5
hv_13146	1.51	0.13	0.75	-0.46	-0.10	-0.38	-2.01	0.00375446	10_2_2	cell wall.cellulose synthesis.COBRA	weakly similar to ( 121) AT5G15630 | Symbols: COBL4, IRX6 | IRX6 | chr5:5084842-5086545 FORWARDweakly similar to ( 150) COBL5_ORYSA COBRA-like 5 protein precursor (Protein BRITTLE CULM1) - Oryza sativa (Rice)weakly similar to ( 150) loc_os03g30250 12003.m08287 protein phytochelatin synthetase-like conserved region family protein, expressed no original description	GPI-anchored protein n=1 Tax=Bambusa oldhamii RepID=B6RM83_BAMOL	unnamed protein product [Oryza sativa Japonica Group]	COBL4, IRX6 | COBRA-like extracellular glycosyl-phosphatidyl inositol-anchored protein family | chr5:5084842-5086545 FORWARD LENGTH=431	COBRA-like protein 5 OS=Oryza sativa subsp. japonica GN=BC1 PE=2 SV=1					C:cytoplasmic membrane-bounded vesicle	gpi-anchored protein
hv_13147	0.24	-0.15	0.31	-0.40	0.04	-0.56	-2.75	0.000295872	10_2_2	cell wall.cellulose synthesis.COBRA	moderately similar to ( 297) AT5G15630 | Symbols: COBL4, IRX6 | IRX6 | chr5:5084842-5086545 FORWARDmoderately similar to ( 356) COBL5_ORYSA COBRA-like 5 protein precursor (Protein BRITTLE CULM1) - Oryza sativa (Rice)moderately similar to ( 356) loc_os03g30250 12003.m08287 protein phytochelatin synthetase-like conserved region family protein, expressed no original description	COBRA-like protein 5 n=3 Tax=Oryza sativa RepID=COBL5_ORYSJ	unnamed protein product [Oryza sativa Japonica Group]	COBL4, IRX6 | COBRA-like extracellular glycosyl-phosphatidyl inositol-anchored protein family | chr5:5084842-5086545 FORWARD LENGTH=431	COBRA-like protein 5 OS=Oryza sativa subsp. japonica GN=BC1 PE=2 SV=1					C:cytoplasmic membrane-bounded vesicle	gpi-anchored protein
hv_36929	1.62	0.84	0.07	0.21	-0.05	-0.22	-0.67	1.14891e-05	10_2_2	cell wall.cellulose synthesis.COBRA	highly similar to ( 680) AT5G60920 | Symbols: COB | COB (COBRA) | chr5:24511466-24513932 REVERSEhighly similar to ( 811) COBL3_ORYSA COBRA-like 3 protein precursor (BRITTLE CULM1-like 4 protein) - Oryza sativa (Rice)highly similar to ( 811) loc_os05g32110 12005.m083711 protein COBRA-like protein 4 precursor, putative, expressed no original description	Phytochelatin synthetase n=2 Tax=Triticum RepID=Q84KH1_TRIMO	unnamed protein product [Oryza sativa Japonica Group]	COB | COBRA-like extracellular glycosyl-phosphatidyl inositol-anchored protein family | chr5:24511466-24513932 REVERSE LENGTH=456	COBRA-like protein 3 OS=Oryza sativa subsp. japonica GN=BC1L4 PE=2 SV=1					C:cytoplasmic membrane-bounded vesicle	phytochelatin synthetase
hv_13805	-1.36	0.06	-0.01	0.27	0.34	-0.04	-0.24	0.00118224	10_3	cell wall.hemicellulose synthesis	moderately similar to ( 314) AT2G03220 | Symbols: FT1, ATFUT1, ATFT1, MUR2 | FT1 (FUCOSYLTRANSFERASE 1); fucosyltransferase/ transferase, transferring glycosyl groups | chr2:970401-972353 REVERSEmoderately similar to ( 329) FUT1_PEA Galactoside 2-alpha-L-fucosyltransferase (EC 2.4.1.69) (Xyloglucan alpha-(1,2)-fucosyltransferase) (PsFT1) - Pisum sativum (Garden pea)moderately similar to ( 448) lo…	Os02g0275200 protein n=2 Tax=Oryza sativa RepID=Q6K7S6_ORYSJ	unnamed protein product [Oryza sativa Japonica Group]	FT1, ATFUT1, ATFT1, MUR2 | fucosyltransferase 1 | chr2:970401-972353 REVERSE LENGTH=558	Galactoside 2-alpha-L-fucosyltransferase OS=Pisum sativum GN=FT1 PE=2 SV=1					F:galactoside 2-alpha-L-fucosyltransferase activity; P:cell wall biogenesis; C:membrane	hypothetical protein OsI_06731 [Oryza sativa Indica Group]
hv_31920	0.22	-0.22	-0.09	0.35	0.77	-0.23	-1.18	0.00123857	10_3	cell wall.hemicellulose synthesis	very weakly similar to (90.9) AT2G03220 | Symbols: FT1, ATFUT1, ATFT1, MUR2 | FT1 (FUCOSYLTRANSFERASE 1); fucosyltransferase/ transferase, transferring glycosyl groups | chr2:970401-972353 REVERSEvery weakly similar to (97.4) FUT1_PEA Galactoside 2-alpha-L-fucosyltransferase (EC 2.4.1.69) (Xyloglucan alpha-(1,2)-fucosyltransferase) (PsFT1) - Pisum sativum (Garden pea)weakly similar to ( 106) loc_…	Putative uncharacterized protein Sb04g034120 n=1 Tax=Sorghum bicolor RepID=C5XSU4_SORBI	putative galactoside 2-alpha-L-fucosyltransferase [Oryza sativa Japonica Group]	FT1, ATFUT1, ATFT1, MUR2 | fucosyltransferase 1 | chr2:970401-972353 REVERSE LENGTH=558	Galactoside 2-alpha-L-fucosyltransferase OS=Pisum sativum GN=FT1 PE=2 SV=1
hv_00311	1.41	-0.13	0.40	-0.37	-0.07	-1.31	-2.72	0.000176351	10_5_1_1	cell wall.cell wall proteins.AGPs.AGP	weakly similar to ( 191) AT5G03170 | Symbols: FLA11 | FLA11 | chr5:752898-753638 REVERSEmoderately similar to ( 248) loc_os01g06580 12001.m07288 protein fasciclin-like arabinogalactan protein 7 precursor, putative, expressed no original description	Fasciclin-like protein FLA18 n=1 Tax=Triticum aestivum RepID=Q06I88_WHEAT	unnamed protein product [Oryza sativa Japonica Group]	FLA11, ATFLA11 | FASCICLIN-like arabinogalactan-protein 11 | chr5:752898-753638 REVERSE LENGTH=246	Fasciclin-like arabinogalactan protein 11 OS=Arabidopsis thaliana GN=FLA11 PE=2 SV=2					C:cytoplasmic membrane-bounded vesicle; C:plastid	arabinogalactan protein
hv_16492	1.83	0.06	0.47	-0.14	-0.11	-0.37	-1.02	0.000487318	10_5_1_1	cell wall.cell wall proteins.AGPs.AGP	weakly similar to ( 148) AT5G03170 | Symbols: FLA11 | FLA11 | chr5:752898-753638 REVERSEweakly similar to ( 196) loc_os05g07060 12005.m05232 protein fasciclin-like arabinogalactan protein 7 precursor, putative, expressed no original description	Fasciclin-like protein FLA16 n=2 Tax=Triticum aestivum RepID=Q06I90_WHEAT	unnamed protein product [Oryza sativa Japonica Group]	FLA11, ATFLA11 | FASCICLIN-like arabinogalactan-protein 11 | chr5:752898-753638 REVERSE LENGTH=246	Fasciclin-like arabinogalactan protein 11 OS=Arabidopsis thaliana GN=FLA11 PE=2 SV=2					C:cytoplasmic membrane-bounded vesicle; C:plastid	arabinogalactan protein
hv_18736	5.33	-0.17	0.71	-0.39	0.38	1.26	-0.37	0.00353294	10_5_1_1	cell wall.cell wall proteins.AGPs.AGP	weakly similar to ( 170) AT5G03170 | Symbols: FLA11 | FLA11 | chr5:752898-753638 REVERSEmoderately similar to ( 252) loc_os05g48890 12005.m08960 protein fasciclin-like arabinogalactan protein 7 precursor, putative, expressed no original description	Fasciclin-like protein FLA12 n=2 Tax=Triticum aestivum RepID=Q06I94_WHEAT	Os05g0563550 [Oryza sativa Japonica Group]	FLA11, ATFLA11 | FASCICLIN-like arabinogalactan-protein 11 | chr5:752898-753638 REVERSE LENGTH=246	Fasciclin-like arabinogalactan protein 11 OS=Arabidopsis thaliana GN=FLA11 PE=2 SV=2					C:cytoplasmic membrane-bounded vesicle	fasciclin-like protein fla13
hv_21979	1.33	-0.12	0.37	-0.39	-0.03	-1.28	-2.79	0.000111453	10_5_1_1	cell wall.cell wall proteins.AGPs.AGP	very weakly similar to (98.6) AT5G03170 | Symbols: FLA11 | FLA11 | chr5:752898-753638 REVERSEweakly similar to ( 126) loc_os01g06580 12001.m07288 protein fasciclin-like arabinogalactan protein 7 precursor, putative, expressed no original description	Fasciclin-like protein FLA18 n=1 Tax=Triticum aestivum RepID=Q06I88_WHEAT	unnamed protein product [Oryza sativa Japonica Group]	FLA11, ATFLA11 | FASCICLIN-like arabinogalactan-protein 11 | chr5:752898-753638 REVERSE LENGTH=246	Fasciclin-like arabinogalactan protein 11 OS=Arabidopsis thaliana GN=FLA11 PE=2 SV=2					C:anchored to membrane; C:plastid	fasciclin-like protein fla18
hv_36661	-0.45	-1.76	-0.10	-2.51	1.45	2.39	2.30	0.0016147	10_5_1_1	cell wall.cell wall proteins.AGPs.AGP	very weakly similar to (82.8) AT5G55730 | Symbols: FLA1 | FLA1 (FASCICLIN-LIKE ARAB INOGALACTAN 1) | chr5:22558375-22560392 REVERSEvery weakly similar to (94.7) loc_os09g30010 12009.m06152 protein fasciclin-like arabinogalactan protein 8 precursor, putative, expressed no original description	Fasciclin-like protein FLA8 n=1 Tax=Triticum aestivum RepID=Q06I98_WHEAT	unnamed protein product [Oryza sativa Japonica Group]	FLA1 | FASCICLIN-like arabinogalactan 1 | chr5:22558375-22560392 REVERSE LENGTH=424							fasciclin-like protein fla8
hv_39573	3.80	2.04	0.25	-0.48	-0.22	-0.32	-0.37	1.38961e-05	10_5_1_1	cell wall.cell wall proteins.AGPs.AGP	weakly similar to ( 191) AT2G04780 | Symbols: FLA7 | FLA7 (FASCICLIN-LIKE ARABINOOGALACTAN 7) | chr2:1677488-1678252 FORWARDmoderately similar to ( 276) loc_os09g30486 12009.m06208 protein fasciclin-like arabinogalactan protein 7 precursor, putative, expressed no original description	Fasciclin-like protein FLA24 n=2 Tax=Triticum aestivum RepID=Q06I82_WHEAT	Os09g0482780 [Oryza sativa Japonica Group]	FLA7 | FASCICLIN-like arabinoogalactan 7 | chr2:1677488-1678252 FORWARD LENGTH=254	Fasciclin-like arabinogalactan protein 7 OS=Arabidopsis thaliana GN=FLA7 PE=1 SV=1					-	fasciclin-like protein fla9
hv_40503	4.65	0.00	0.59	0.00	0.00	0.43	0.00	4.22885e-06	10_5_1_1	cell wall.cell wall proteins.AGPs.AGP	weakly similar to ( 137) AT5G55730 | Symbols: FLA1 | FLA1 (FASCICLIN-LIKE ARAB INOGALACTAN 1) | chr5:22558375-22560392 REVERSEmoderately similar to ( 215) loc_os02g49420 12002.m09976 protein fasciclin-like arabinogalactan protein 10 precursor, putative, expressed no original description	Fasciclin-like protein FLA33 n=1 Tax=Triticum aestivum RepID=Q06I73_WHEAT	unnamed protein product [Oryza sativa Japonica Group]	FLA1 | FASCICLIN-like arabinogalactan 1 | chr5:22558375-22560392 REVERSE LENGTH=424	Fasciclin-like arabinogalactan protein 1 OS=Arabidopsis thaliana GN=FLA1 PE=1 SV=1				-	C:anchored to membrane; C:cytoplasmic membrane-bounded vesicle; C:cell wall; C:plasma membrane	fasciclin-like protein fla33
hv_40809	4.97	1.13	0.26	0.00	0.07	-1.61	-2.88	3.90153e-06	10_5_1_1	cell wall.cell wall proteins.AGPs.AGP	moderately similar to ( 301) AT4G12730 | Symbols: FLA2 | FLA2 (FASCICLIN-LIKE ARABINOGALACTAN 2) | chr4:7491598-7492809 REVERSEmoderately similar to ( 500) loc_os09g07350 12009.m04004 protein fasciclin-like arabinogalactan protein 8 precursor, putative, expressed no original description	Fasciclin-like protein FLA28 n=1 Tax=Triticum aestivum RepID=Q06I78_WHEAT	unnamed protein product [Oryza sativa Japonica Group]	FLA2 | FASCICLIN-like arabinogalactan 2 | chr4:7491598-7492809 REVERSE LENGTH=403	Fasciclin-like arabinogalactan protein 2 OS=Arabidopsis thaliana GN=FLA2 PE=1 SV=1				-	C:cytoplasmic membrane-bounded vesicle	fasciclin-like protein fla28
hv_01088	7.91	-2.41	-0.14	-2.34	2.85	2.23	-0.57	7.14782e-06	10_5_2	cell wall.cell wall proteins.proline rich proteins	weakly similar to ( 179) loc_os10g05980 12010.m03998 protein proline-rich protein, putative, expressed no original description	Putative uncharacterized protein Sb01g025970 n=1 Tax=Sorghum bicolor RepID=C5WP14_SORBI	proline-rich protein 2 [Oryza sativa Japonica Group]							C:cytoplasmic membrane-bounded vesicle	proline-rich protein
hv_01089	3.81	-0.02	-0.37	-0.22	-0.31	0.05	0.13	2.3132e-06	10_5_2	cell wall.cell wall proteins.proline rich proteins	weakly similar to ( 176) loc_os10g05980 12010.m03998 protein proline-rich protein, putative, expressed no original description	Putative uncharacterized protein Sb01g025970 n=1 Tax=Sorghum bicolor RepID=C5WP14_SORBI	proline-rich protein 2 [Oryza sativa Japonica Group]							C:cytoplasmic membrane-bounded vesicle	proline-rich protein
hv_01090	8.31	-2.34	0.28	-2.04	3.20	2.61	-0.18	3.40983e-06	10_5_2	cell wall.cell wall proteins.proline rich proteins	weakly similar to ( 179) loc_os10g05980 12010.m03998 protein proline-rich protein, putative, expressed no original description	Putative uncharacterized protein Sb01g025970 n=1 Tax=Sorghum bicolor RepID=C5WP14_SORBI	proline-rich protein 2 [Oryza sativa Japonica Group]							C:cytoplasmic membrane-bounded vesicle	proline-rich protein
hv_10796	4.50	-1.06	-0.33	-0.94	2.20	1.99	-0.61	0.000224786	10_5_2	cell wall.cell wall proteins.proline rich proteins	weakly similar to ( 169) loc_os10g05970 12010.m065225 protein proline-rich protein, putative, expressed no original description	Proline-rich protein n=1 Tax=Zea mays RepID=Q9SBX4_MAIZE	unnamed protein product [Oryza sativa Japonica Group]							C:cytoplasmic membrane-bounded vesicle	proline-rich protein
hv_36919	7.50	-0.49	0.76	-1.02	2.39	1.59	-0.62	1.21024e-05	10_5_2	cell wall.cell wall proteins.proline rich proteins	weakly similar to ( 169) loc_os10g05970 12010.m065225 protein proline-rich protein, putative, expressed no original description	Proline-rich protein n=1 Tax=Zea mays RepID=Q9SBX4_MAIZE	unnamed protein product [Oryza sativa Japonica Group]							C:cytoplasmic membrane-bounded vesicle	proline-rich protein
hv_41170	8.07	0.03	1.72	-0.15	0.65	-0.11	0.46	0.000123883	10_5_2	cell wall.cell wall proteins.proline rich proteins	moderately similar to ( 236) loc_os03g14130 12003.m06856 protein proline-rich protein, putative, expressed no original description	Os03g0245200 protein n=2 Tax=Oryza sativa RepID=Q10P65_ORYSJ	unnamed protein product [Oryza sativa Japonica Group]						-	C:cytoplasmic membrane-bounded vesicle	proline-rich protein
hv_41210	6.76	-0.43	1.19	-0.65	2.32	1.45	-0.43	0.00284458	10_5_2	cell wall.cell wall proteins.proline rich proteins	weakly similar to ( 167) loc_os10g05970 12010.m065225 protein proline-rich protein, putative, expressed no original description	Proline-rich protein n=1 Tax=Zea mays RepID=Q9SBX4_MAIZE	unnamed protein product [Oryza sativa Japonica Group]						-	C:cytoplasmic membrane-bounded vesicle	proline-rich protein
hv_41211	3.10	-0.26	0.53	-0.26	0.08	0.05	-0.23	5.78861e-05	10_5_2	cell wall.cell wall proteins.proline rich proteins	weakly similar to ( 177) loc_os10g05970 12010.m065225 protein proline-rich protein, putative, expressed no original description	Proline-rich protein, putative, expressed n=1 Tax=Oryza sativa Japonica Group RepID=Q33B16_ORYSJ	unnamed protein product [Oryza sativa Japonica Group]						-	C:cytoplasmic membrane-bounded vesicle	proline-rich expressed
hv_41304	8.20	-0.35	0.24	-0.79	-0.47	-0.40	0.62	2.12849e-07	10_5_2	cell wall.cell wall proteins.proline rich proteins	weakly similar to ( 177) loc_os03g14140 12003.m06857 protein proline-rich protein, putative, expressed no original description	Expressed protein n=2 Tax=Oryza sativa RepID=Q10P64_ORYSJ	unnamed protein product [Oryza sativa Japonica Group]						-	C:cytoplasmic membrane-bounded vesicle	proline-rich protein
hv_16124	6.85	-0.13	-0.09	0.61	0.08	-0.03	-0.10	1.331e-06	10_5_3	cell wall.cell wall proteins.LRR	moderately similar to ( 260) AT4G06744 | Symbols: | leucine-rich repeat family protein / extensin family protein | chr4:4070870-4072084 REVERSEmoderately similar to ( 490) loc_os02g40260 12002.m33415 protein protein binding protein, putative, expressed no original description	Putative uncharacterized protein Sb04g026020 n=1 Tax=Sorghum bicolor RepID=C5XXN5_SORBI	unnamed protein product [Oryza sativa Japonica Group]	| Leucine-rich repeat (LRR) family protein | chr4:4070870-4072084 REVERSE LENGTH=404	Uncharacterized protein At4g06744 OS=Arabidopsis thaliana GN=At4g06744 PE=2 SV=1					C:cytoplasmic membrane-bounded vesicle	leucine-rich repeat-like protein
hv_16125	4.02	0.78	0.17	0.06	-0.07	-0.55	0.10	0.000144624	10_5_3	cell wall.cell wall proteins.LRR	very weakly similar to (94.4) AT4G06744 | Symbols: | leucine-rich repeat family protein / extensin family protein | chr4:4070870-4072084 REVERSEweakly similar to ( 159) loc_os02g40260 12002.m33415 protein protein binding protein, putative, expressed no original description	Leucine-rich repeat-like protein n=1 Tax=Oryza sativa Japonica Group RepID=Q6K8U3_ORYSJ	unnamed protein product [Oryza sativa Japonica Group]	| Leucine-rich repeat (LRR) family protein | chr4:4070870-4072084 REVERSE LENGTH=404	Uncharacterized protein At4g06744 OS=Arabidopsis thaliana GN=At4g06744 PE=2 SV=1					C:cytoplasmic membrane-bounded vesicle	leucine-rich repeat-like protein
hv_45772	5.60	3.72	0.30	0.16	0.73	-0.06	0.01	7.43439e-06	10_5_3	cell wall.cell wall proteins.LRR	moderately similar to ( 413) AT3G19020 | Symbols: | leucine-rich repeat family protein / extensin family protein | chr3:6559174-6562044 REVERSEweakly similar to ( 117) RPK1_IPONI Receptor-like protein kinase precursor (EC 2.7.11.1) - Ipomoea nil (Japanese morning glory) (Pharbitis nil)highly similar to ( 545) loc_os01g25460 12001.m09009 protein extensin-like protein, putative, expressed no origin…	Putative uncharacterized protein Sb03g014350 n=1 Tax=Sorghum bicolor RepID=C5XJY8_SORBI	putative leucine-rich repeat/extensin 1 [Oryza sativa Japonica Group]	| Leucine-rich repeat (LRR) family protein | chr3:6559174-6562044 REVERSE LENGTH=956	Pollen-specific leucine-rich repeat extensin-like protein 1 OS=Arabidopsis thaliana GN=PEX1 PE=2 SV=1
hv_15621	0.22	0.53	-0.24	0.34	0.17	-0.13	-1.58	0.00330147	10_5_4	cell wall.cell wall proteins.HRGP	moderately similar to ( 258) AT3G22440 | Symbols: | hydroxyproline-rich glycoprotein family protein | chr3:7959854-7961886 FORWARDhighly similar to ( 566) loc_os03g58070 12003.m10719 protein hydroxyproline-rich glycoprotein, putative, expressed no original description	Expressed protein n=2 Tax=Oryza sativa RepID=Q6F379_ORYSJ	unnamed protein product [Oryza sativa Japonica Group]	| FRIGIDA-like protein | chr3:7959854-7961886 FORWARD LENGTH=532							hydroxyproline-rich glycoprotein
hv_38340	-5.56	-6.15	0.02	-0.38	1.29	3.90	6.81	3.74653e-05	10_5_4	cell wall.cell wall proteins.HRGP	very weakly similar to (85.5) AT1G26240 | Symbols: | proline-rich extensin-like family protein | chr1:9078140-9079576 REVERSEvery weakly similar to (98.6) GLT0_WHEAT Glutenin, high molecular weight subunit DY10 precursor - Triticum aestivum (Wheat) no original description	D-Hordein n=2 Tax=Hordeum vulgare RepID=Q84LE9_HORVU		| Proline-rich extensin-like family protein | chr1:9078140-9079576 REVERSE LENGTH=478	Ribosome-binding protein 1 OS=Canis familiaris GN=RRBP1 PE=2 SV=1	10	very weakly similar to (85.5) AT1G26240 | Symbols: | proline-rich extensin-like family protein | chr1:9078140-9079576 REVERSEvery weakly similar to (98.6) GLT0_WHEAT Glutenin, high molecular weight subunit DY10 precursor - Triticum aestivum (Wheat) no original description	cell wall.cell wall proteins.LRR	-	F:nutrient reservoir activity	d hordein
hv_10686	0.77	-0.04	0.38	-0.41	0.15	-0.52	-2.31	0.000104584	10_5_5	cell wall.cell wall proteins.RGP	highly similar to ( 652) AT5G15650 | Symbols: RGP2, ATRGP2 | RGP2 (REVERSIBLY GLYCOSYLATED POLYPEPTIDE 2); transferase, transferring hexosyl groups | chr5:5092203-5094093 FORWARDhighly similar to ( 670) UPTG1_SOLTU Alpha-1,4-glucan-protein synthase [UDP-forming] 1 (EC 2.4.1.112) (UDP-glucose:protein transglucosylase 1) (UPTG 1) - Solanum tuberosum (Potato)highly similar to ( 707) loc_os07g41360 1…	Os07g0604800 protein n=5 Tax=Poaceae RepID=Q6Z4G3_ORYSJ	unnamed protein product [Oryza sativa Japonica Group]	RGP2, ATRGP2 | reversibly glycosylated polypeptide 2 | chr5:5092203-5094093 FORWARD LENGTH=360	Alpha-1,4-glucan-protein synthase [UDP-forming] 1 OS=Solanum tuberosum GN=UPTG1 PE=1 SV=2				EC:2.4.1.186	C:plant-type cell wall; C:Golgi apparatus; C:cell junction; P:cellulose biosynthetic process; F:glycogenin glucosyltransferase activity; P:cellular cell wall organization	reversibly glycosylated polypeptide
hv_11580	2.42	-0.24	0.12	-0.06	0.04	-0.14	0.20	2.0607e-05	10_6_1	cell wall.degradation.cellulases and beta -1,4-glucanases	moderately similar to ( 213) AT5G20950 | Symbols: | glycosyl hydrolase family 3 protein | chr5:7107609-7110775 REVERSEmoderately similar to ( 261) loc_os03g53800 12003.m101132 protein periplasmic beta-glucosidase precursor, putative, expressed no original description	Beta-D-glucan exohydrolase, isoenzyme ExoII n=3 Tax=Triticeae RepID=Q42835_HORVU	unnamed protein product [Oryza sativa Japonica Group]	| Glycosyl hydrolase family protein | chr5:7107609-7110775 REVERSE LENGTH=624					EC:3.2.1.58	F:aminoacyl-tRNA ligase activity; P:carbohydrate metabolic process; C:cytoplasmic membrane-bounded vesicle; F:glucan 1,3-beta-glucosidase activity; F:ATP binding	cell wall beta-glucosidase
hv_11675	1.21	0.58	0.54	-0.08	-0.01	-1.14	-1.72	3.73516e-05	10_6_1	cell wall.degradation.cellulases and beta -1,4-glucanases	weakly similar to ( 179) AT2G32990 | Symbols: AtGH9B8 | AtGH9B8 (Arabidopsis thaliana glycosyl hydrolase 9B8); catalytic/ hydrolase, hydrolyzing O-glycosyl compounds | chr2:14003361-14005844 FORWARDmoderately similar to ( 280) GUN16_ORYSA Endoglucanase 16 precursor (EC 3.2.1.4) (Endo-1,4-beta glucanase 16) - Oryza sativa (Rice)moderately similar to ( 280) loc_os06g13830 12006.m06098 protein endog…	Putative uncharacterized protein n=1 Tax=Oryza sativa Japonica Group RepID=B9FSI5_ORYSJ	unnamed protein product [Oryza sativa Japonica Group]	AtGH9B8, GH9B8 | glycosyl hydrolase 9B8 | chr2:14003361-14005844 FORWARD LENGTH=525	Endoglucanase 16 OS=Oryza sativa subsp. japonica GN=Os06g0247900 PE=2 SV=2				EC:3.2.1.0	F:hydrolase activity, hydrolyzing O-glycosyl compounds; P:carbohydrate metabolic process; C:cytoplasmic membrane-bounded vesicle; C:mitochondrion	gun16_orysj ame: full=endoglucanase 16 ame: full=endo- -beta glucanase 16 flags: precursor
hv_14242	-4.14	-3.13	-0.13	0.32	-0.69	1.29	2.39	8.01645e-05	10_6_1	cell wall.degradation.cellulases and beta -1,4-glucanases	moderately similar to ( 273) AT3G47000 | Symbols: | glycosyl hydrolase family 3 protein | chr3:17313811-17316539 REVERSEmoderately similar to ( 350) loc_os05g37700 12005.m07949 protein periplasmic beta-glucosidase precursor, putative, expressed no original description	Beta-D-glucan exohydrolase isoenzyme ExoI n=3 Tax=Hordeum vulgare RepID=Q9XEI3_HORVD	unnamed protein product [Oryza sativa Japonica Group]	| Glycosyl hydrolase family protein | chr3:17313811-17316539 REVERSE LENGTH=608	Lysosomal beta glucosidase OS=Dictyostelium discoideum GN=gluA PE=1 SV=2					F:hydrolase activity, hydrolyzing O-glycosyl compounds; P:carbohydrate metabolic process; F:hydrolase activity; F:nutrient reservoir activity	beta-d-glucan glucohydrolase precursor
hv_15023	1.51	0.59	0.69	-0.46	-0.24	-0.94	-3.18	3.07812e-05	10_6_1	cell wall.degradation.cellulases and beta -1,4-glucanases	moderately similar to ( 225) AT1G75680 | Symbols: AtGH9B7 | AtGH9B7 (Arabidopsis thaliana glycosyl hydrolase 9B7); catalytic/ hydrolase, hydrolyzing O-glycosyl compounds | chr1:28417215-28419231 REVERSEmoderately similar to ( 334) GUN24_ORYSA Endoglucanase 24 precursor (EC 3.2.1.4) (Endo-1,4-beta glucanase 24) - Oryza sativa (Rice)moderately similar to ( 334) loc_os09g36350 12009.m22181 protein e…	Endoglucanase 24 n=3 Tax=Oryza sativa RepID=GUN24_ORYSJ	unnamed protein product [Oryza sativa Japonica Group]	AtGH9B7, GH9B7 | glycosyl hydrolase 9B7 | chr1:28417215-28419231 REVERSE LENGTH=525	Endoglucanase 24 OS=Oryza sativa subsp. japonica GN=Os09g0533900 PE=2 SV=1				EC:3.2.1.0	F:hydrolase activity, hydrolyzing O-glycosyl compounds; P:carbohydrate metabolic process; C:cytoplasmic membrane-bounded vesicle	endo- -beta-
hv_20302	0.74	0.63	0.35	-0.02	-0.02	-0.33	-1.25	0.00265713	10_6_1	cell wall.degradation.cellulases and beta -1,4-glucanases	nearly identical (1045) AT5G64570 | Symbols: XYL4, ATBXL4 | XYL4; hydrolase, hydrolyzing O-glycosyl compounds / xylan 1,4-beta-xylosidase | chr5:25810227-25813309 REVERSEmoderately similar to ( 436) XYNB_PRUPE Putative beta-D-xylosidase (EC 3.2.1.-) (PpAz152) (Fragment) - Prunus persica (Peach)nearly identical (1295) loc_os04g54810 12004.m10373 protein beta-D-xylosidase, putative, expressed no or…	Alpha-L-arabinofuranosidase/beta-D-xylosidase isoenzyme ARA-I n=1 Tax=Hordeum vulgare RepID=Q8W012_HORVU	OSJNBb0079B02.3 [Oryza sativa (japonica cultivar-group)]	XYL4, ATBXL4 | beta-D-xylosidase 4 | chr5:25810227-25813309 REVERSE LENGTH=784	Beta-D-xylosidase 4 OS=Arabidopsis thaliana GN=BXL4 PE=1 SV=1	10	nearly identical (1045) AT5G64570 | Symbols: XYL4, ATBXL4 | XYL4; hydrolase, hydrolyzing O-glycosyl compounds / xylan 1,4-beta-xylosidase | chr5:25810227-25813309 REVERSEmoderately similar to ( 436) XYNB_PRUPE Putative beta-D-xylosidase (EC 3.2.1.-) (PpAz152) (Fragment) - Prunus persica (Peach)nearly identical (1295) loc_os04g54810 12004.m10373 protein beta-D-xylosidase, putative, expressed no or…	cell wall.degradation.mannan-xylose-arabinose-fucose	EC:3.2.1.37; EC:3.2.1.21	F:xylan 1,4-beta-xylosidase activity; C:cytoplasmic membrane-bounded vesicle; C:apoplast; F:beta-glucosidase activity; P:xylan catabolic process	alpha-l-arabinofuranosidase beta-d-xylosidase isoenzyme ara-i
hv_22710	1.95	0.38	-0.41	-0.05	-0.26	-0.16	-0.03	7.5558e-05	10_6_1	cell wall.degradation.cellulases and beta -1,4-glucanases	moderately similar to ( 266) AT3G47040 | Symbols: | glycosyl hydrolase family 3 protein | chr3:17324231-17327105 REVERSEmoderately similar to ( 332) loc_os05g37700 12005.m07949 protein periplasmic beta-glucosidase precursor, putative, expressed no original description	Putative uncharacterized protein n=2 Tax=Oryza sativa RepID=B9FPW2_ORYSJ	putative exohydrolase [Oryza sativa Japonica Group]	| Glycosyl hydrolase family protein | chr3:17324231-17327105 REVERSE LENGTH=644	Lysosomal beta glucosidase OS=Dictyostelium discoideum GN=gluA PE=1 SV=2					F:hydrolase activity, hydrolyzing O-glycosyl compounds; P:metabolic process; F:hydrolase activity; P:carbohydrate metabolic process; F:hydrolase activity, acting on glycosyl bonds; F:beta-glucosidase activity; C:cellular_component	glycosyl hydrolase family 3 protein
hv_24732	1.18	0.32	0.22	-0.41	-0.25	-0.72	-0.78	0.00038041	10_6_1	cell wall.degradation.cellulases and beta -1,4-glucanases	moderately similar to ( 348) AT2G32990 | Symbols: AtGH9B8 | AtGH9B8 (Arabidopsis thaliana glycosyl hydrolase 9B8); catalytic/ hydrolase, hydrolyzing O-glycosyl compounds | chr2:14003361-14005844 FORWARDmoderately similar to ( 447) GUN16_ORYSA Endoglucanase 16 precursor (EC 3.2.1.4) (Endo-1,4-beta glucanase 16) - Oryza sativa (Rice)moderately similar to ( 439) loc_os02g50490 12002.m10083 protein e…	Endoglucanase 16 n=2 Tax=Oryza sativa RepID=GUN16_ORYSJ	RecName: Full=Endoglucanase 16; AltName: Full=Endo-1,4-beta glucanase 16; Flags: Precursor	AtGH9B8, GH9B8 | glycosyl hydrolase 9B8 | chr2:14003361-14005844 FORWARD LENGTH=525	Endoglucanase 16 OS=Oryza sativa subsp. japonica GN=Os06g0247900 PE=2 SV=2					F:hydrolase activity, hydrolyzing O-glycosyl compounds; C:mitochondrion; C:cytoplasmic membrane-bounded vesicle; P:carbohydrate metabolic process; F:catalytic activity	gun16_orysj ame: full=endoglucanase 16 ame: full=endo- -beta glucanase 16 flags: precursor
hv_41054	3.34	0.16	0.38	0.04	-0.42	-0.10	-0.68	1.77021e-06	10_6_1	cell wall.degradation.cellulases and beta -1,4-glucanases	highly similar to ( 888) AT5G20950 | Symbols: | glycosyl hydrolase family 3 protein | chr5:7107609-7110775 REVERSEnearly identical (1030) loc_os03g53800 12003.m101132 protein periplasmic beta-glucosidase precursor, putative, expressed no original description	Beta-D-glucan exohydrolase, isoenzyme ExoII n=3 Tax=Triticeae RepID=Q42835_HORVU	unnamed protein product [Oryza sativa Japonica Group]	| Glycosyl hydrolase family protein | chr5:7107609-7110775 REVERSE LENGTH=624	Lysosomal beta glucosidase OS=Dictyostelium discoideum GN=gluA PE=1 SV=2				EC:3.2.1.58	F:aminoacyl-tRNA ligase activity; P:carbohydrate metabolic process; C:cytoplasmic membrane-bounded vesicle; F:glucan 1,3-beta-glucosidase activity; F:ATP binding	beta-d-glucan isoenzyme
hv_46379	4.95	3.62	0.33	-0.02	-0.02	0.33	0.01	1.35536e-06	10_6_1	cell wall.degradation.cellulases and beta -1,4-glucanases	highly similar to ( 573) AT3G43860 | Symbols: AtGH9A4 | AtGH9A4 (Arabidopsis thaliana Glycosyl Hydrolase 9A4); catalytic/ hydrolase, hydrolyzing O-glycosyl compounds | chr3:15707183-15709438 FORWARDhighly similar to ( 757) GUN8_ORYSA Endoglucanase 8 precursor (EC 3.2.1.4) (Endo-1,4-beta glucanase 8) - Oryza sativa (Rice)highly similar to ( 757) loc_os02g53820 12002.m10411 protein endoglucanase pr…	Endoglucanase 8 n=2 Tax=Oryza sativa RepID=GUN8_ORYSJ	unnamed protein product [Oryza sativa Japonica Group]	AtGH9A4, GH9A4 | glycosyl hydrolase 9A4 | chr3:15707183-15709438 FORWARD LENGTH=486	Endoglucanase 8 OS=Oryza sativa subsp. japonica GN=Os02g0778600 PE=2 SV=1
hv_46568	4.49	3.07	0.03	0.04	0.39	0.35	-0.10	3.1328e-05	10_6_1	cell wall.degradation.cellulases and beta -1,4-glucanases	highly similar to ( 573) AT3G43860 | Symbols: AtGH9A4 | AtGH9A4 (Arabidopsis thaliana Glycosyl Hydrolase 9A4); catalytic/ hydrolase, hydrolyzing O-glycosyl compounds | chr3:15707183-15709438 FORWARDhighly similar to ( 757) GUN8_ORYSA Endoglucanase 8 precursor (EC 3.2.1.4) (Endo-1,4-beta glucanase 8) - Oryza sativa (Rice)highly similar to ( 757) loc_os02g53820 12002.m10411 protein endoglucanase pr…	Endoglucanase 8 n=2 Tax=Oryza sativa RepID=GUN8_ORYSJ	unnamed protein product [Oryza sativa Japonica Group]	AtGH9A4, GH9A4 | glycosyl hydrolase 9A4 | chr3:15707183-15709438 FORWARD LENGTH=486	Endoglucanase 8 OS=Oryza sativa subsp. japonica GN=Os02g0778600 PE=2 SV=1
hv_18927	-2.59	-0.88	0.06	-0.06	0.03	0.48	0.48	7.23317e-06	10_6_2	cell wall.degradation.mannan-xylose-arabinose-fucose	weakly similar to ( 200) AT5G01930 | Symbols: | (1-4)-beta-mannan endohydrolase, putative | chr5:361189-362867 REVERSEmoderately similar to ( 291) loc_os12g02520 12012.m04253 protein hydrolase, hydrolyzing O-glycosyl compounds, putative, expressed no original description	Mannan endo-1,4-beta-mannosidase 8 n=5 Tax=Oryza sativa RepID=MAN8_ORYSJ	Os12g0117250 [Oryza sativa Japonica Group]	MAN6, AtMAN6 | Glycosyl hydrolase superfamily protein | chr5:361189-362867 REVERSE LENGTH=448	Mannan endo-1,4-beta-mannosidase 8 OS=Oryza sativa subsp. japonica GN=MAN8 PE=2 SV=2				EC:3.2.1.0	F:hydrolase activity, hydrolyzing O-glycosyl compounds; P:carbohydrate metabolic process; C:mitochondrion; F:cation binding	man8_orysj ame: full=mannan endo- -beta-mannosidase 8 ame: full=beta-mannanase 8 ame: full=endo-beta- -mannanase 8 ame: full= 8
hv_20588	4.24	0.81	-0.01	-0.67	-0.87	-0.56	0.30	0.000503443	10_6_2	cell wall.degradation.mannan-xylose-arabinose-fucose	very weakly similar to (82.8) loc_os04g54810 12004.m10373 protein beta-D-xylosidase, putative, expressed no original description	Alpha-L-arabinofuranosidase/beta-D-xylosidase isoenzyme ARA-I n=1 Tax=Hordeum vulgare RepID=Q8W012_HORVU	OSJNBb0003B01.27 [Oryza sativa (japonica cultivar-group)]	XYL4, ATBXL4 | beta-D-xylosidase 4 | chr5:25810227-25813309 REVERSE LENGTH=784					EC:3.2.1.0	F:hydrolase activity, hydrolyzing O-glycosyl compounds; P:carbohydrate metabolic process; C:cytoplasmic membrane-bounded vesicle	alpha-l-arabinofuranosidase beta-d-xylosidase isoenzyme ara-i
hv_21919	3.26	1.24	0.70	-0.32	-0.23	-1.07	-2.47	8.98411e-06	10_6_2	cell wall.degradation.mannan-xylose-arabinose-fucose	weakly similar to ( 152) loc_os01g19220 12001.m08459 protein beta-D-xylosidase, putative, expressed no original description	Putative alpha-L-arabinofuranosidase/beta-D-xylosidase isoenzyme ARA-I n=1 Tax=Oryza sativa Japonica Group RepID=Q94IY5_ORYSJ	unnamed protein product [Oryza sativa Japonica Group]						EC:3.2.1.0	F:hydrolase activity, hydrolyzing O-glycosyl compounds; P:carbohydrate metabolic process; C:cytoplasmic membrane-bounded vesicle	alpha-l-arabinofuranosidase beta-d- xylosidase isoenzyme ara-i
hv_23417	1.33	1.74	-0.21	0.19	-0.19	-0.06	-0.34	0.00234518	10_6_2	cell wall.degradation.mannan-xylose-arabinose-fucose	very weakly similar to (96.7) AT5G10560 | Symbols: | glycosyl hydrolase family 3 protein | chr5:3336335-3339351 REVERSEweakly similar to ( 146) loc_os11g18730 12011.m05948 protein beta-D-xylosidase, putative, expressed no original description	Putative uncharacterized protein Sb0010s007570 n=1 Tax=Sorghum bicolor RepID=C6JRI5_SORBI	beta-D-xylosidase [Oryza sativa Japonica Group]	| Glycosyl hydrolase family protein | chr5:3336335-3339351 REVERSE LENGTH=792	Probable beta-D-xylosidase 6 OS=Arabidopsis thaliana GN=BXL6 PE=2 SV=1					F:hydrolase activity, hydrolyzing O-glycosyl compounds; C:cytoplasmic membrane-bounded vesicle; P:carbohydrate metabolic process	hypothetical protein SORBIDRAFT_0010s007570 [Sorghum bicolor]
hv_38796	2.23	2.93	-0.83	0.20	-1.08	-1.43	0.01	9.56444e-06	10_6_2	cell wall.degradation.mannan-xylose-arabinose-fucose	moderately similar to ( 317) AT1G78060 | Symbols: | glycosyl hydrolase family 3 protein | chr1:29349796-29352868 REVERSEmoderately similar to ( 432) loc_os11g18730 12011.m05948 protein beta-D-xylosidase, putative, expressed no original description	Beta-D-xylosidase n=2 Tax=Oryza sativa RepID=Q53MP2_ORYSJ	beta-D-xylosidase [Oryza sativa Japonica Group]	| Glycosyl hydrolase family protein | chr1:29349796-29352868 REVERSE LENGTH=767	Probable beta-D-xylosidase 7 OS=Arabidopsis thaliana GN=BXL7 PE=2 SV=2				EC:3.2.1.0	F:hydrolase activity, hydrolyzing O-glycosyl compounds; P:carbohydrate metabolic process; C:cytoplasmic membrane-bounded vesicle	glycosyl hydrolase family 3 c terminal
hv_39889	-1.75	-0.53	0.18	-0.46	0.57	0.57	1.23	2.60825e-05	10_6_2	cell wall.degradation.mannan-xylose-arabinose-fucose	weakly similar to ( 191) AT1G78060 | Symbols: | glycosyl hydrolase family 3 protein | chr1:29349796-29352868 REVERSEweakly similar to ( 171) XYNB_PRUPE Putative beta-D-xylosidase (EC 3.2.1.-) (PpAz152) (Fragment) - Prunus persica (Peach)moderately similar to ( 278) loc_os11g19210 12011.m05995 protein beta-D-xylosidase, putative, expressed no original description	Beta-D-xylosidase n=2 Tax=Oryza sativa RepID=Q53MQ1_ORYSJ	unnamed protein product [Oryza sativa Japonica Group]	| Glycosyl hydrolase family protein | chr1:29349796-29352868 REVERSE LENGTH=767	Probable beta-D-xylosidase 7 OS=Arabidopsis thaliana GN=BXL7 PE=2 SV=2				-	C:cytoplasmic membrane-bounded vesicle	Os11g0297800 [Oryza sativa Japonica Group]
hv_43038	4.79	0.60	-0.25	-2.23	0.73	-0.50	-0.29	1.28237e-07	10_6_2	cell wall.degradation.mannan-xylose-arabinose-fucose	highly similar to ( 516) AT5G66460 | Symbols: | (1-4)-beta-mannan endohydrolase, putative | chr5:26538911-26540837 REVERSEhighly similar to ( 617) loc_os01g47400 12001.m10935 protein hydrolase, hydrolyzing O-glycosyl compounds, putative, expressed no original description	Mannan endo-1,4-beta-mannosidase 1 n=3 Tax=Oryza sativa RepID=MAN1_ORYSJ	putative (1-4)-beta-mannan endohydrolase [Oryza sativa Japonica Group]	MAN7, AtMAN7 | Glycosyl hydrolase superfamily protein | chr5:26538911-26540837 REVERSE LENGTH=431	Mannan endo-1,4-beta-mannosidase 1 OS=Oryza sativa subsp. japonica GN=MAN1 PE=2 SV=2				EC:3.2.1.78	P:carbohydrate metabolic process; C:cytoplasmic membrane-bounded vesicle; F:mannan endo-1,4-beta-mannosidase activity; F:cation binding	man1_orysj ame: full=mannan endo- -beta-mannosidase 1 ame: full=beta-mannanase 1 ame: full=endo-beta- -mannanase 1 ame: full= 1 flags: precursor
hv_03181	1.70	-0.28	0.22	0.71	0.56	-1.21	-1.14	0.00149397	10_6_3	cell wall.degradation.pectate lyases and polygalacturonases	weakly similar to ( 137) AT1G19170 | Symbols: | glycoside hydrolase family 28 protein / polygalacturonase (pectinase) family protein | chr1:6616777-6618875 FORWARDweakly similar to ( 166) loc_os02g54030 12002.m10432 protein endo-polygalacturonase precursor, putative, expressed no original description	Os02g0781000 protein (Fragment) n=2 Tax=Oryza sativa Japonica Group RepID=Q0DX16_ORYSJ	putative polygalacturonase [Oryza sativa Japonica Group]	| Pectin lyase-like superfamily protein | chr1:6616777-6618875 FORWARD LENGTH=506					EC:3.2.1.15	P:carbohydrate metabolic process; F:polygalacturonase activity; C:mitochondrion	glycoside hydrolase family 28 protein
hv_05794	5.25	5.06	0.37	-0.25	-0.28	0.74	0.15	7.11238e-06	10_6_3	cell wall.degradation.pectate lyases and polygalacturonases	moderately similar to ( 301) AT1G14420 | Symbols: AT59 | AT59; lyase/ pectate lyase | chr1:4931844-4933405 REVERSEmoderately similar to ( 311) PEL_LILLO Pectate lyase precursor (EC 4.2.2.2) - Lilium longiflorum (Trumpet lily)moderately similar to ( 419) loc_os06g05272 12006.m05256 protein pectate lyase precursor, putative no original description	Pectate lyase homolog n=1 Tax=Zea mays RepID=Q43862_MAIZE	putative pectate lyase homolog [Oryza sativa Japonica Group]	AT59 | Pectate lyase family protein | chr1:4931844-4933405 REVERSE LENGTH=459	Pectate lyase OS=Lilium longiflorum PE=2 SV=1				EC:4.2.2.2	C:cytoplasmic membrane-bounded vesicle; F:pectate lyase activity	pectate lyase homolog
hv_05809	3.28	1.22	0.26	-0.76	-0.78	-0.88	-0.35	0.000128164	10_6_3	cell wall.degradation.pectate lyases and polygalacturonases	moderately similar to ( 259) AT1G60590 | Symbols: | polygalacturonase, putative / pectinase, putative | chr1:22314426-22316867 REVERSEweakly similar to ( 143) PGLR_ACTCH Polygalacturonase precursor (EC 3.2.1.15) (PG) (Pectinase) - Actinidia chinensis (Kiwi) (Yangtao)moderately similar to ( 339) loc_os01g45060 12001.m10712 protein polygalacturonase precursor, putative no original description	Polygalacturonase n=2 Tax=Zea mays RepID=B6T6X1_MAIZE	polygalacturonase PG1-like [Oryza sativa Japonica Group]	| Pectin lyase-like superfamily protein | chr1:22314426-22316867 REVERSE LENGTH=540	Polygalacturonase At1g48100 OS=Arabidopsis thaliana GN=At1g48100 PE=2 SV=1				EC:3.2.1.15	P:carbohydrate metabolic process; F:polygalacturonase activity; C:mitochondrion	polygalacturonase pg1-like
hv_14087	1.57	0.93	-0.20	-0.35	-1.34	-0.31	1.18	0.00194942	10_6_3	cell wall.degradation.pectate lyases and polygalacturonases	weakly similar to ( 157) AT4G13210 | Symbols: | lyase/ pectate lyase | chr4:7670228-7673135 FORWARDweakly similar to ( 156) PEL_LILLO Pectate lyase precursor (EC 4.2.2.2) - Lilium longiflorum (Trumpet lily)weakly similar to ( 193) loc_os06g38510 12006.m091725 protein pectate lyase precursor, putative, expressed no original description	Os06g0583900 protein n=2 Tax=Oryza sativa RepID=Q5VP91_ORYSJ	unnamed protein product [Oryza sativa Japonica Group]	| Pectin lyase-like superfamily protein | chr4:7670040-7673135 FORWARD LENGTH=438	Putative pectate lyase 14 OS=Arabidopsis thaliana GN=At4g13210 PE=2 SV=1				EC:4.2.2.2	C:cytoplasmic membrane-bounded vesicle; F:pectate lyase activity	pectate lyase
hv_20153	3.70	0.84	0.43	-0.20	-0.28	-0.52	-0.16	6.56416e-08	10_6_3	cell wall.degradation.pectate lyases and polygalacturonases	moderately similar to ( 471) AT4G13210 | Symbols: | lyase/ pectate lyase | chr4:7670228-7673135 FORWARDmoderately similar to ( 357) PEL_LILLO Pectate lyase precursor (EC 4.2.2.2) - Lilium longiflorum (Trumpet lily)highly similar to ( 549) loc_os04g05050 12004.m35243 protein pectate lyase 8 precursor, putative, expressed no original description	Putative uncharacterized protein n=1 Tax=Oryza sativa Japonica Group RepID=B9FDH5_ORYSJ	OSJNBa0095E20.8 [Oryza sativa (japonica cultivar-group)]	| Pectin lyase-like superfamily protein | chr4:7670040-7673135 FORWARD LENGTH=438	Putative pectate lyase 14 OS=Arabidopsis thaliana GN=At4g13210 PE=2 SV=1					C:cytoplasmic membrane-bounded vesicle; F:lyase activity	af206320_1pectate lyase 2
hv_39751	2.26	0.41	0.38	-0.34	-0.47	-0.89	-1.20	0.000144931	10_6_3	cell wall.degradation.pectate lyases and polygalacturonases	weakly similar to ( 200) AT1G19170 | Symbols: | glycoside hydrolase family 28 protein / polygalacturonase (pectinase) family protein | chr1:6616777-6618875 FORWARDweakly similar to ( 176) loc_os09g26800 12009.m05832 protein polygalacturonase, putative, expressed no original description	Putative uncharacterized protein Sb04g035020 n=2 Tax=Andropogoneae RepID=C5XTN3_SORBI	unnamed protein product [Oryza sativa Japonica Group]	| Pectin lyase-like superfamily protein | chr1:6616777-6618875 FORWARD LENGTH=506	Probable polygalacturonase OS=Vitis vinifera GN=GSVIVT00026920001 PE=1 SV=1				EC:3.2.1.15	P:carbohydrate metabolic process; F:polygalacturonase activity; C:mitochondrion	glycoside hydrolase family 28 protein polygalacturonase family protein
hv_43484	2.47	1.44	0.31	-0.32	-1.51	-0.73	-1.74	0.000463259	10_6_3	cell wall.degradation.pectate lyases and polygalacturonases	moderately similar to ( 253) AT4G18180 | Symbols: | glycoside hydrolase family 28 protein / polygalacturonase (pectinase) family protein | chr4:10065626-10067317 FORWARDmoderately similar to ( 249) PGLR_MEDSA Polygalacturonase precursor (EC 3.2.1.15) (PG) (Pectinase) - Medicago sativa (Alfalfa)moderately similar to ( 494) loc_os06g31270 12006.m07668 protein polygalacturonase precursor, putative n…	Putative uncharacterized protein Sb07g025130 n=1 Tax=Sorghum bicolor RepID=C5YH60_SORBI	putative Exopolygalacturonase precursor [Oryza sativa Japonica Group]	| Pectin lyase-like superfamily protein | chr4:10065626-10067317 FORWARD LENGTH=414	Exopolygalacturonase (Fragment) OS=Platanus acerifolia GN=plaa2 PE=1 SV=1
hv_44227	2.14	1.13	-0.17	0.51	-0.68	-0.64	-1.00	0.000731495	10_6_3	cell wall.degradation.pectate lyases and polygalacturonases	weakly similar to ( 120) AT1G19170 | Symbols: | glycoside hydrolase family 28 protein / polygalacturonase (pectinase) family protein | chr1:6616777-6618875 FORWARDweakly similar to ( 121) loc_os09g26800 12009.m05832 protein polygalacturonase, putative, expressed no original description	Putative uncharacterized protein n=1 Tax=Oryza sativa Indica Group RepID=A2XA98_ORYSI	unnamed protein product [Oryza sativa Japonica Group]	| Pectin lyase-like superfamily protein | chr1:6616777-6618875 FORWARD LENGTH=506	Probable polygalacturonase OS=Vitis vinifera GN=GSVIVT00026920001 PE=1 SV=1
hv_45948	3.92	1.25	-0.16	-0.25	0.04	-0.07	-0.15	6.23989e-06	10_6_3	cell wall.degradation.pectate lyases and polygalacturonases	moderately similar to ( 261) AT1G43080 | Symbols: | glycoside hydrolase family 28 protein / polygalacturonase (pectinase) family protein | chr1:16213995-16215828 REVERSEmoderately similar to ( 433) PGLR3_MAIZE Exopolygalacturonase precursor (EC 3.2.1.67) (ExoPG) (Pectinase) (Galacturan 1,4-alpha-galacturonidase) - Zea mays (Maize)moderately similar to ( 463) loc_os01g33300 12001.m09647 protein ex…	Exopolygalacturonase n=2 Tax=Zea mays RepID=B6TAW9_MAIZE	unnamed protein product [Oryza sativa Japonica Group]	| Pectin lyase-like superfamily protein | chr1:16213995-16215828 REVERSE LENGTH=404	Exopolygalacturonase OS=Zea mays GN=PG2C PE=2 SV=1
hv_02326	1.69	-0.50	1.55	0.36	-0.34	0.25	-0.33	0.000617719	10_7	cell wall.modification	weakly similar to ( 164) AT5G48070 | Symbols: ATXTH20, XTH20 | XTH20 (XYLOGLUCAN ENDOTRANSGLUCOSYLASE/HYDROLASE 20); hydrolase, acting on glycosyl bonds / hydrolase, hydrolyzing O-glycosyl compounds / xyloglucan:xyloglucosyl transferase | chr5:19482158-19483231 FORWARDmoderately similar to ( 210) XTH8_ORYSA Xyloglucan endotransglycosylase/hydrolase protein 8 precursor (EC 2.4.1.207) (End-xylogluc…	Xyloglucan endotransglycosylase/hydrolase protein 8 n=2 Tax=Zea mays RepID=B6TM34_MAIZE	xyloglucan endotransglycosylase-related protein 5 [Oryza sativa Japonica Group]	ATXTH20, XTH20 | xyloglucan endotransglucosylase/hydrolase 20 | chr5:19482158-19483231 FORWARD LENGTH=282	Xyloglucan endotransglycosylase/hydrolase protein 8 OS=Oryza sativa subsp. japonica GN=XTH8 PE=1 SV=1				EC:3.2.1.0; EC:2.4.1.207	F:hydrolase activity, hydrolyzing O-glycosyl compounds; P:cellular glucan metabolic process; C:apoplast; C:cell wall; F:xyloglucan:xyloglucosyl transferase activity	xyloglucan endotransglycosylase hydrolase protein 8 precursor
hv_02327	2.76	0.70	0.23	0.03	-0.18	-0.33	-0.11	3.81505e-06	10_7	cell wall.modification	moderately similar to ( 254) AT5G57560 | Symbols: TCH4, XTH22 | TCH4 (Touch 4); hydrolase, acting on glycosyl bonds / xyloglucan:xyloglucosyl transferase | chr5:23307296-23308235 REVERSEmoderately similar to ( 397) XTH8_ORYSA Xyloglucan endotransglycosylase/hydrolase protein 8 precursor (EC 2.4.1.207) (End-xyloglucan transferase) (OsXTH8) (OsXRT5) - Oryza sativa (Rice)moderately similar to ( 397)…	PM2 protein n=1 Tax=Hordeum vulgare RepID=P93669_HORVU	xyloglucan endotransglycosylase-related protein 5 [Oryza sativa Japonica Group]	TCH4, XTH22 | Xyloglucan endotransglucosylase/hydrolase family protein | chr5:23307296-23308235 REVERSE LENGTH=284	Xyloglucan endotransglycosylase/hydrolase protein 8 OS=Oryza sativa subsp. japonica GN=XTH8 PE=1 SV=1				EC:2.4.1.207; EC:3.2.1.0	F:xyloglucan:xyloglucosyl transferase activity; F:hydrolase activity, hydrolyzing O-glycosyl compounds; C:cytoplasmic membrane-bounded vesicle; C:cell wall; P:cellular glucan metabolic process; C:apoplast	endotransglucosylase hydrolase xth4
hv_02328	3.84	1.64	0.74	-0.03	-0.52	-0.50	-1.23	1.08888e-08	10_7	cell wall.modification	moderately similar to ( 284) AT5G57550 | Symbols: XTR3 | XTR3 (XYLOGLUCAN ENDOTRANSGLYCOSYLASE 3); hydrolase, acting on glycosyl bonds / xyloglucan:xyloglucosyl transferase | chr5:23305055-23306384 REVERSEmoderately similar to ( 449) XTH8_ORYSA Xyloglucan endotransglycosylase/hydrolase protein 8 precursor (EC 2.4.1.207) (End-xyloglucan transferase) (OsXTH8) (OsXRT5) - Oryza sativa (Rice)moderatel…	Xyloglucan endotransglycosylase (XET) n=4 Tax=Triticeae RepID=P93670_HORVU	xyloglucan endotransglycosylase-related protein 5 [Oryza sativa Japonica Group]	XTR3, XTH25 | xyloglucan endotransglucosylase/hydrolase 25 | chr5:23305055-23306384 REVERSE LENGTH=284	Xyloglucan endotransglycosylase/hydrolase protein 8 OS=Oryza sativa subsp. japonica GN=XTH8 PE=1 SV=1				EC:2.4.1.207; EC:3.2.1.0	F:xyloglucan:xyloglucosyl transferase activity; F:hydrolase activity, hydrolyzing O-glycosyl compounds; C:cytoplasmic membrane-bounded vesicle; C:cell wall; P:cellular glucan metabolic process; C:apoplast	xyloglucan endotransglycosylase
hv_02329	2.36	0.58	-0.08	0.26	-0.25	-0.27	-1.36	9.29927e-06	10_7	cell wall.modification	moderately similar to ( 284) AT5G57550 | Symbols: XTR3 | XTR3 (XYLOGLUCAN ENDOTRANSGLYCOSYLASE 3); hydrolase, acting on glycosyl bonds / xyloglucan:xyloglucosyl transferase | chr5:23305055-23306384 REVERSEmoderately similar to ( 449) XTH8_ORYSA Xyloglucan endotransglycosylase/hydrolase protein 8 precursor (EC 2.4.1.207) (End-xyloglucan transferase) (OsXTH8) (OsXRT5) - Oryza sativa (Rice)moderatel…	Xyloglucan endotransglycosylase (XET) n=4 Tax=Triticeae RepID=P93670_HORVU	xyloglucan endotransglycosylase-related protein 5 [Oryza sativa Japonica Group]	XTR3, XTH25 | xyloglucan endotransglucosylase/hydrolase 25 | chr5:23305055-23306384 REVERSE LENGTH=284	Xyloglucan endotransglycosylase/hydrolase protein 8 OS=Oryza sativa subsp. japonica GN=XTH8 PE=1 SV=1				EC:2.4.1.207; EC:3.2.1.0	F:xyloglucan:xyloglucosyl transferase activity; F:hydrolase activity, hydrolyzing O-glycosyl compounds; C:cytoplasmic membrane-bounded vesicle; C:cell wall; P:cellular glucan metabolic process; C:apoplast	xyloglucan endotransglycosylase
hv_06937	1.88	0.57	0.61	-0.07	-0.60	-0.43	-1.13	1.66745e-05	10_7	cell wall.modification	weakly similar to ( 155) AT1G65680 | Symbols: ATEXPB2, EXPB2, ATHEXP BETA 1.4 | ATEXPB2 (ARABIDOPSIS THALIANA EXPANSIN B2) | chr1:24427266-24428399 FORWARDmoderately similar to ( 281) EXPB7_ORYSA Expansin-B7 precursor (OsEXPB7) (Beta-expansin-7) (OsaEXPb1.12) - Oryza sativa (Rice)moderately similar to ( 281) loc_os03g01270 12003.m34971 protein beta-expansin 1a precursor, putative, expressed no or…	Beta-expansin TaEXPB1 n=1 Tax=Triticum aestivum RepID=Q56TQ1_WHEAT	Os03g0102700 [Oryza sativa Japonica Group]	ATEXPB2, EXPB2, ATHEXP BETA 1.4 | expansin B2 | chr1:24427266-24428399 FORWARD LENGTH=273	Expansin-B7 OS=Oryza sativa subsp. japonica GN=EXPB7 PE=2 SV=1					C:extracellular region; P:sexual reproduction	beta-expansin 1
hv_07026	-1.34	0.46	-0.02	0.77	0.29	0.17	-0.27	0.00317333	10_7	cell wall.modification	very weakly similar to (87.8) EXP12_ORYSA Expansin-A12 precursor (OsEXPA12) (Alpha-expansin-12) (OsEXP12) (OsaEXPa1.15) - Oryza sativa (Rice)very weakly similar to (87.8) loc_os03g06000 12003.m06122 protein alpha-expansin 17 precursor, putative, expressed no original description	Expansin n=1 Tax=Festuca pratensis RepID=Q9FY31_FESPR	Os03g0155300 [Oryza sativa Japonica Group]		Expansin-A12 OS=Oryza sativa subsp. japonica GN=EXPA12 PE=2 SV=1					C:extracellular region; C:membrane; P:plant-type cell wall organization; C:cytoplasmic membrane-bounded vesicle	alpha-expansin 1 precursor
hv_10747	-1.19	0.11	-0.18	0.02	-0.05	0.17	0.43	3.23164e-05	10_7	cell wall.modification	moderately similar to ( 243) AT3G45970 | Symbols: ATEXLA1, EXPL1, ATEXPL1, ATHEXP BETA 2.1 | ATEXLA1 (ARABIDOPSIS THALIANA EXPANSIN-LIKE A1) | chr3:16896238-16897189 FORWARDmoderately similar to ( 340) EXLA1_ORYSA Expansin-like A1 precursor (OsEXLA1) (OsEXPL1) (OsaEXPb2.1) - Oryza sativa (Rice)moderately similar to ( 340) loc_os03g04020 12003.m101177 protein expansin-like 3 precursor, putative, e…	Putative uncharacterized protein Sb01g048190 n=1 Tax=Sorghum bicolor RepID=C5WZV2_SORBI	unnamed protein product [Oryza sativa Japonica Group]	ATEXLA1, EXPL1, ATEXPL1, ATHEXP BETA 2.1, EXLA1 | expansin-like A1 | chr3:16896238-16897189 FORWARD LENGTH=265	Expansin-like A1 OS=Oryza sativa subsp. japonica GN=EXLA1 PE=2 SV=1					C:cytoplasmic membrane-bounded vesicle	expansin-like 3
hv_13781	4.79	0.94	0.39	-0.66	-0.39	-1.06	-1.21	2.98381e-05	10_7	cell wall.modification	moderately similar to ( 238) AT5G13870 | Symbols: EXGT-A4 | EXGT-A4 (ENDOXYLOGLUCAN TRANSFERASE A4); hydrolase, acting on glycosyl bonds / hydrolase, hydrolyzing O-glycosyl compounds / xyloglucan:xyloglucosyl transferase | chr5:4475089-4476217 REVERSEmoderately similar to ( 283) XTH_WHEAT Probable xyloglucan endotransglucosylase/hydrolase precursor (EC 2.4.1.207) - Triticum aestivum (Wheat)modera…	Probable xyloglucan endotransglucosylase/hydrolase n=2 Tax=Triticeae RepID=XTH_WHEAT	unnamed protein product [Oryza sativa Japonica Group]	EXGT-A4, XTH5 | xyloglucan endotransglucosylase/hydrolase 5 | chr5:4475089-4476217 REVERSE LENGTH=293	Probable xyloglucan endotransglucosylase/hydrolase OS=Triticum aestivum GN=XTH PE=2 SV=1				EC:3.2.1.0; EC:2.4.1.207	F:hydrolase activity, hydrolyzing O-glycosyl compounds; F:xyloglucan:xyloglucosyl transferase activity; C:cytoplasmic membrane-bounded vesicle; C:cell wall; P:cellular glucan metabolic process; P:cellular cell wall organization; C:apoplast	endoxyloglucan transferase
hv_14159	6.05	3.83	0.70	-0.47	-0.58	1.59	-0.57	1.23899e-05	10_7	cell wall.modification	moderately similar to ( 205) AT1G65680 | Symbols: ATEXPB2, EXPB2, ATHEXP BETA 1.4 | ATEXPB2 (ARABIDOPSIS THALIANA EXPANSIN B2) | chr1:24427266-24428399 FORWARDmoderately similar to ( 371) EXPB1_ORYSA Expansin-B1 precursor (OsEXPB1) (Beta-expansin-1) (OsaEXPb1.2) (OsaEXPb1.3) (Major pollen allergen Ory s 1) (Ory s I) - Oryza sativa (Rice)moderately similar to ( 371) loc_os03g01650 12003.m05711 pro…	Expansin EXPB4 n=1 Tax=Triticum aestivum RepID=Q6QFA0_WHEAT	unnamed protein product [Oryza sativa Japonica Group]	ATEXPB2, EXPB2, ATHEXP BETA 1.4 | expansin B2 | chr1:24427266-24428399 FORWARD LENGTH=273	Major pollen allergen Hol l 1 OS=Holcus lanatus PE=1 SV=1					C:extracellular region; P:sexual reproduction	pollen allergen
hv_15301	2.72	-0.48	0.16	0.02	-0.05	0.02	-1.73	8.99687e-06	10_7	cell wall.modification	moderately similar to ( 207) AT1G65680 | Symbols: ATEXPB2, EXPB2, ATHEXP BETA 1.4 | ATEXPB2 (ARABIDOPSIS THALIANA EXPANSIN B2) | chr1:24427266-24428399 FORWARDmoderately similar to ( 490) EXPB4_ORYSA Expansin-B4 precursor (OsEXPB4) (Beta-expansin-4) (OsaEXPb1.7) - Oryza sativa (Rice)moderately similar to ( 490) loc_os10g40730 12010.m06841 protein beta-expansin 1a precursor, putative, expressed no…	Expansin EXPB2 n=1 Tax=Triticum aestivum RepID=Q6QFA2_WHEAT	unnamed protein product [Oryza sativa Japonica Group]	ATEXPB2, EXPB2, ATHEXP BETA 1.4 | expansin B2 | chr1:24427266-24428399 FORWARD LENGTH=273	Expansin-B4 OS=Oryza sativa subsp. japonica GN=EXPB4 PE=2 SV=1					C:extracellular region; C:cytoplasmic membrane-bounded vesicle; P:sexual reproduction	expansin expb2
hv_16239	2.77	4.77	0.20	-0.91	-1.41	0.42	-0.06	8.47539e-06	10_7	cell wall.modification	weakly similar to ( 149) AT1G65680 | Symbols: ATEXPB2, EXPB2, ATHEXP BETA 1.4 | ATEXPB2 (ARABIDOPSIS THALIANA EXPANSIN B2) | chr1:24427266-24428399 FORWARDmoderately similar to ( 270) EXPB2_ORYSA Expansin-B2 precursor (OsEXPB2) (Beta-expansin-2) (OsaEXPb1.9) - Oryza sativa (Rice)moderately similar to ( 270) loc_os10g40710 12010.m06839 protein beta-expansin 1a precursor, putative, expressed no ori…	Beta-expansin TaEXPB4 n=2 Tax=Triticeae RepID=Q56TP8_WHEAT	unnamed protein product [Oryza sativa Japonica Group]	ATEXPB2, EXPB2, ATHEXP BETA 1.4 | expansin B2 | chr1:24427266-24428399 FORWARD LENGTH=273	Expansin-B2 OS=Oryza sativa subsp. japonica GN=EXPB2 PE=2 SV=2					C:extracellular region; C:cytoplasmic membrane-bounded vesicle; P:sexual reproduction	beta-expansin expb4
hv_16285	-0.59	0.51	1.16	0.72	-0.37	-0.45	-3.41	1.07829e-06	10_7	cell wall.modification	moderately similar to ( 222) AT1G65680 | Symbols: ATEXPB2, EXPB2, ATHEXP BETA 1.4 | ATEXPB2 (ARABIDOPSIS THALIANA EXPANSIN B2) | chr1:24427266-24428399 FORWARDmoderately similar to ( 422) EXPB6_ORYSA Expansin-B6 precursor (OsEXPB6) (Beta-expansin-6) (OsaEXPb1.8) - Oryza sativa (Rice)moderately similar to ( 422) loc_os10g40700 12010.m06838 protein beta-expansin 1a precursor, putative, expressed no…	Beta-expansin TaEXPB3 n=2 Tax=Triticum aestivum RepID=Q56TP9_WHEAT	unnamed protein product [Oryza sativa Japonica Group]	ATEXPB2, EXPB2, ATHEXP BETA 1.4 | expansin B2 | chr1:24427266-24428399 FORWARD LENGTH=273	Expansin-B6 OS=Oryza sativa subsp. japonica GN=EXPB6 PE=2 SV=1					C:extracellular region; C:cytoplasmic membrane-bounded vesicle; P:sexual reproduction	beta-expansin 3
hv_16473	5.29	1.43	0.12	0.93	-0.95	-0.80	-3.77	2.56776e-06	10_7	cell wall.modification	moderately similar to ( 411) AT5G57550 | Symbols: XTR3 | XTR3 (XYLOGLUCAN ENDOTRANSGLYCOSYLASE 3); hydrolase, acting on glycosyl bonds / xyloglucan:xyloglucosyl transferase | chr5:23305055-23306384 REVERSEmoderately similar to ( 371) BRU1_SOYBN Brassinosteroid-regulated protein BRU1 precursor - Glycine max (Soybean)highly similar to ( 526) loc_os06g48200 12006.m09346 protein xyloglucan endotransg…	Xyloglucan endotransglycosylase (XET) n=1 Tax=Hordeum vulgare RepID=P93671_HORVU	unnamed protein product [Oryza sativa Japonica Group]	XTR3, XTH25 | xyloglucan endotransglucosylase/hydrolase 25 | chr5:23305055-23306384 REVERSE LENGTH=284	Probable xyloglucan endotransglucosylase/hydrolase protein 25 OS=Arabidopsis thaliana GN=XTH25 PE=2 SV=2				EC:3.2.1.0; EC:2.4.1.207	F:hydrolase activity, hydrolyzing O-glycosyl compounds; F:xyloglucan:xyloglucosyl transferase activity; C:cytoplasmic membrane-bounded vesicle; C:cell wall; P:cellular glucan metabolic process; C:apoplast	xyloglucan endotransglycosylase
hv_16474	5.10	1.25	0.00	0.92	-0.98	-1.00	-4.36	1.42457e-06	10_7	cell wall.modification	moderately similar to ( 411) AT5G57550 | Symbols: XTR3 | XTR3 (XYLOGLUCAN ENDOTRANSGLYCOSYLASE 3); hydrolase, acting on glycosyl bonds / xyloglucan:xyloglucosyl transferase | chr5:23305055-23306384 REVERSEmoderately similar to ( 371) BRU1_SOYBN Brassinosteroid-regulated protein BRU1 precursor - Glycine max (Soybean)highly similar to ( 526) loc_os06g48200 12006.m09346 protein xyloglucan endotransg…	Xyloglucan endotransglycosylase (XET) n=1 Tax=Hordeum vulgare RepID=P93671_HORVU	unnamed protein product [Oryza sativa Japonica Group]	XTR3, XTH25 | xyloglucan endotransglucosylase/hydrolase 25 | chr5:23305055-23306384 REVERSE LENGTH=284	Probable xyloglucan endotransglucosylase/hydrolase protein 25 OS=Arabidopsis thaliana GN=XTH25 PE=2 SV=2				EC:3.2.1.0; EC:2.4.1.207	F:hydrolase activity, hydrolyzing O-glycosyl compounds; F:xyloglucan:xyloglucosyl transferase activity; C:cytoplasmic membrane-bounded vesicle; C:cell wall; P:cellular glucan metabolic process; C:apoplast	xyloglucan endotransglycosylase
hv_22132	0.80	0.07	0.53	0.37	-0.31	-1.68	-3.10	1.91003e-05	10_7	cell wall.modification	moderately similar to ( 338) AT1G69530 | Symbols: ATEXPA1, EXP1, AT-EXP1, ATEXP1, ATHEXP ALPHA 1.2 | ATEXPA1 (ARABIDOPSIS THALIANA EXPANSIN A1) | chr1:26142034-26143200 FORWARDmoderately similar to ( 403) EXPA2_ORYSA Expansin-A2 precursor (OsEXPA2) (Alpha-expansin-2) (OsEXP2) (OsaEXPa1.23) (RiExB) (RiExC) - Oryza sativa (Rice)moderately similar to ( 403) loc_os01g60770 12001.m12205 protein alpha-…	Alpha-expansin EXPA2 n=2 Tax=Triticum aestivum RepID=Q56TP5_WHEAT	unnamed protein product [Oryza sativa Japonica Group]	ATEXPA1, EXP1, AT-EXP1, ATEXP1, ATHEXP ALPHA 1.2, EXPA1 | expansin A1 | chr1:26142034-26143051 FORWARD LENGTH=250	Expansin-A2 OS=Oryza sativa subsp. japonica GN=EXPA2 PE=2 SV=2					C:extracellular region; C:membrane; P:plant-type cell wall organization; C:cytoplasmic membrane-bounded vesicle	alpha-expansin expa2
hv_22133	0.01	-0.01	0.18	-0.03	0.45	2.87	7.32	6.27093e-05	10_7	cell wall.modification	moderately similar to ( 241) AT5G56320 | Symbols: ATEXPA14, EXP14, ATEXP14, ATHEXP ALPHA 1.5 | ATEXPA14 (ARABIDOPSIS THALIANA EXPANSIN A14) | chr5:22808854-22809906 FORWARDmoderately similar to ( 263) EXP11_ORYSA Expansin-A11 precursor (OsEXPA11) (Alpha-expansin-11) (OsEXP11) (OsaEXPa1.25) - Oryza sativa (Rice)moderately similar to ( 263) loc_os01g16770 12001.m08273 protein alpha-expansin 10 prec…	Expansin EXPA8 n=1 Tax=Triticum aestivum RepID=Q6QFA5_WHEAT	unnamed protein product [Oryza sativa Japonica Group]	ATEXPA14, EXP14, ATEXP14, ATHEXP ALPHA 1.5, EXPA14 | expansin A14 | chr5:22808854-22809906 FORWARD LENGTH=255	Expansin-A11 OS=Oryza sativa subsp. japonica GN=EXPA11 PE=2 SV=2					C:extracellular region; C:membrane; P:plant-type cell wall organization; C:cytoplasmic membrane-bounded vesicle	expansin expa8
hv_24491	3.93	1.36	0.77	0.03	-1.06	-1.28	-1.30	4.84922e-09	10_7	cell wall.modification	moderately similar to ( 238) AT1G65680 | Symbols: ATEXPB2, EXPB2, ATHEXP BETA 1.4 | ATEXPB2 (ARABIDOPSIS THALIANA EXPANSIN B2) | chr1:24427266-24428399 FORWARDmoderately similar to ( 450) EXPB3_ORYSA Expansin-B3 precursor (OsEXPB3) (Beta-expansin-3) (OsaEXPb1.10) - Oryza sativa (Rice)moderately similar to ( 450) loc_os10g40720 12010.m06840 protein beta-expansin 1a precursor, putative, expressed n…	Expansin protein n=4 Tax=Triticum aestivum RepID=Q14F61_WHEAT	beta-expansin [Oryza sativa Japonica Group]	ATEXPB2, EXPB2, ATHEXP BETA 1.4 | expansin B2 | chr1:24427266-24428399 FORWARD LENGTH=273	Expansin-B3 OS=Oryza sativa subsp. japonica GN=EXPB3 PE=2 SV=2					C:cytoplasmic membrane-bounded vesicle; P:sexual reproduction; C:extracellular region	beta-expansin 2
hv_39253	-1.90	-1.49	-0.96	0.23	0.11	2.70	5.53	3.59558e-05	10_7	cell wall.modification	moderately similar to ( 288) AT5G57540 | Symbols: | xyloglucan:xyloglucosyl transferase, putative / xyloglucan endotransglycosylase, putative / endo-xyloglucan transferase, putative | chr5:23302996-23304049 REVERSEmoderately similar to ( 269) XTH8_ORYSA Xyloglucan endotransglycosylase/hydrolase protein 8 precursor (EC 2.4.1.207) (End-xyloglucan transferase) (OsXTH8) (OsXRT5) - Oryza sativa (Rice)…	OSJNBb0015N08.5 protein n=3 Tax=Oryza sativa RepID=Q7XNY6_ORYSJ	OSJNBb0015N08.5 [Oryza sativa (japonica cultivar-group)]	XTH13, AtXTH13 | xyloglucan endotransglucosylase/hydrolase 13 | chr5:23302996-23304049 REVERSE LENGTH=284	Putative xyloglucan endotransglucosylase/hydrolase protein 13 OS=Arabidopsis thaliana GN=XTH13 PE=2 SV=1				-	C:cytoplasmic membrane-bounded vesicle; F:catalytic activity	xyloglucan endotransglucosylase hydrolase 7
hv_40008	2.91	1.24	-0.23	0.80	-0.31	-0.54	-3.23	1.29683e-05	10_7	cell wall.modification	moderately similar to ( 404) AT5G57550 | Symbols: XTR3 | XTR3 (XYLOGLUCAN ENDOTRANSGLYCOSYLASE 3); hydrolase, acting on glycosyl bonds / xyloglucan:xyloglucosyl transferase | chr5:23305055-23306384 REVERSEmoderately similar to ( 360) BRU1_SOYBN Brassinosteroid-regulated protein BRU1 precursor - Glycine max (Soybean)moderately similar to ( 495) loc_os06g48200 12006.m09346 protein xyloglucan endotr…	Xyloglucan endotransglycosylase (XET) n=1 Tax=Hordeum vulgare RepID=P93671_HORVU	unnamed protein product [Oryza sativa Japonica Group]	XTR3, XTH25 | xyloglucan endotransglucosylase/hydrolase 25 | chr5:23305055-23306384 REVERSE LENGTH=284	Probable xyloglucan endotransglucosylase/hydrolase protein 25 OS=Arabidopsis thaliana GN=XTH25 PE=2 SV=2				EC:3.2.1.0; EC:2.4.1.207	F:hydrolase activity, hydrolyzing O-glycosyl compounds; F:xyloglucan:xyloglucosyl transferase activity; C:cytoplasmic membrane-bounded vesicle; C:cell wall; P:cellular glucan metabolic process; C:apoplast	xyloglucan endotransglycosylase
hv_40009	3.77	2.62	-0.76	1.11	-1.79	-0.43	-4.64	0.000403926	10_7	cell wall.modification	moderately similar to ( 398) AT5G57550 | Symbols: XTR3 | XTR3 (XYLOGLUCAN ENDOTRANSGLYCOSYLASE 3); hydrolase, acting on glycosyl bonds / xyloglucan:xyloglucosyl transferase | chr5:23305055-23306384 REVERSEmoderately similar to ( 360) BRU1_SOYBN Brassinosteroid-regulated protein BRU1 precursor - Glycine max (Soybean)moderately similar to ( 491) loc_os06g48200 12006.m09346 protein xyloglucan endotr…	Xyloglucan endotransglycosylase (XET) n=1 Tax=Hordeum vulgare RepID=P93671_HORVU	unnamed protein product [Oryza sativa Japonica Group]	XTR3, XTH25 | xyloglucan endotransglucosylase/hydrolase 25 | chr5:23305055-23306384 REVERSE LENGTH=284	Probable xyloglucan endotransglucosylase/hydrolase protein 25 OS=Arabidopsis thaliana GN=XTH25 PE=2 SV=2				EC:3.2.1.0; EC:2.4.1.207	F:hydrolase activity, hydrolyzing O-glycosyl compounds; F:xyloglucan:xyloglucosyl transferase activity; C:cytoplasmic membrane-bounded vesicle; C:cell wall; P:cellular glucan metabolic process; C:apoplast	xyloglucan endotransglycosylase
hv_40010	3.54	1.74	-1.19	1.20	-0.44	-0.13	-1.46	3.47071e-05	10_7	cell wall.modification	moderately similar to ( 412) AT5G57550 | Symbols: XTR3 | XTR3 (XYLOGLUCAN ENDOTRANSGLYCOSYLASE 3); hydrolase, acting on glycosyl bonds / xyloglucan:xyloglucosyl transferase | chr5:23305055-23306384 REVERSEmoderately similar to ( 378) BRU1_SOYBN Brassinosteroid-regulated protein BRU1 precursor - Glycine max (Soybean)highly similar to ( 534) loc_os06g48200 12006.m09346 protein xyloglucan endotransg…	Xyloglucan endotransglycosylase (XET) n=1 Tax=Hordeum vulgare RepID=P93671_HORVU	unnamed protein product [Oryza sativa Japonica Group]	XTR3, XTH25 | xyloglucan endotransglucosylase/hydrolase 25 | chr5:23305055-23306384 REVERSE LENGTH=284	Probable xyloglucan endotransglucosylase/hydrolase protein 25 OS=Arabidopsis thaliana GN=XTH25 PE=2 SV=2				EC:3.2.1.0; EC:2.4.1.207	F:hydrolase activity, hydrolyzing O-glycosyl compounds; F:xyloglucan:xyloglucosyl transferase activity; C:cytoplasmic membrane-bounded vesicle; C:cell wall; P:cellular glucan metabolic process; C:apoplast	xyloglucan endotransglycosylase
hv_40604	3.92	0.75	0.32	-0.38	-0.36	-1.28	-1.76	0.000463654	10_7	cell wall.modification	moderately similar to ( 482) AT5G13870 | Symbols: EXGT-A4 | EXGT-A4 (ENDOXYLOGLUCAN TRANSFERASE A4); hydrolase, acting on glycosyl bonds / hydrolase, hydrolyzing O-glycosyl compounds / xyloglucan:xyloglucosyl transferase | chr5:4475089-4476217 REVERSEhighly similar to ( 577) XTH_WHEAT Probable xyloglucan endotransglucosylase/hydrolase precursor (EC 2.4.1.207) - Triticum aestivum (Wheat)highly sim…	Probable xyloglucan endotransglucosylase/hydrolase n=2 Tax=Triticeae RepID=XTH_WHEAT	unnamed protein product [Oryza sativa Japonica Group]	EXGT-A4, XTH5 | xyloglucan endotransglucosylase/hydrolase 5 | chr5:4475089-4476217 REVERSE LENGTH=293	Probable xyloglucan endotransglucosylase/hydrolase OS=Triticum aestivum GN=XTH PE=2 SV=1				EC:3.2.1.0; EC:2.4.1.207	F:hydrolase activity, hydrolyzing O-glycosyl compounds; F:xyloglucan:xyloglucosyl transferase activity; C:cytoplasmic membrane-bounded vesicle; C:cell wall; P:cellular glucan metabolic process; P:cellular cell wall organization; C:apoplast	endoxyloglucan transferase
hv_41297	2.87	0.06	-0.02	0.09	0.38	-0.02	0.07	0.00042459	10_7	cell wall.modification	weakly similar to ( 115) AT2G45110 | Symbols: ATEXPB4, EXPB4, ATHEXP BETA 1.1 | ATEXPB4 (ARABIDOPSIS THALIANA EXPANSIN B4) | chr2:18599575-18601237 FORWARDmoderately similar to ( 207) EXB11_ORYSA Expansin-B11 precursor (OsEXPB11) (Beta-expansin-11) (OsaEXPb1.20) - Oryza sativa (Rice)moderately similar to ( 207) loc_os02g44108 12002.m09448 protein beta-expansin 4 precursor, putative, expressed no …	Beta-expansin 4 n=4 Tax=Andropogoneae RepID=B6SS84_MAIZE	unnamed protein product [Oryza sativa Japonica Group]	ATEXPB4, EXPB4, ATHEXP BETA 1.1 | expansin B4 | chr2:18599575-18601237 FORWARD LENGTH=259	Expansin-B11 OS=Oryza sativa subsp. japonica GN=EXPB11 PE=2 SV=1				-	C:extracellular region; P:sexual reproduction	beta-expansin 4 precursor
hv_01811	4.53	3.78	0.15	-1.83	-0.86	-0.49	-0.54	2.91123e-05	10_8_1	cell wall.pectin*esterases.PME	weakly similar to ( 181) AT1G02810 | Symbols: | pectinesterase family protein | chr1:618284-620333 FORWARDweakly similar to ( 170) PME2_CITSI Pectinesterase-2 precursor (EC 3.1.1.11) (Pectin methylesterase) (PE) - Citrus sinensis (Sweet orange)moderately similar to ( 301) loc_os07g49100 12007.m09119 protein pectinesterase-1 precursor, putative, expressed no original description	Pectinesterase n=1 Tax=Sorghum bicolor RepID=C5X6E1_SORBI	putative pectin methylesterase [Oryza sativa Japonica Group]	| Plant invertase/pectin methylesterase inhibitor superfamily | chr1:618284-620333 FORWARD LENGTH=579	Probable pectinesterase/pectinesterase inhibitor 7 OS=Arabidopsis thaliana GN=PME7 PE=2 SV=1				EC:3.1.1.11	F:pectinesterase activity; P:cell wall modification; C:cytoplasmic membrane-bounded vesicle; F:aspartyl esterase activity; C:cell wall; F:enzyme inhibitor activity	pectin methylesterase 3
hv_03215	-1.03	-2.53	0.00	-0.30	2.42	2.51	0.45	5.47703e-05	10_8_1	cell wall.pectin*esterases.PME	very weakly similar to (96.3) AT4G02330 | Symbols: ATPMEPCRB | ATPMEPCRB; pectinesterase | chr4:1032479-1034928 FORWARDvery weakly similar to (93.2) PME2_CITSI Pectinesterase-2 precursor (EC 3.1.1.11) (Pectin methylesterase) (PE) - Citrus sinensis (Sweet orange)weakly similar to ( 128) loc_os02g54190 12002.m10448 protein pectinesterase-2 precursor, putative, expressed no original description	Pectinesterase n=1 Tax=Triticum turgidum RepID=D8WKY2_TRITU	putative pectinesterase [Oryza sativa Japonica Group]	ATPMEPCRB | Plant invertase/pectin methylesterase inhibitor superfamily | chr4:1032479-1034928 FORWARD LENGTH=573	Probable pectinesterase/pectinesterase inhibitor 41 OS=Arabidopsis thaliana GN=PME41 PE=2 SV=2					F:hydrolase activity; C:mitochondrion	pectin methylesterase
hv_07265	5.86	5.05	0.55	-1.88	-3.04	0.06	-1.51	1.77021e-06	10_8_1	cell wall.pectin*esterases.PME	moderately similar to ( 329) AT5G27870 | Symbols: | pectinesterase family protein | chr5:9878991-9881806 REVERSEmoderately similar to ( 295) PME2_CITSI Pectinesterase-2 precursor (EC 3.1.1.11) (Pectin methylesterase) (PE) - Citrus sinensis (Sweet orange)highly similar to ( 528) loc_os03g18860 12003.m07306 protein pectinesterase U1 precursor, putative, expressed no original description	Pectinesterase n=2 Tax=Oryza sativa RepID=Q10MP6_ORYSJ	Os03g0300500 [Oryza sativa Japonica Group]	| Plant invertase/pectin methylesterase inhibitor superfamily | chr5:9878991-9881806 REVERSE LENGTH=732	Putative pectinesterase/pectinesterase inhibitor 28 OS=Arabidopsis thaliana GN=PME28 PE=2 SV=1				EC:3.1.1.11	F:pectinesterase activity; P:cell wall modification; C:cytoplasmic membrane-bounded vesicle; C:plant-type cell wall; F:aspartyl esterase activity; F:enzyme inhibitor activity	pectinesterase family protein
hv_09665	1.53	1.13	0.75	-0.91	-1.40	-0.41	-1.31	0.00038966	10_8_1	cell wall.pectin*esterases.PME	weakly similar to ( 108) AT1G69940 | Symbols: ATPPME1, PPME1 | PPME1; pectinesterase | chr1:26343549-26344971 REVERSEmoderately similar to ( 211) loc_os11g45720 12011.m08404 protein pectinesterase precursor, putative, expressed no original description	Pectinesterase n=1 Tax=Brachypodium distachyon RepID=C3SAA2_BRADI	Os11g0683700 [Oryza sativa Japonica Group]	ATPPME1, PPME1 | Pectin lyase-like superfamily protein | chr1:26343549-26344971 REVERSE LENGTH=361	Pectinesterase PPME1 OS=Arabidopsis thaliana GN=PPME1 PE=1 SV=1				EC:3.1.1.11	F:pectinesterase activity; P:cell wall modification; C:cytoplasmic membrane-bounded vesicle; F:aspartyl esterase activity; C:cell wall	pectinesterase family expressed
hv_10190	2.37	0.66	0.54	-0.33	-0.74	-0.47	-0.42	0.000130445	10_8_1	cell wall.pectin*esterases.PME	weakly similar to ( 166) AT4G33220 | Symbols: PME44, ATPME44 | enzyme inhibitor/ pectinesterase | chr4:16022506-16026130 FORWARDweakly similar to ( 170) PME_PRUPE Pectinesterase PPE8B precursor (EC 3.1.1.11) (Pectin methylesterase) (PE) - Prunus persica (Peach)moderately similar to ( 209) loc_os08g34900 12008.m07479 protein pectinesterase PPE8B precursor, putative, expressed no original descripti…	Pectinesterase n=1 Tax=Zea mays RepID=B6SSX0_MAIZE	unnamed protein product [Oryza sativa Japonica Group]	PME44, ATPME44 | pectin methylesterase 44 | chr4:16022506-16026130 FORWARD LENGTH=525	Pectinesterase/pectinesterase inhibitor PPE8B OS=Prunus persica PE=2 SV=1				EC:3.1.1.11	F:pectinesterase activity; P:cell wall modification; F:aspartyl esterase activity; C:cell wall; F:enzyme inhibitor activity	pectinesterase ppe8b
hv_11111	3.71	-0.03	0.23	0.95	-0.02	0.51	2.18	0.000125418	10_8_1	cell wall.pectin*esterases.PME	moderately similar to ( 341) AT5G19730 | Symbols: | pectinesterase family protein | chr5:6670562-6673202 FORWARDweakly similar to ( 141) PME1_CITSI Pectinesterase-1 precursor (EC 3.1.1.11) (Pectin methylesterase) (PE) - Citrus sinensis (Sweet orange)moderately similar to ( 376) loc_os05g44600 12005.m08586 protein pectinesterase-2 precursor, putative, expressed no original description	Pectinesterase n=1 Tax=Sorghum bicolor RepID=C5Z1D0_SORBI	unnamed protein product [Oryza sativa Japonica Group]	| Pectin lyase-like superfamily protein | chr5:6670562-6673202 FORWARD LENGTH=383	Probable pectinesterase 53 OS=Arabidopsis thaliana GN=PME53 PE=2 SV=1				EC:3.1.1.11	F:pectinesterase activity; P:cell wall modification; C:cytoplasmic membrane-bounded vesicle; F:aspartyl esterase activity; C:cell wall	pectinesterase ppe8b
hv_15111	4.65	3.53	0.20	-0.10	-0.45	0.44	-1.13	8.31752e-06	10_8_1	cell wall.pectin*esterases.PME	weakly similar to ( 177) AT3G17060 | Symbols: | pectinesterase family protein | chr3:5816953-5818458 REVERSEvery weakly similar to (89.7) PME2_CITSI Pectinesterase-2 precursor (EC 3.1.1.11) (Pectin methylesterase) (PE) - Citrus sinensis (Sweet orange)moderately similar to ( 277) loc_os03g19610 12003.m07377 protein pectinesterase precursor, putative, expressed no original description	Os03g0309400 protein n=2 Tax=Oryza sativa RepID=Q10MG7_ORYSJ	unnamed protein product [Oryza sativa Japonica Group]	| Pectin lyase-like superfamily protein | chr3:5816953-5818458 REVERSE LENGTH=344	Probable pectinesterase 67 OS=Arabidopsis thaliana GN=PME67 PE=2 SV=1				EC:3.1.1.11	F:pectinesterase activity; P:cell wall modification; F:aspartyl esterase activity; C:cell wall	pectinesterase family protein
hv_19450	4.79	2.83	-0.01	-1.02	-2.09	-1.01	0.09	0.000370212	10_8_1	cell wall.pectin*esterases.PME	moderately similar to ( 248) AT3G05610 | Symbols: | pectinesterase family protein | chr3:1625876-1627976 REVERSEmoderately similar to ( 231) PME1_CITSI Pectinesterase-1 precursor (EC 3.1.1.11) (Pectin methylesterase) (PE) - Citrus sinensis (Sweet orange)moderately similar to ( 389) loc_os04g38560 12004.m08845 protein pectinesterase-1 precursor, putative, expressed no original description	Pectinesterase n=2 Tax=Andropogoneae RepID=C5Y9T6_SORBI	OSJNBa0036B21.20 [Oryza sativa (japonica cultivar-group)]	| Plant invertase/pectin methylesterase inhibitor superfamily | chr3:1625876-1627976 REVERSE LENGTH=669	Probable pectinesterase/pectinesterase inhibitor 21 OS=Arabidopsis thaliana GN=PME21 PE=2 SV=2				EC:3.1.1.11	F:pectinesterase activity; P:cell wall modification; C:cytoplasmic membrane-bounded vesicle; F:aspartyl esterase activity; C:cell wall; F:enzyme inhibitor activity	pectin methylesterase1
hv_19529	2.65	1.32	-0.12	-0.50	-1.55	-0.78	-0.20	6.34876e-05	10_8_1	cell wall.pectin*esterases.PME	weakly similar to ( 149) AT5G47500 | Symbols: | pectinesterase family protein | chr5:19271262-19272845 REVERSEweakly similar to ( 197) loc_os04g46740 12004.m09622 protein pectinesterase-4 precursor, putative, expressed no original description	Pectinesterase n=3 Tax=Oryza sativa RepID=Q7XUL3_ORYSJ	OSJNBa0010H02.16 [Oryza sativa (japonica cultivar-group)]	| Pectin lyase-like superfamily protein | chr5:19271262-19272845 REVERSE LENGTH=362	Probable pectinesterase 68 OS=Arabidopsis thaliana GN=PME68 PE=2 SV=1				EC:3.1.1.11	F:pectinesterase activity; P:cell wall modification; C:membrane; F:aspartyl esterase activity; C:cell wall	pectinesterase u1
hv_23473	0.76	-2.40	2.54	1.84	-1.60	-1.87	-1.46	0.000362313	10_8_1	cell wall.pectin*esterases.PME	weakly similar to ( 167) AT3G60730 | Symbols: | pectinesterase family protein | chr3:22444955-22447226 FORWARDweakly similar to ( 171) PME_PRUPE Pectinesterase PPE8B precursor (EC 3.1.1.11) (Pectin methylesterase) (PE) - Prunus persica (Peach)weakly similar to ( 155) loc_os11g08870 12011.m05084 protein retrotransposon protein, putative, unclassified no original description	Pectinesterase n=1 Tax=Zea mays RepID=B6SSX0_MAIZE	retrotransposon protein, putative, unclassified [Oryza sativa Japonica Group]	| Plant invertase/pectin methylesterase inhibitor superfamily | chr3:22444955-22447226 FORWARD LENGTH=519	Pectinesterase/pectinesterase inhibitor PPE8B OS=Prunus persica PE=2 SV=1					P:cellular cell wall organization; C:cytoplasmic membrane-bounded vesicle; P:cell wall modification; F:enzyme inhibitor activity; F:hydrolase activity; F:aspartyl esterase activity; C:extracellular region; F:pectinesterase activity; C:cell wall	pectinesterase ppe8b
hv_43017	1.65	0.02	0.28	0.30	-0.18	-0.31	-0.43	8.63717e-06	10_8_1	cell wall.pectin*esterases.PME	moderately similar to ( 202) AT5G09760 | Symbols: | pectinesterase family protein | chr5:3032446-3034364 FORWARDweakly similar to ( 132) PME2_CITSI Pectinesterase-2 precursor (EC 3.1.1.11) (Pectin methylesterase) (PE) - Citrus sinensis (Sweet orange)moderately similar to ( 259) loc_os01g65790 12001.m12687 protein pectinesterase PPE8B precursor, putative, expressed no original description	Pectinesterase n=1 Tax=Zea mays RepID=C4J3B1_MAIZE	putative pectin methylesterase [Oryza sativa Japonica Group]	| Plant invertase/pectin methylesterase inhibitor superfamily | chr5:3032446-3034364 FORWARD LENGTH=551	Probable pectinesterase/pectinesterase inhibitor 51 OS=Arabidopsis thaliana GN=PME51 PE=2 SV=1				EC:3.1.1.11	F:pectinesterase activity; P:cell wall modification; C:plant-type cell wall; F:aspartyl esterase activity	pectinesterase family protein
hv_11376	1.29	0.15	0.11	-0.09	-0.04	-0.38	-1.14	6.96344e-08	10_8_2	cell wall.pectin*esterases.acetyl esterase	weakly similar to ( 183) AT3G09410 | Symbols: | pectinacetylesterase family protein | chr3:2898243-2900984 REVERSEmoderately similar to ( 255) loc_os01g74330 12001.m13459 protein carboxylic ester hydrolase, putative, expressed no original description	Putative uncharacterized protein Sb03g047440 n=1 Tax=Sorghum bicolor RepID=C5XJF0_SORBI	unnamed protein product [Oryza sativa Japonica Group]	| Pectinacetylesterase family protein | chr3:2898243-2900984 REVERSE LENGTH=427						C:mitochondrion; C:plastid	pectinacetylesterase family protein
hv_11505	4.77	3.29	0.68	-0.55	-0.64	-1.08	-0.33	1.33251e-05	10_8_2	cell wall.pectin*esterases.acetyl esterase	weakly similar to ( 181) AT3G09405 | Symbols: | FUNCTIONS IN: molecular_function unknown; INVOLVED IN: biological_process unknown; LOCATED IN: cellular_component unknown; CONTAINS InterPro DOMAIN/s: Pectinacetylesterase (InterPro:IPR004963); BEST Arabidopsis thaliana protein match is: pectinacetylesterase family protein (TAIR:AT3G09410.1). | chr3:2895009-2897366 REVERSEmoderately similar to ( 202…	Putative uncharacterized protein n=3 Tax=Vitis vinifera RepID=A5C8P7_VITVI	unnamed protein product [Oryza sativa Japonica Group]	| Pectinacetylesterase family protein | chr3:2895009-2897366 REVERSE LENGTH=409	Protein notum homolog OS=Homo sapiens GN=NOTUM PE=2 SV=2					F:hydrolase activity	carboxylic ester hydrolase
hv_11506	4.73	3.13	0.19	0.44	0.03	-0.07	-0.01	2.98505e-07	10_8_2	cell wall.pectin*esterases.acetyl esterase	weakly similar to ( 181) AT3G09405 | Symbols: | FUNCTIONS IN: molecular_function unknown; INVOLVED IN: biological_process unknown; LOCATED IN: cellular_component unknown; CONTAINS InterPro DOMAIN/s: Pectinacetylesterase (InterPro:IPR004963); BEST Arabidopsis thaliana protein match is: pectinacetylesterase family protein (TAIR:AT3G09410.1). | chr3:2895009-2897366 REVERSEmoderately similar to ( 202…	Putative uncharacterized protein n=3 Tax=Vitis vinifera RepID=A5C8P7_VITVI	unnamed protein product [Oryza sativa Japonica Group]	| Pectinacetylesterase family protein | chr3:2895009-2897366 REVERSE LENGTH=409	Protein notum homolog OS=Homo sapiens GN=NOTUM PE=2 SV=2					F:hydrolase activity	pectinacetylesterase family protein
hv_11507	1.71	0.22	0.05	-0.18	0.06	-0.24	-1.22	1.96021e-05	10_8_2	cell wall.pectin*esterases.acetyl esterase	weakly similar to ( 146) AT3G09410 | Symbols: | pectinacetylesterase family protein | chr3:2898243-2900984 REVERSEweakly similar to ( 186) loc_os01g66830 12001.m150799 protein carboxylic ester hydrolase, putative, expressed no original description	Putative uncharacterized protein n=3 Tax=Oryza sativa RepID=B9EVA8_ORYSJ	unnamed protein product [Oryza sativa Japonica Group]	| Pectinacetylesterase family protein | chr3:2898243-2900984 REVERSE LENGTH=427						C:cytoplasmic membrane-bounded vesicle; C:mitochondrion	pectinacetylesterase precursor
hv_11509	1.33	-0.31	-0.21	0.12	0.78	0.03	-2.07	0.000125761	10_8_2	cell wall.pectin*esterases.acetyl esterase	very weakly similar to ( 100) AT3G09410 | Symbols: | pectinacetylesterase family protein | chr3:2898243-2900984 REVERSEweakly similar to ( 123) loc_os01g66850 12001.m43520 protein carboxylic ester hydrolase, putative, expressed no original description	Os01g0892600 protein n=3 Tax=Oryza sativa RepID=Q5JLW5_ORYSJ	unnamed protein product [Oryza sativa Japonica Group]	| Pectinacetylesterase family protein | chr3:2898243-2900984 REVERSE LENGTH=427						C:cytoplasmic membrane-bounded vesicle; C:mitochondrion	pectinacetylesterase precursor
hv_11510	2.35	0.61	0.59	-0.36	-0.26	-0.12	-1.46	0.000133428	10_8_2	cell wall.pectin*esterases.acetyl esterase	weakly similar to ( 115) AT3G09410 | Symbols: | pectinacetylesterase family protein | chr3:2898243-2900984 REVERSEweakly similar to ( 140) loc_os01g66850 12001.m43520 protein carboxylic ester hydrolase, putative, expressed no original description	Os01g0892600 protein n=3 Tax=Oryza sativa RepID=Q5JLW5_ORYSJ	unnamed protein product [Oryza sativa Japonica Group]	| Pectinacetylesterase family protein | chr3:2898243-2900984 REVERSE LENGTH=427						C:cytoplasmic membrane-bounded vesicle; C:mitochondrion	pectinacetylesterase precursor
hv_09050	-0.98	0.11	0.05	0.50	0.13	-0.38	-1.19	0.0012166	11_1_1	lipid metabolism.FA synthesis and FA elongation.Acetyl CoA Carboxylation	very weakly similar to (85.5) AT1G36160 | Symbols: ACC1, AT-ACC1, EMB22, GK, PAS3 | ACC1 (ACETYL-COENZYME A CARBOXYLASE 1); acetyl-CoA carboxylase | chr1:13534196-13543773 FORWARDweakly similar to ( 128) loc_os10g21910 12010.m65459 protein acetyl-coenzyme A carboxylase ACC1A, putative, expressed no original description	Acetyl-CoA carboxylase (Fragment) n=1 Tax=Alopecurus myosuroides RepID=Q5CCG4_ALOMY	Os10g0363300 [Oryza sativa Japonica Group]	ACC1 | acetyl-CoA carboxylase 1 | chr1:13534196-13543773 FORWARD LENGTH=2254					EC:6.3.4.14; EC:6.4.1.2	P:fatty acid biosynthetic process; C:biotin carboxylase complex; F:ATP binding; F:biotin carboxylase activity; F:biotin binding; F:acetyl-CoA carboxylase activity	cytosolic acetyl- carboxylase
hv_03582	6.47	0.07	0.73	0.38	-0.03	0.37	-0.01	1.38453e-08	11_1_10	lipid metabolism.FA synthesis and FA elongation.beta ketoacyl CoA synthase	weakly similar to ( 130) AT4G34510 | Symbols: KCS17 | KCS17 (3-KETOACYL-COA SYNTHASE 17); acyltransferase/ catalytic/ transferase, transferring acyl groups other than amino-acyl groups | chr4:16491796-16493259 FORWARDmoderately similar to ( 208) loc_os09g19650 12009.m05173 protein expressed protein no original description	3-ketoacyl-CoA synthase n=2 Tax=Oryza sativa RepID=Q6K558_ORYSJ	putative FAE1 [Oryza sativa Japonica Group]	KCS17 | 3-ketoacyl-CoA synthase 17 | chr4:16491796-16493259 FORWARD LENGTH=487	Probable 3-ketoacyl-CoA synthase 2 OS=Arabidopsis thaliana GN=KCS2 PE=2 SV=1				EC:2.3.1.0	F:transferase activity, transferring acyl groups other than amino-acyl groups; P:fatty acid biosynthetic process; C:cytoplasmic membrane-bounded vesicle; C:membrane; C:plastid	3-ketoacyl- synthase 2
hv_04227	1.36	0.23	0.26	-0.21	-0.59	-0.10	-0.27	0.00315282	11_1_10	lipid metabolism.FA synthesis and FA elongation.beta ketoacyl CoA synthase	moderately similar to ( 369) AT2G26640 | Symbols: KCS11 | KCS11 (3-KETOACYL-COA SYNTHASE 11); acyltransferase/ catalytic/ transferase, transferring acyl groups other than amino-acyl groups | chr2:11330094-11331623 FORWARDmoderately similar to ( 395) loc_os06g39750 12006.m091730 protein fatty acid elongase, putative, expressed no original description	3-ketoacyl-CoA synthase n=5 Tax=Poaceae RepID=Q69X62_ORYSJ	putative beta-ketoacyl-CoA synthase [Oryza sativa Japonica Group]	KCS11 | 3-ketoacyl-CoA synthase 11 | chr2:11330094-11331623 FORWARD LENGTH=509	3-ketoacyl-CoA synthase 11 OS=Arabidopsis thaliana GN=KCS11 PE=1 SV=1					F:acyltransferase activity; C:membrane; P:fatty acid biosynthetic process	fatty acid elongase
hv_05426	1.90	0.08	2.23	0.43	-0.70	-2.12	-2.98	3.06715e-06	11_1_10	lipid metabolism.FA synthesis and FA elongation.beta ketoacyl CoA synthase	weakly similar to ( 161) AT1G68530 | Symbols: CUT1, POP1, CER6, G2, KCS6 | KCS6 (3-KETOACYL-COA SYNTHASE 6); catalytic/ transferase, transferring acyl groups other than amino-acyl groups | chr1:25713600-25714733 REVERSEweakly similar to ( 199) loc_os06g15170 12006.m06231 protein 3-ketoacyl-CoA synthase, putative, expressed no original description	3-ketoacyl-CoA synthase n=1 Tax=Sorghum bicolor RepID=C5Z823_SORBI	putative very-long-chain fatty acid condensing enzyme CUT1 [Oryza sativa Japonica Group]	CUT1, POP1, CER6, G2, KCS6 | 3-ketoacyl-CoA synthase 6 | chr1:25713600-25714733 REVERSE LENGTH=377	3-ketoacyl-CoA synthase 6 OS=Arabidopsis thaliana GN=CUT1 PE=1 SV=1					P:lipid biosynthetic process; C:membrane; F:catalytic activity; C:mitochondrion	very long chain fatty acid condensing enzyme cut1 1
hv_05442	-0.54	-0.57	3.96	2.53	0.72	-0.29	-0.50	6.29263e-05	11_1_10	lipid metabolism.FA synthesis and FA elongation.beta ketoacyl CoA synthase	weakly similar to ( 109) AT1G68530 | Symbols: CUT1, POP1, CER6, G2, KCS6 | KCS6 (3-KETOACYL-COA SYNTHASE 6); catalytic/ transferase, transferring acyl groups other than amino-acyl groups | chr1:25713600-25714733 REVERSEweakly similar to ( 125) loc_os06g15020 12006.m06216 protein 3-ketoacyl-CoA synthase, putative, expressed no original description	3-ketoacyl-CoA synthase n=1 Tax=Sorghum bicolor RepID=C5Z823_SORBI	putative very-long-chain fatty acid condensing enzyme CUT1 [Oryza sativa Japonica Group]	CUT1, POP1, CER6, G2, KCS6 | 3-ketoacyl-CoA synthase 6 | chr1:25713600-25714733 REVERSE LENGTH=377	3-ketoacyl-CoA synthase 6 OS=Arabidopsis thaliana GN=CUT1 PE=1 SV=1					P:metabolic process	truncated g14a
hv_05444	-3.64	-2.75	-0.06	-0.07	0.35	1.64	1.45	2.72551e-07	11_1_10	lipid metabolism.FA synthesis and FA elongation.beta ketoacyl CoA synthase	weakly similar to ( 167) AT1G19440 | Symbols: KCS4 | KCS4 (3-KETOACYL-COA SYNTHASE 4); acyltransferase/ catalytic/ transferase, transferring acyl groups other than amino-acyl groups | chr1:6729119-6730669 FORWARDweakly similar to ( 194) loc_os06g14810 12006.m06196 protein 3-ketoacyl-CoA synthase, putative, expressed no original description	3-ketoacyl-CoA synthase n=2 Tax=Oryza sativa RepID=Q5Z7E7_ORYSJ	putative very-long-chain fatty acid condensing enzyme CUT1 [Oryza sativa Japonica Group]	KCS4 | 3-ketoacyl-CoA synthase 4 | chr1:6729119-6730669 FORWARD LENGTH=516	3-ketoacyl-CoA synthase 4 OS=Arabidopsis thaliana GN=KCS4 PE=2 SV=1					P:lipid biosynthetic process; C:membrane; F:catalytic activity; C:mitochondrion	very long chain fatty acid condensing enzyme cut1 1
hv_07377	0.99	-0.55	2.25	1.24	-1.15	-1.66	-4.97	6.0183e-05	11_1_10	lipid metabolism.FA synthesis and FA elongation.beta ketoacyl CoA synthase	weakly similar to ( 183) AT2G28630 | Symbols: KCS12 | KCS12 (3-KETOACYL-COA SYNTHASE 12); acyltransferase/ catalytic/ transferase, transferring acyl groups other than amino-acyl groups | chr2:12275719-12277149 REVERSEmoderately similar to ( 233) loc_os03g26620 12003.m07998 protein acyltransferase, putative, expressed no original description	3-ketoacyl-CoA synthase n=4 Tax=Oryza sativa RepID=Q10KI1_ORYSJ	Os03g0383600 [Oryza sativa Japonica Group]	KCS12 | 3-ketoacyl-CoA synthase 12 | chr2:12275719-12277149 REVERSE LENGTH=476	3-ketoacyl-CoA synthase 12 OS=Arabidopsis thaliana GN=KCS12 PE=2 SV=1					P:fatty acid biosynthetic process; F:acyltransferase activity; C:cytoplasmic membrane-bounded vesicle; C:membrane	hypothetical protein OsJ_11076 [Oryza sativa Japonica Group]
hv_10701	-0.38	-0.23	3.43	2.21	0.75	0.71	-0.44	0.000182208	11_1_10	lipid metabolism.FA synthesis and FA elongation.beta ketoacyl CoA synthase	very weakly similar to (80.5) AT1G01120 | Symbols: KCS1 | KCS1 (3-KETOACYL-COA SYNTHASE 1); acyltransferase/ fatty acid elongase | chr1:57392-58978 REVERSEvery weakly similar to (82.8) loc_os03g08360 12003.m35563 protein fiddlehead-like protein, putative, expressed no original description	Putative uncharacterized protein Sb10g009466 (Fragment) n=1 Tax=Sorghum bicolor RepID=C5Z833_SORBI	unnamed protein product [Oryza sativa Japonica Group]	KCS1 | 3-ketoacyl-CoA synthase 1 | chr1:57392-58978 REVERSE LENGTH=528						P:metabolic process; F:transferase activity	beta-ketoacyl- synthase
hv_13483	1.03	0.36	0.03	0.05	-0.12	-0.17	-0.64	1.07221e-05	11_1_10	lipid metabolism.FA synthesis and FA elongation.beta ketoacyl CoA synthase	moderately similar to ( 281) AT1G04220 | Symbols: KCS2 | KCS2 (3-KETOACYL-COA SYNTHASE 2); fatty acid elongase | chr1:1119853-1122483 REVERSEmoderately similar to ( 284) loc_os05g49900 12005.m09060 protein fatty acid elongase, putative, expressed no original description	PREDICTED: hypothetical protein n=1 Tax=Vitis vinifera RepID=UPI00015C8F6C	unnamed protein product [Oryza sativa Japonica Group]	KCS2 | 3-ketoacyl-CoA synthase 2 | chr1:1119853-1122483 REVERSE LENGTH=528	3-ketoacyl-CoA synthase 17 OS=Arabidopsis thaliana GN=KCS17 PE=2 SV=2				EC:2.3.1.0	C:membrane; P:fatty acid biosynthetic process; F:transferase activity, transferring acyl groups other than amino-acyl groups	beta-ketoacyl-coa synthase family protein
hv_17508	5.67	1.77	0.65	-1.30	-2.03	-1.00	-0.73	3.8989e-06	11_1_10	lipid metabolism.FA synthesis and FA elongation.beta ketoacyl CoA synthase	weakly similar to ( 162) AT2G28630 | Symbols: KCS12 | KCS12 (3-KETOACYL-COA SYNTHASE 12); acyltransferase/ catalytic/ transferase, transferring acyl groups other than amino-acyl groups | chr2:12275719-12277149 REVERSEmoderately similar to ( 205) loc_os10g33370 12010.m06165 protein acyltransferase, putative, expressed no original description	3-ketoacyl-CoA synthase n=2 Tax=Oryza sativa RepID=Q7XDH2_ORYSJ	unnamed protein product [Oryza sativa Japonica Group]	KCS12 | 3-ketoacyl-CoA synthase 12 | chr2:12275719-12277149 REVERSE LENGTH=476	3-ketoacyl-CoA synthase 12 OS=Arabidopsis thaliana GN=KCS12 PE=2 SV=1					P:fatty acid biosynthetic process; F:acyltransferase activity; C:membrane; C:mitochondrion	hypothetical protein OsJ_31866 [Oryza sativa Japonica Group]
hv_18076	0.89	0.00	1.74	0.60	-1.30	-1.10	-1.78	0.000706721	11_1_10	lipid metabolism.FA synthesis and FA elongation.beta ketoacyl CoA synthase	weakly similar to ( 162) AT1G68530 | Symbols: CUT1, POP1, CER6, G2, KCS6 | KCS6 (3-KETOACYL-COA SYNTHASE 6); catalytic/ transferase, transferring acyl groups other than amino-acyl groups | chr1:25713600-25714733 REVERSEweakly similar to ( 182) loc_os02g49920 12002.m10026 protein 3-ketoacyl-CoA synthase, putative, expressed no original description	3-ketoacyl-CoA synthase n=1 Tax=Hordeum vulgare RepID=A9L9N2_HORVU	unnamed protein product [Oryza sativa Japonica Group]	CUT1, POP1, CER6, G2, KCS6 | 3-ketoacyl-CoA synthase 6 | chr1:25712881-25714733 REVERSE LENGTH=497	3-ketoacyl-CoA synthase 6 OS=Arabidopsis thaliana GN=CUT1 PE=1 SV=1				EC:2.3.1.0	C:membrane; P:fatty acid biosynthetic process; F:transferase activity, transferring acyl groups other than amino-acyl groups	very long chain fatty acid condensing enzyme cut1 2
hv_18078	-3.37	-1.66	-0.04	-0.06	0.35	1.19	1.10	1.19571e-05	11_1_10	lipid metabolism.FA synthesis and FA elongation.beta ketoacyl CoA synthase	very weakly similar to (81.6) AT2G46720 | Symbols: HIC, KCS13 | KCS13 (3-KETOACYL-COA SYNTHASE 13); acyltransferase/ catalytic/ transferase, transferring acyl groups other than amino-acyl groups | chr2:19198821-19200221 FORWARDvery weakly similar to (87.8) loc_os02g49920 12002.m10026 protein 3-ketoacyl-CoA synthase, putative, expressed no original description	3-ketoacyl-CoA synthase n=6 Tax=Zea mays RepID=B8A0R6_MAIZE	unnamed protein product [Oryza sativa Japonica Group]	KCS5, CER60 | 3-ketoacyl-CoA synthase 5 | chr1:8938679-8940282 REVERSE LENGTH=492	3-ketoacyl-CoA synthase 5 OS=Arabidopsis thaliana GN=KCS5 PE=1 SV=1				EC:2.3.1.0	C:membrane; P:fatty acid biosynthetic process; F:transferase activity, transferring acyl groups other than amino-acyl groups	very long chain fatty acid condensing enzyme cut1 1
hv_18080	-5.75	-3.73	-0.55	-0.05	0.63	1.47	1.19	5.61892e-09	11_1_10	lipid metabolism.FA synthesis and FA elongation.beta ketoacyl CoA synthase	weakly similar to ( 112) AT1G01120 | Symbols: KCS1 | KCS1 (3-KETOACYL-COA SYNTHASE 1); acyltransferase/ fatty acid elongase | chr1:57392-58978 REVERSEweakly similar to ( 129) loc_os02g49920 12002.m10026 protein 3-ketoacyl-CoA synthase, putative, expressed no original description	3-ketoacyl-CoA synthase n=2 Tax=Oryza sativa RepID=Q6Z2K7_ORYSJ	unnamed protein product [Oryza sativa Japonica Group]	KCS1 | 3-ketoacyl-CoA synthase 1 | chr1:57392-58978 REVERSE LENGTH=528	3-ketoacyl-CoA synthase 1 OS=Arabidopsis thaliana GN=KCS1 PE=1 SV=1				EC:2.3.1.0	C:membrane; P:fatty acid biosynthetic process; F:transferase activity, transferring acyl groups other than amino-acyl groups	hypothetical protein OsI_08815 [Oryza sativa Indica Group]
hv_21846	3.10	0.74	0.98	0.06	-2.50	-3.46	-1.57	0.000165825	11_1_10	lipid metabolism.FA synthesis and FA elongation.beta ketoacyl CoA synthase	weakly similar to ( 182) AT2G26640 | Symbols: KCS11 | KCS11 (3-KETOACYL-COA SYNTHASE 11); acyltransferase/ catalytic/ transferase, transferring acyl groups other than amino-acyl groups | chr2:11330094-11331623 FORWARDmoderately similar to ( 210) loc_os03g06700 12003.m06188 protein fatty acid elongase, putative, expressed no original description	3-ketoacyl-CoA synthase n=1 Tax=Oryza sativa Indica Group RepID=A2XCU5_ORYSI	unnamed protein product [Oryza sativa Japonica Group]	KCS11 | 3-ketoacyl-CoA synthase 11 | chr2:11330094-11331623 FORWARD LENGTH=509	3-ketoacyl-CoA synthase 11 OS=Arabidopsis thaliana GN=KCS11 PE=1 SV=1				EC:2.3.1.0	F:transferase activity, transferring acyl groups other than amino-acyl groups; P:fatty acid biosynthetic process; C:cytoplasmic membrane-bounded vesicle; C:membrane; C:mitochondrion	fatty acid elongase
hv_21847	-5.39	-5.23	0.23	-0.02	-0.20	1.26	0.75	4.58703e-07	11_1_10	lipid metabolism.FA synthesis and FA elongation.beta ketoacyl CoA synthase	moderately similar to ( 226) AT5G43760 | Symbols: KCS20 | KCS20 (3-KETOACYL-COA SYNTHASE 20); fatty acid elongase | chr5:17585903-17588486 FORWARDmoderately similar to ( 266) loc_os03g06700 12003.m06188 protein fatty acid elongase, putative, expressed no original description	Putative uncharacterized protein n=1 Tax=Oryza sativa Japonica Group RepID=A3AEE4_ORYSJ	unnamed protein product [Oryza sativa Japonica Group]	KCS20 | 3-ketoacyl-CoA synthase 20 | chr5:17585903-17588486 FORWARD LENGTH=529	3-ketoacyl-CoA synthase 19 OS=Arabidopsis thaliana GN=KCS19 PE=2 SV=1				EC:2.3.1.0	F:transferase activity, transferring acyl groups other than amino-acyl groups; P:fatty acid biosynthetic process; C:cytoplasmic membrane-bounded vesicle; C:membrane; C:mitochondrion	fatty acid elongase
hv_23653	1.89	0.79	0.44	-0.11	-0.55	0.04	-0.56	0.00012016	11_1_10	lipid metabolism.FA synthesis and FA elongation.beta ketoacyl CoA synthase	moderately similar to ( 380) AT5G43760 | Symbols: KCS20 | KCS20 (3-KETOACYL-COA SYNTHASE 20); fatty acid elongase | chr5:17585903-17588486 FORWARDmoderately similar to ( 447) loc_os11g37900 12011.m07636 protein fatty acid elongase, putative, expressed no original description	3-ketoacyl-CoA synthase n=4 Tax=Oryza sativa RepID=Q2R1V7_ORYSJ	Beta-ketoacyl-CoA synthase, putative, expressed [Oryza sativa Japonica Group]	KCS20 | 3-ketoacyl-CoA synthase 20 | chr5:17585903-17588486 FORWARD LENGTH=529	3-ketoacyl-CoA synthase 19 OS=Arabidopsis thaliana GN=KCS19 PE=2 SV=1					F:transferase activity; C:cytoplasmic membrane-bounded vesicle; P:fatty acid biosynthetic process; C:membrane; C:mitochondrion; P:lipid biosynthetic process; F:catalytic activity; F:transferase activity, transferring acyl groups other than amino-acyl groups; F:acyltransferase activity; P:metabolic process	beta-ketoacyl- expressed
hv_37124	3.52	0.03	0.02	0.30	-1.47	-0.54	-1.47	0.000715175	11_1_10	lipid metabolism.FA synthesis and FA elongation.beta ketoacyl CoA synthase	highly similar to ( 567) AT1G68530 | Symbols: CUT1, POP1, CER6, G2, KCS6 | KCS6 (3-KETOACYL-COA SYNTHASE 6); catalytic/ transferase, transferring acyl groups other than amino-acyl groups | chr1:25713600-25714733 REVERSEhighly similar to ( 790) loc_os06g14810 12006.m06196 protein 3-ketoacyl-CoA synthase, putative, expressed no original description	3-ketoacyl-CoA synthase n=2 Tax=Oryza sativa RepID=Q5Z7E7_ORYSJ	putative very-long-chain fatty acid condensing enzyme CUT1 [Oryza sativa Japonica Group]	CUT1, POP1, CER6, G2, KCS6 | 3-ketoacyl-CoA synthase 6 | chr1:25712881-25714733 REVERSE LENGTH=497	3-ketoacyl-CoA synthase 6 OS=Arabidopsis thaliana GN=CUT1 PE=1 SV=1				EC:2.3.1.0	C:membrane; P:fatty acid biosynthetic process; F:transferase activity, transferring acyl groups other than amino-acyl groups	very long chain fatty acid condensing enzyme cut1 1
hv_42568	1.11	-0.08	0.16	-0.01	-0.60	-0.20	-0.52	5.02116e-05	11_1_10	lipid metabolism.FA synthesis and FA elongation.beta ketoacyl CoA synthase	moderately similar to ( 236) AT2G28630 | Symbols: KCS12 | KCS12 (3-KETOACYL-COA SYNTHASE 12); acyltransferase/ catalytic/ transferase, transferring acyl groups other than amino-acyl groups | chr2:12275719-12277149 REVERSEmoderately similar to ( 337) loc_os02g56860 12002.m10708 protein acyltransferase, putative, expressed no original description	3-ketoacyl-CoA synthase n=2 Tax=Oryza sativa RepID=Q6K3E6_ORYSJ	putative fatty acid elongase 3-ketoacyl-CoA synthase 1 [Oryza sativa Japonica Group]	KCS12 | 3-ketoacyl-CoA synthase 12 | chr2:12275719-12277149 REVERSE LENGTH=476	3-ketoacyl-CoA synthase 12 OS=Arabidopsis thaliana GN=KCS12 PE=2 SV=1				EC:2.3.1.0	F:transferase activity, transferring acyl groups other than amino-acyl groups; P:fatty acid biosynthetic process; C:cytoplasmic membrane-bounded vesicle; C:membrane	hypothetical protein OsI_09409 [Oryza sativa Indica Group]
hv_17517	1.25	0.48	-0.23	0.07	-0.09	-0.07	-0.51	2.65958e-08	11_1_12	lipid metabolism.FA synthesis and FA elongation.ACP protein	weakly similar to ( 113) AT4G25050 | Symbols: ACP4 | ACP4 (acyl carrier protein 4); acyl carrier | chr4:12870178-12871024 FORWARDmoderately similar to ( 244) ACP1_HORVU Acyl carrier protein 1, chloroplast precursor (Acyl carrier protein I) (ACP I) - Hordeum vulgare (Barley)weakly similar to ( 186) loc_os12g34890 12012.m07282 protein acyl carrier protein 1, chloroplast precursor, putative, express…	Acyl carrier protein 1, chloroplastic n=1 Tax=Hordeum vulgare RepID=ACP1_HORVU	unnamed protein product [Oryza sativa Japonica Group]	ACP4 | acyl carrier protein 4 | chr4:12870178-12871024 FORWARD LENGTH=137	Acyl carrier protein 1, chloroplastic OS=Hordeum vulgare GN=ACL1.1 PE=1 SV=2					P:fatty acid biosynthetic process; F:acyl carrier activity; F:cofactor binding; C:chloroplast; F:phosphopantetheine binding	acp1_horvu ame: full=acyl carrier protein chloroplastic short=acp i short=acyl carrier protein i flags: precursor
hv_27747	-3.11	-3.05	0.36	1.50	0.09	0.53	-0.62	0.000507169	11_1_12	lipid metabolism.FA synthesis and FA elongation.ACP protein	no original description	Acyl carrier protein n=1 Tax=Tribolium castaneum RepID=D6WXY4_TRICA			Acyl carrier protein, mitochondrial OS=Drosophila melanogaster GN=mtacp1 PE=2 SV=1					P:mitochondrial electron transport, NADH to ubiquinone; P:fatty acid biosynthetic process; F:acyl carrier activity; F:cofactor binding; F:phosphopantetheine binding; C:mitochondrion	mitochondrial acyl carrier protein 1 isoform a
hv_41440	0.55	0.55	-0.13	-0.35	-0.85	0.55	-1.30	0.000928384	11_1_13	lipid metabolism.FA synthesis and FA elongation.acyl-CoA binding protein	moderately similar to ( 201) AT5G18590 | Symbols: | kelch repeat-containing protein | chr5:6178516-6182186 REVERSEmoderately similar to ( 333) loc_os11g43590 12011.m080057 protein ranGAP1 interacting protein, putative, expressed no original description	Kelch motif family protein, expressed n=2 Tax=Oryza sativa Japonica Group RepID=Q2R069_ORYSJ	Os11g0657000 [Oryza sativa Japonica Group]	| Galactose oxidase/kelch repeat superfamily protein | chr5:6178516-6182186 REVERSE LENGTH=708	Acyl-CoA-binding domain-containing protein 4 OS=Arabidopsis thaliana GN=ACBP4 PE=1 SV=1				-	F:protein binding; C:mitochondrion	kelch motif family expressed
hv_15341	-2.80	-1.39	0.17	0.34	0.45	0.57	-0.57	0.000679698	11_1_15	lipid metabolism.FA synthesis and FA elongation.ACP desaturase	moderately similar to ( 448) AT3G02630 | Symbols: | acyl-(acyl-carrier-protein) desaturase, putative / stearoyl-ACP desaturase, putative | chr3:562164-564524 FORWARDmoderately similar to ( 450) STAD_SOLTU Acyl-[acyl-carrier-protein] desaturase, chloroplast precursor (EC 1.14.19.2) (Stearoyl-ACP desaturase) - Solanum tuberosum (Potato)highly similar to ( 550) loc_os01g65830 12001.m12691 protein ac…	Acyl-desaturase n=2 Tax=Andropogoneae RepID=B6UI69_MAIZE	unnamed protein product [Oryza sativa Japonica Group]	| Plant stearoyl-acyl-carrier-protein desaturase family protein | chr3:562164-564524 FORWARD LENGTH=396	Acyl-[acyl-carrier-protein] desaturase 1, chloroplastic OS=Oryza sativa subsp. japonica GN=Os01g0880800 PE=2 SV=1					F:oxidoreductase activity; P:lipid biosynthetic process; P:fatty acid metabolic process; C:plastid	stearoyl-acyl carrier protein desaturase
hv_21971	1.64	0.18	0.65	-0.38	0.01	-0.20	-1.65	0.000927701	11_1_15	lipid metabolism.FA synthesis and FA elongation.ACP desaturase	moderately similar to ( 209) AT5G16230 | Symbols: | acyl-(acyl-carrier-protein) desaturase, putative / stearoyl-ACP desaturase, putative | chr5:5303394-5305944 FORWARDmoderately similar to ( 209) STAD_ORYSA Acyl-[acyl-carrier-protein] desaturase, chloroplast precursor (EC 1.14.19.2) (Stearoyl-ACP desaturase) - Oryza sativa (Rice)moderately similar to ( 291) loc_os03g30950 12003.m08350 protein acy…	Acyl-[acyl-carrier-protein] desaturase 4, chloroplastic n=1 Tax=Oryza sativa Japonica Group RepID=STAD4_ORYSJ	unnamed protein product [Oryza sativa Japonica Group]	| Plant stearoyl-acyl-carrier-protein desaturase family protein | chr5:5303394-5305944 FORWARD LENGTH=401	Acyl-[acyl-carrier-protein] desaturase 4, chloroplastic OS=Oryza sativa subsp. japonica GN=Os03g0423300 PE=2 SV=1				EC:1.14.19.2	F:transition metal ion binding; P:oxidation reduction; F:acyl-[acyl-carrier-protein] desaturase activity; P:fatty acid metabolic process; C:plastid	acyl- chloroplast
hv_24641	2.26	0.48	-0.32	-0.58	-0.36	0.47	-0.09	5.51714e-05	11_1_15	lipid metabolism.FA synthesis and FA elongation.ACP desaturase	moderately similar to ( 349) AT3G02630 | Symbols: | acyl-(acyl-carrier-protein) desaturase, putative / stearoyl-ACP desaturase, putative | chr3:562164-564524 FORWARDmoderately similar to ( 374) STAD_ORYSA Acyl-[acyl-carrier-protein] desaturase, chloroplast precursor (EC 1.14.19.2) (Stearoyl-ACP desaturase) - Oryza sativa (Rice)moderately similar to ( 375) loc_os04g31070 12004.m08210 protein acyl-…	Acyl-[acyl-carrier-protein] desaturase 5, chloroplastic n=5 Tax=Poaceae RepID=STAD5_ORYSJ	RecName: Full=Acyl-[acyl-carrier-protein] desaturase 5, chloroplastic; AltName: Full=Stearoyl-ACP desaturase 5; Flags: Precursor	| Plant stearoyl-acyl-carrier-protein desaturase family protein | chr3:562164-564524 FORWARD LENGTH=396	Acyl-[acyl-carrier-protein] desaturase 5, chloroplastic OS=Oryza sativa subsp. indica GN=OsI_15603 PE=3 SV=1					F:transition metal ion binding; P:fatty acid biosynthetic process; P:fatty acid metabolic process; P:lipid biosynthetic process; P:oxidation reduction; F:acyl-[acyl-carrier-protein] desaturase activity; F:oxidoreductase activity; C:chloroplast; C:plastid	stearoyl-acyl carrier protein desaturase
hv_17658	2.22	0.81	-0.46	0.02	-0.03	-0.04	-0.16	1.43725e-07	11_1_3	lipid metabolism.FA synthesis and FA elongation.ketoacyl ACP synthase	highly similar to ( 723) AT5G46290 | Symbols: KAS I | KAS I (3-KETOACYL-ACYL CARRIER PROTEIN SYNTHASE I); catalytic/ fatty-acid synthase | chr5:18774439-18776629 REVERSEhighly similar to ( 853) KASC1_HORVU 3-oxoacyl-[acyl-carrier-protein] synthase I, chloroplast precursor (EC 2.3.1.41) (Beta-ketoacyl-ACP synthase I) (KAS I) - Hordeum vulgare (Barley)highly similar to ( 798) loc_os04g36800 12004.m…	3-oxoacyl-[acyl-carrier-protein] synthase I, chloroplastic n=7 Tax=BEP clade RepID=KASC1_HORVU	unnamed protein product [Oryza sativa Japonica Group]	KASI, KAS1 | 3-ketoacyl-acyl carrier protein synthase I | chr5:18774439-18776629 REVERSE LENGTH=473	3-oxoacyl-[acyl-carrier-protein] synthase I, chloroplastic OS=Hordeum vulgare GN=KAS12 PE=1 SV=1				EC:2.3.1.41	P:fatty acid biosynthetic process; F:3-oxoacyl-[acyl-carrier-protein] synthase activity; C:chloroplast	kasc1_horvu ame: full=3-oxoacyl- synthase chloroplastic ame: full=beta-ketoacyl-acp synthase i short=kas i flags: precursor
hv_20809	-1.01	-0.35	-0.02	0.71	0.61	0.06	-0.45	0.00428742	11_1_4	lipid metabolism.FA synthesis and FA elongation.ACP oxoacyl reductase	weakly similar to ( 115) AT1G24360 | Symbols: | 3-oxoacyl-(acyl-carrier protein) reductase, chloroplast / 3-ketoacyl-acyl carrier protein reductase | chr1:8640820-8643283 FORWARDweakly similar to ( 120) FABG2_BRANA 3-oxoacyl-[acyl-carrier-protein] reductase 2, chloroplast precursor (EC 1.1.1.100) (3-ketoacyl-acyl carrier protein reductase 2) - Brassica napus (Rape)weakly similar to ( 116) loc_os0…	Putative uncharacterized protein n=2 Tax=Sclerotiniaceae RepID=A6SS72_BOTFB	OSJNBb0006N15.11 [Oryza sativa (japonica cultivar-group)]	| NAD(P)-binding Rossmann-fold superfamily protein | chr1:8640820-8643283 FORWARD LENGTH=319	Peroxisomal hydratase-dehydrogenase-epimerase OS=Neurospora crassa GN=fox-2 PE=1 SV=1					P:oxidation reduction; F:oxidoreductase activity; F:lyase activity; F:binding	peroxisomal hydratase-dehydrogenase-epimerase
hv_15877	1.00	-0.73	0.70	0.05	-0.28	0.02	-1.27	0.000847232	11_1_6	lipid metabolism.FA synthesis and FA elongation.enoyl ACP reductase	highly similar to ( 501) AT2G05990 | Symbols: MOD1, ENR1 | MOD1 (MOSAIC DEATH 1); enoyl-[acyl-carrier-protein] reductase (NADH)/ enoyl-[acyl-carrier-protein] reductase/ oxidoreductase | chr2:2322876-2324867 FORWARDhighly similar to ( 510) FABI_BRANA Enoyl-[acyl-carrier-protein] reductase [NADH], chloroplast precursor (EC 1.3.1.9) (NADH-dependent enoyl-ACP reductase) - Brassica napus (Rape)highly …	Os09g0277800 protein n=3 Tax=Oryza sativa RepID=Q6H5J0_ORYSJ	unnamed protein product [Oryza sativa Japonica Group]	MOD1, ENR1 | NAD(P)-binding Rossmann-fold superfamily protein | chr2:2322876-2324867 FORWARD LENGTH=390	Enoyl-[acyl-carrier-protein] reductase [NADH], chloroplastic OS=Brassica napus PE=1 SV=2				EC:1.3.1.9	P:fatty acid biosynthetic process; F:binding; F:enoyl-[acyl-carrier-protein] reductase (NADH) activity; P:oxidation reduction; C:plastid	enoyl-acp reductase
hv_00929	-1.22	-0.07	0.00	-0.16	0.12	0.06	0.40	3.6299e-05	11_1_8	lipid metabolism.FA synthesis and FA elongation.acyl coa ligase	moderately similar to ( 206) AT1G20560 | Symbols: AAE1 | AAE1 (ACYL ACTIVATING ENZYME 1); AMP binding | chr1:7119927-7121363 REVERSEvery weakly similar to (88.2) 4CL2_TOBAC 4-coumarate--CoA ligase 2 (EC 6.2.1.12) (4CL 2) (4-coumaroyl-CoA synthase 2) - Nicotiana tabacum (Common tobacco)moderately similar to ( 233) loc_os01g24030 12001.m43003 protein AMP binding protein, putative, expressed no orig…	AMP binding protein n=2 Tax=Andropogoneae RepID=B6ST13_MAIZE	putative adenosine monophosphate binding protein 1 AMPBP1 [Oryza sativa Japonica Group]	AAE1 | acyl activating enzyme 1 | chr1:7119927-7121363 REVERSE LENGTH=478	Putative acyl-CoA synthetase YngI OS=Bacillus subtilis GN=yngI PE=3 SV=1					F:catalytic activity; P:metabolic process	amp-binding protein
hv_06981	-1.72	-0.46	-0.09	0.09	0.34	0.32	0.14	0.000927449	11_1_8	lipid metabolism.FA synthesis and FA elongation.acyl coa ligase	moderately similar to ( 344) AT1G20560 | Symbols: AAE1 | AAE1 (ACYL ACTIVATING ENZYME 1); AMP binding | chr1:7119927-7121363 REVERSEvery weakly similar to (94.0) 4CL2_TOBAC 4-coumarate--CoA ligase 2 (EC 6.2.1.12) (4CL 2) (4-coumaroyl-CoA synthase 2) - Nicotiana tabacum (Common tobacco)moderately similar to ( 426) loc_os03g04130 12003.m05945 protein AMP binding protein, putative, expressed no orig…	Putative uncharacterized protein Sb01g048050 n=1 Tax=Sorghum bicolor RepID=C5WZ16_SORBI	Os03g0133600 [Oryza sativa Japonica Group]	AAE1 | acyl activating enzyme 1 | chr1:7119927-7121363 REVERSE LENGTH=478	2-succinylbenzoate--CoA ligase OS=Bacillus cereus (strain AH187) GN=menE PE=3 SV=1					F:ligase activity; P:metabolic process	amp dependent
hv_20401	-1.15	-0.46	-0.23	0.46	0.62	1.06	1.38	0.000207865	11_1_8	lipid metabolism.FA synthesis and FA elongation.acyl coa ligase	weakly similar to ( 105) loc_os04g57850 12004.m10669 protein AMP-binding protein, putative, expressed no original description	Putative uncharacterized protein Sb06g032750 n=1 Tax=Sorghum bicolor RepID=C5YAG8_SORBI	OSJNBa0018M05.15 [Oryza sativa (japonica cultivar-group)]						EC:6.2.1.26	P:metabolic process; F:o-succinylbenzoate-CoA ligase activity	amp-binding protein
hv_22877	-4.11	-3.09	-0.88	-0.02	0.60	1.41	1.57	1.71846e-08	11_1_8	lipid metabolism.FA synthesis and FA elongation.acyl coa ligase	weakly similar to ( 139) AT1G20560 | Symbols: AAE1 | AAE1 (ACYL ACTIVATING ENZYME 1); AMP binding | chr1:7119927-7121363 REVERSEweakly similar to ( 171) loc_os03g04120 12003.m05944 protein AMP binding protein, putative, expressed no original description	AMP-dependent synthetase and ligase family protein, putative, expressed n=3 Tax=Oryza sativa RepID=Q10S60_ORYSJ	Putative AMP-binding protein [Oryza sativa Japonica Group]	AAE1 | acyl activating enzyme 1 | chr1:7119927-7121730 REVERSE LENGTH=556	Putative acyl-CoA synthetase YngI OS=Bacillus subtilis GN=yngI PE=3 SV=1					P:metabolic process; F:catalytic activity	amp-binding protein
hv_36517	1.44	0.53	0.47	-0.32	-0.04	-0.49	-0.70	2.57207e-05	11_1_8	lipid metabolism.FA synthesis and FA elongation.acyl coa ligase	nearly identical (1049) AT5G36880 | Symbols: | acetyl-CoA synthetase, putative / acetate-CoA ligase, putative | chr5:14534961-14540296 REVERSEweakly similar to ( 105) 4CL2_TOBAC 4-coumarate--CoA ligase 2 (EC 6.2.1.12) (4CL 2) (4-coumaroyl-CoA synthase 2) - Nicotiana tabacum (Common tobacco)nearly identical (1137) loc_os04g33190 12004.m08414 protein acetyl-coenzyme A synthetase 2, putative, expres…	H0502B11.5 protein n=4 Tax=Poaceae RepID=Q01L46_ORYSA	H0502B11.5 [Oryza sativa (indica cultivar-group)]	ACS | acetyl-CoA synthetase | chr5:14534961-14540296 REVERSE LENGTH=743	Acetyl-coenzyme A synthetase 2 OS=Rhizobium meliloti GN=acsA2 PE=3 SV=1				EC:6.2.1.1	P:metabolic process; F:acetate-CoA ligase activity; C:plastid; F:AMP binding	hypothetical protein SORBIDRAFT_06g015180 [Sorghum bicolor]
hv_38897	1.71	0.17	0.24	0.04	-0.75	-0.53	-1.96	1.33242e-07	11_1_8	lipid metabolism.FA synthesis and FA elongation.acyl coa ligase	moderately similar to ( 256) AT1G20560 | Symbols: AAE1 | AAE1 (ACYL ACTIVATING ENZYME 1); AMP binding | chr1:7119927-7121363 REVERSEvery weakly similar to (85.1) 4CL1_ORYSA 4-coumarate--CoA ligase 1 (EC 6.2.1.12) (4CL 1) (4-coumaroyl-CoA synthase 1) - Oryza sativa (Rice)moderately similar to ( 360) loc_os03g04130 12003.m05945 protein AMP binding protein, putative, expressed no original description	Putative uncharacterized protein Sb01g048050 n=1 Tax=Sorghum bicolor RepID=C5WZ16_SORBI	Putative AMP-binding protein [Oryza sativa Japonica Group]	AAE1 | acyl activating enzyme 1 | chr1:7119927-7121730 REVERSE LENGTH=556	2-succinylbenzoate--CoA ligase OS=Geobacillus kaustophilus GN=menE PE=3 SV=1				-	F:catalytic activity; P:metabolic process	amp-binding protein
hv_37031	2.19	0.61	0.09	-0.04	-0.24	-0.17	-0.45	1.6523e-07	11_1_9	lipid metabolism.FA synthesis and FA elongation.long chain fatty acid CoA ligase	highly similar to ( 840) AT2G47240 | Symbols: LACS1 | long-chain-fatty-acid--CoA ligase family protein / long-chain acyl-CoA synthetase family protein | chr2:19393835-19397616 FORWARDvery weakly similar to (97.1) 4CL2_ORYSA 4-coumarate--CoA ligase 2 (EC 6.2.1.12) (4CL 2) (4-coumaroyl-CoA synthase 2) - Oryza sativa (Rice)nearly identical (1143) loc_os05g04170 12005.m083564 protein ACS-like protein…	Os05g0132100 protein n=3 Tax=Oryza sativa RepID=Q0DL03_ORYSJ	Os05g0132100 [Oryza sativa Japonica Group]	LACS1 | AMP-dependent synthetase and ligase family protein | chr2:19393835-19397616 FORWARD LENGTH=660	Long chain acyl-CoA synthetase 1 OS=Arabidopsis thaliana GN=LACS1 PE=2 SV=1				EC:6.2.1.3	P:wax biosynthetic process; F:very-long-chain-fatty-acid-CoA ligase activity; F:long-chain-fatty-acid-CoA ligase activity; P:cutin biosynthetic process	long-chain-fatty-acid-- ligase family protein
hv_21969	0.56	-1.36	-0.34	-0.41	-0.95	0.46	1.79	0.000886095	11_10_4	lipid metabolism.glycolipid synthesis.sulfolipid synthase	highly similar to ( 640) AT5G01220 | Symbols: SQD2 | SQD2 (sulfoquinovosyldiacylglycerol 2); UDP-glycosyltransferase/ UDP-sulfoquinovose:DAG sulfoquinovosyltransferase/ transferase, transferring glycosyl groups | chr5:86907-89885 REVERSEhighly similar to ( 766) loc_os01g04920 12001.m150476 protein glycosyl transferase, group 1 family protein, putative, expressed no original description	Os01g0142300 protein n=4 Tax=Poaceae RepID=Q5ZBM2_ORYSJ	unnamed protein product [Oryza sativa Japonica Group]	SQD2 | sulfoquinovosyldiacylglycerol 2 | chr5:86907-89885 REVERSE LENGTH=510	GDP-mannose-dependent alpha-mannosyltransferase OS=Mycobacterium tuberculosis GN=mgtA PE=1 SV=1					C:plastid; P:biosynthetic process	sulfolipid synthase
hv_06584	0.30	0.52	-0.01	0.13	0.07	-0.79	-1.97	0.00197196	11_2_3	lipid metabolism.FA desaturation.omega 3 desaturase	moderately similar to ( 405) AT5G05580 | Symbols: FAD8 | FAD8 (FATTY ACID DESATURASE 8); omega-3 fatty acid desaturase | chr5:1664331-1666345 FORWARDmoderately similar to ( 412) FAD3C_RICCO Omega-3 fatty acid desaturase, chloroplast precursor (EC 1.14.19.-) - Ricinus communis (Castor bean)moderately similar to ( 428) loc_os07g49310 12007.m29027 protein omega-3 fatty acid desaturase, chloroplast p…	Plastid omega-3 fatty acid desaturase (Fragment) n=1 Tax=Triticum aestivum RepID=O23802_WHEAT	plastid omega-3 fatty acid desaturase [Oryza sativa Japonica Group]	FAD8 | fatty acid desaturase 8 | chr5:1664331-1666345 FORWARD LENGTH=435	Omega-3 fatty acid desaturase, chloroplastic OS=Ricinus communis GN=FAD7A-1 PE=2 SV=1				EC:1.14.99.33	F:delta12-fatty acid dehydrogenase activity; P:fatty acid biosynthetic process; P:oxidation reduction; C:chloroplast membrane; C:mitochondrion	chloroplast omega-3 fatty acid desaturase
hv_13624	3.93	1.08	-0.25	-0.33	-0.78	-0.25	0.81	3.43464e-07	11_2_3	lipid metabolism.FA desaturation.omega 3 desaturase	highly similar to ( 539) AT5G05580 | Symbols: FAD8 | FAD8 (FATTY ACID DESATURASE 8); omega-3 fatty acid desaturase | chr5:1664331-1666345 FORWARDhighly similar to ( 546) FAD3C_SOYBN Omega-3 fatty acid desaturase, chloroplast precursor (EC 1.14.19.-) - Glycine max (Soybean)highly similar to ( 647) loc_os12g01370 12012.m04141 protein omega-3 fatty acid desaturase, chloroplast precursor, putative, e…	Omega-3 fatty acid desaturase n=1 Tax=Triticum aestivum RepID=O65792_WHEAT	unnamed protein product [Oryza sativa Japonica Group]	FAD8 | fatty acid desaturase 8 | chr5:1664331-1666345 FORWARD LENGTH=435	Omega-3 fatty acid desaturase, chloroplastic OS=Sesamum indicum GN=FAD7 PE=2 SV=1					C:membrane; P:fatty acid biosynthetic process; P:oxidation reduction; F:oxidoreductase activity	omega-3 fatty acid desaturase
hv_09104	1.84	1.25	0.64	0.09	-0.58	-0.15	-1.10	0.000171411	11_3	lipid metabolism.Phospholipid synthesis	weakly similar to ( 107) AT1G06520 | Symbols: ATGPAT1, GPAT1 | GPAT1 (GLYCEROL-3-PHOSPHATE ACYLTRANSFERASE 1); 1-acylglycerol-3-phosphate O-acyltransferase/ acyltransferase | chr1:1994170-1996067 REVERSEweakly similar to ( 164) loc_os01g44069 12001.m10665 protein glycerol-3-phosphate acyltransferase 1, putative, expressed no original description	Putative uncharacterized protein n=1 Tax=Zea mays RepID=C0P571_MAIZE	Os10g0413400 [Oryza sativa Japonica Group]	ATGPAT1, GPAT1 | glycerol-3-phosphate acyltransferase 1 | chr1:1994170-1996067 REVERSE LENGTH=585	Glycerol-3-phosphate acyltransferase 1 OS=Arabidopsis thaliana GN=GPAT1 PE=1 SV=1				EC:2.3.1.51	F:1-acylglycerol-3-phosphate O-acyltransferase activity; P:metabolic process; C:membrane; P:pollen sperm cell differentiation; C:mitochondrion	er glycerol-phosphate acyltransferase
hv_09927	1.24	-0.21	0.12	-0.40	-0.01	-0.24	-1.14	0.0041319	11_3	lipid metabolism.Phospholipid synthesis	weakly similar to ( 169) AT4G01950 | Symbols: ATGPAT3, GPAT3 | GPAT3 (GLYCEROL-3-PHOSPHATE ACYLTRANSFERASE 3); acyltransferase | chr4:844597-846710 REVERSEmoderately similar to ( 299) loc_os12g37600 12012.m07545 protein glycerol-3-phosphate acyltransferase 1, putative no original description	Acyltransferase family protein n=2 Tax=Oryza sativa RepID=Q2QNJ7_ORYSJ	Os12g0563000 [Oryza sativa Japonica Group]	ATGPAT3, GPAT3 | glycerol-3-phosphate acyltransferase 3 | chr4:844597-846710 REVERSE LENGTH=520	Probable glycerol-3-phosphate acyltransferase 3 OS=Arabidopsis thaliana GN=GPAT3 PE=2 SV=1					P:metabolic process; F:acyltransferase activity	hypothetical protein OsI_38736 [Oryza sativa Indica Group]
hv_40652	1.75	-1.73	-0.12	-0.61	0.12	0.27	-0.21	7.54515e-05	11_3	lipid metabolism.Phospholipid synthesis	highly similar to ( 668) AT2G38110 | Symbols: ATGPAT6, GPAT6 | GPAT6 (GLYCEROL-3-PHOSPHATE ACYLTRANSFERASE 6); 1-acylglycerol-3-phosphate O-acyltransferase/ acyltransferase | chr2:15952816-15955364 REVERSEhighly similar to ( 850) loc_os01g63580 12001.m12474 protein glycerol-3-phosphate acyltransferase 8, putative, expressed no original description	Os01g0855000 protein n=6 Tax=Poaceae RepID=Q5N7U2_ORYSJ	unnamed protein product [Oryza sativa Japonica Group]	ATGPAT6, GPAT6 | glycerol-3-phosphate acyltransferase 6 | chr2:15952816-15955364 REVERSE LENGTH=501	Glycerol-3-phosphate acyltransferase 6 OS=Arabidopsis thaliana GN=GPAT6 PE=1 SV=1				-	P:metabolic process; C:membrane; F:acyltransferase activity	glycerol-3-phosphate expressed
hv_42188	1.52	0.19	-0.03	0.18	-0.01	-0.23	-0.72	8.05924e-05	11_3_10	lipid metabolism.Phospholipid synthesis.(S)-coclaurine-N-methyltransferase	highly similar to ( 505) AT4G33110 | Symbols: | coclaurine N-methyltransferase, putative | chr4:15972497-15974531 REVERSEhighly similar to ( 595) loc_os06g37610 12006.m08296 protein cyclopropane-fatty-acyl-phospholipid synthase, putative, expressed no original description	Putative uncharacterized protein n=3 Tax=Oryza sativa RepID=B9FTV5_ORYSJ	putative coclaurine N-methyltransferase [Oryza sativa Japonica Group]	| S-adenosyl-L-methionine-dependent methyltransferases superfamily protein | chr4:15972497-15974531 REVERSE LENGTH=355	Cyclopropane-fatty-acyl-phospholipid synthase OS=Escherichia coli (strain K12) GN=cfa PE=1 SV=2				EC:2.1.1.79; EC:2.1.1.140	F:cyclopropane-fatty-acyl-phospholipid synthase activity; P:lipid biosynthetic process; C:mitochondrion; C:plasma membrane; F:(S)-coclaurine-N-methyltransferase activity	coclaurine n-methyltransferase
hv_08763	-3.22	0.01	-0.46	0.08	0.26	-0.26	0.83	0.00021438	11_3_5	lipid metabolism.Phospholipid synthesis.diacylglycerol kinase	weakly similar to ( 165) AT5G57690 | Symbols: ATDGK4, DGK4 | diacylglycerol kinase | chr5:23372063-23374469 REVERSEmoderately similar to ( 206) loc_os08g15090 12008.m05632 protein diacylglycerol kinase accessory domain family protein, expressed no original description	Os08g0249600 protein n=1 Tax=Oryza sativa Japonica Group RepID=Q0J6X9_ORYSJ	Os08g0249600 [Oryza sativa Japonica Group]	ATDGK4, DGK4 | diacylglycerol kinase 4 | chr5:23372063-23374469 REVERSE LENGTH=487					EC:2.7.1.107	P:activation of protein kinase C activity by G-protein coupled receptor protein signaling pathway; F:diacylglycerol kinase activity; C:plastid	diacylglycerol kinase variant a
hv_01803	1.82	0.30	-0.26	0.37	0.13	-0.33	-1.22	0.00312581	11_3_7	lipid metabolism.Phospholipid synthesis.cyclopropane-fatty-acyl-phospholipid synthase	moderately similar to ( 442) AT3G23510 | Symbols: | cyclopropane fatty acid synthase, putative / CPA-FA synthase, putative | chr3:8428071-8433159 FORWARDmoderately similar to ( 368) loc_os12g16650 12012.m073808 protein cyclopropane fatty acid synthase, putative, expressed no original description	Cyclopropane fatty acid synthase n=1 Tax=Zea mays RepID=B6SV21_MAIZE	putative cyclopropane synthase [Oryza sativa Japonica Group]	| Cyclopropane-fatty-acyl-phospholipid synthase | chr3:8428071-8433159 FORWARD LENGTH=867					EC:2.1.1.79	P:lipid biosynthetic process; F:cyclopropane-fatty-acyl-phospholipid synthase activity	cyclopropane fatty acid cpa-fa
hv_01808	2.71	1.75	0.00	-0.13	-0.97	-1.52	-2.03	0.00242333	11_3_7	lipid metabolism.Phospholipid synthesis.cyclopropane-fatty-acyl-phospholipid synthase	weakly similar to ( 123) AT3G23470 | Symbols: | cyclopropane-fatty-acyl-phospholipid synthase | chr3:8415565-8418120 FORWARDweakly similar to ( 159) loc_os07g29220 12007.m07193 protein cyclopropane-fatty-acyl-phospholipid synthase/ oxidoreductase, putative, expressed no original description	Putative uncharacterized protein n=1 Tax=Oryza sativa Indica Group RepID=B8B5Z2_ORYSI	putative cyclopropane synthase [Oryza sativa Japonica Group]	| Cyclopropane-fatty-acyl-phospholipid synthase | chr3:8415565-8418120 FORWARD LENGTH=461					EC:2.1.1.79	P:lipid biosynthetic process; F:cyclopropane-fatty-acyl-phospholipid synthase activity	cyclopropane synthase
hv_08674	2.33	0.66	0.06	-0.63	-0.60	-0.26	-1.30	0.00249673	11_3_7	lipid metabolism.Phospholipid synthesis.cyclopropane-fatty-acyl-phospholipid synthase	weakly similar to ( 182) AT3G23530 | Symbols: | cyclopropane fatty acid synthase, putative / CPA-FA synthase, putative | chr3:8437472-8442597 FORWARDmoderately similar to ( 219) loc_os07g29220 12007.m07193 protein cyclopropane-fatty-acyl-phospholipid synthase/ oxidoreductase, putative, expressed no original description	Putative uncharacterized protein Sb02g029350 n=1 Tax=Sorghum bicolor RepID=C5X589_SORBI	Os07g0474600 [Oryza sativa Japonica Group]	| Cyclopropane-fatty-acyl-phospholipid synthase | chr3:8437472-8442597 FORWARD LENGTH=867					EC:2.1.1.79	P:lipid biosynthetic process; F:cyclopropane-fatty-acyl-phospholipid synthase activity	cyclopropane fatty acid synthase
hv_12956	2.85	1.84	0.17	0.54	0.19	-1.22	-1.07	9.56401e-05	11_3_7	lipid metabolism.Phospholipid synthesis.cyclopropane-fatty-acyl-phospholipid synthase	highly similar to ( 598) AT3G23510 | Symbols: | cyclopropane fatty acid synthase, putative / CPA-FA synthase, putative | chr3:8428071-8433159 FORWARDhighly similar to ( 733) loc_os07g29220 12007.m07193 protein cyclopropane-fatty-acyl-phospholipid synthase/ oxidoreductase, putative, expressed no original description	Cyclopropane fatty acid synthase n=1 Tax=Zea mays RepID=B6SV21_MAIZE	unnamed protein product [Oryza sativa Japonica Group]	| Cyclopropane-fatty-acyl-phospholipid synthase | chr3:8428071-8433159 FORWARD LENGTH=867	Cyclopropane-fatty-acyl-phospholipid synthase OS=Escherichia coli (strain K12) GN=cfa PE=1 SV=2				EC:2.1.1.79	P:lipid biosynthetic process; F:cyclopropane-fatty-acyl-phospholipid synthase activity	cyclopropane fatty acid synthase
hv_40764	1.12	-0.66	0.46	0.17	-0.22	-0.08	-0.62	0.000428833	11_3_7	lipid metabolism.Phospholipid synthesis.cyclopropane-fatty-acyl-phospholipid synthase	highly similar to ( 503) AT3G23510 | Symbols: | cyclopropane fatty acid synthase, putative / CPA-FA synthase, putative | chr3:8428071-8433159 FORWARDhighly similar to ( 589) loc_os12g16650 12012.m073808 protein cyclopropane fatty acid synthase, putative, expressed no original description	Cyclopropane fatty acid synthase, putative, expressed n=1 Tax=Oryza sativa Japonica Group RepID=Q2QUD2_ORYSJ	unnamed protein product [Oryza sativa Japonica Group]	| Cyclopropane-fatty-acyl-phospholipid synthase | chr3:8428071-8433159 FORWARD LENGTH=867	Cyclopropane-fatty-acyl-phospholipid synthase OS=Escherichia coli (strain K12) GN=cfa PE=1 SV=2				EC:2.1.1.79	P:lipid biosynthetic process; F:cyclopropane-fatty-acyl-phospholipid synthase activity	cyclopropane fatty acid synthase
hv_11236	0.02	-0.16	0.09	-1.17	-0.97	1.82	5.02	1.34081e-05	11_4	lipid metabolism.TAG synthesis	very weakly similar to (90.1) AT3G18570 | Symbols: | glycine-rich protein / oleosin | chr3:6396072-6396572 REVERSEweakly similar to ( 125) loc_os05g50110 12005.m09080 protein oleosin Bn-V, putative, expressed no original description	Os05g0576700 protein n=2 Tax=Oryza sativa RepID=Q6L5F8_ORYSJ	unnamed protein product [Oryza sativa Japonica Group]	| Oleosin family protein | chr3:6396072-6396572 REVERSE LENGTH=166						C:mitochondrion	oleosin bn-v
hv_16803	-0.04	-0.02	0.93	-0.08	0.01	4.32	8.94	4.26378e-08	11_4	lipid metabolism.TAG synthesis	very weakly similar to (97.4) OLEO1_ORYSA Oleosin 16 kDa (OSE701) - Oryza sativa (Rice)weakly similar to ( 107) loc_os09g15520 12009.m04813 protein oleosin 16 kDa, putative, expressed no original description	Oleosin n=2 Tax=Oryza sativa RepID=Q6K2D2_ORYSJ	unnamed protein product [Oryza sativa Japonica Group]		Oleosin 16 kDa OS=Oryza sativa subsp. japonica GN=OLE16 PE=2 SV=2					C:membrane	16 kda oleosin
hv_21447	-0.73	-0.41	0.22	0.18	-1.18	0.93	2.97	0.000491973	11_4	lipid metabolism.TAG synthesis	very weakly similar to (98.2) AT4G25140 | Symbols: OLEO1, OLE1 | OLEO1 (OLEOSIN 1) | chr4:12900498-12901259 FORWARDweakly similar to ( 150) OLEO1_MAIZE Oleosin Zm-I (Oleosin 16 kDa) (Lipid body-associated major protein) (Lipid body-associated protein L3) - Zea mays (Maize)weakly similar to ( 141) loc_os04g46200 12004.m09571 protein oleosin 16 kDa, putative, expressed no original description	Oleosin n=1 Tax=Hordeum vulgare RepID=Q43770_HORVU	OSIGBa0101C23.13 [Oryza sativa (indica cultivar-group)]	OLEO1, OLE1 | oleosin 1 | chr4:12900498-12901259 FORWARD LENGTH=173	Oleosin 16 kDa OS=Bromus secalinus GN=OLE16 PE=2 SV=1					C:monolayer-surrounded lipid storage body; C:integral to membrane	low molecular weight oleosin
hv_21448	-0.60	-2.13	-0.53	0.31	-1.39	0.39	2.43	0.000269038	11_4	lipid metabolism.TAG synthesis	very weakly similar to ( 100) AT4G25140 | Symbols: OLEO1, OLE1 | OLEO1 (OLEOSIN 1) | chr4:12900498-12901259 FORWARDweakly similar to ( 154) OLEO1_MAIZE Oleosin Zm-I (Oleosin 16 kDa) (Lipid body-associated major protein) (Lipid body-associated protein L3) - Zea mays (Maize)weakly similar to ( 145) loc_os04g46200 12004.m09571 protein oleosin 16 kDa, putative, expressed no original description	Oleosin n=1 Tax=Hordeum vulgare RepID=Q43770_HORVU	OSIGBa0101C23.13 [Oryza sativa (indica cultivar-group)]	OLEO1, OLE1 | oleosin 1 | chr4:12900498-12901259 FORWARD LENGTH=173	Oleosin 16 kDa OS=Bromus secalinus GN=OLE16 PE=2 SV=1					C:monolayer-surrounded lipid storage body; C:integral to membrane	low molecular weight oleosin
hv_10677	1.42	0.14	0.19	-0.08	-0.11	-0.14	-0.64	0.00157869	11_6	lipid metabolism.lipid transfer proteins etc	very weakly similar to (99.0) AT5G59310 | Symbols: LTP4 | LTP4 (LIPID TRANSFER PROTEIN 4); lipid binding | chr5:23925296-23925772 REVERSEweakly similar to ( 131) NLT41_HORVU Nonspecific lipid-transfer protein 4.1 precursor (LTP 4.1) (CW21) (CW-21) - Hordeum vulgare (Barley)very weakly similar to (95.1) loc_os11g24070 12011.m06333 protein nonspecific lipid-transfer protein 1 precursor, putative, e…	Non-specific lipid-transfer protein n=1 Tax=Hordeum vulgare RepID=Q43762_HORVU	unnamed protein product [Oryza sativa Japonica Group]	LTP4 | lipid transfer protein 4 | chr5:23925296-23925772 REVERSE LENGTH=112	Non-specific lipid-transfer protein 4.1 OS=Hordeum vulgare GN=LTP4.1 PE=1 SV=1					F:lipid binding; P:lipid transport	phospholipid transfer protein precursor
hv_10679	1.08	0.21	0.01	-0.10	-0.04	-0.12	-0.80	2.78419e-06	11_6	lipid metabolism.lipid transfer proteins etc	very weakly similar to (97.1) AT5G59310 | Symbols: LTP4 | LTP4 (LIPID TRANSFER PROTEIN 4); lipid binding | chr5:23925296-23925772 REVERSEweakly similar to ( 159) NLT43_HORVU Nonspecific lipid-transfer protein 4.3 precursor (LTP 4.3) - Hordeum vulgare (Barley)weakly similar to ( 108) loc_os11g24070 12011.m06333 protein nonspecific lipid-transfer protein 1 precursor, putative, expressed no original…	Non-specific lipid-transfer protein 4.1 n=4 Tax=Hordeum vulgare RepID=NLT41_HORVU	unnamed protein product [Oryza sativa Japonica Group]	LTP4 | lipid transfer protein 4 | chr5:23925296-23925772 REVERSE LENGTH=112	Non-specific lipid-transfer protein 4.3 OS=Hordeum vulgare GN=LTP4.3 PE=2 SV=1					P:response to stress; F:lipid binding; P:lipid transport	nlt43_horvu ame: full=non-specific lipid-transfer protein short=ltp flags: precursor
hv_10681	0.95	0.11	0.00	-0.08	-0.05	-0.10	-0.66	2.41166e-05	11_6	lipid metabolism.lipid transfer proteins etc	very weakly similar to (97.1) AT5G59310 | Symbols: LTP4 | LTP4 (LIPID TRANSFER PROTEIN 4); lipid binding | chr5:23925296-23925772 REVERSEweakly similar to ( 159) NLT43_HORVU Nonspecific lipid-transfer protein 4.3 precursor (LTP 4.3) - Hordeum vulgare (Barley)weakly similar to ( 108) loc_os11g24070 12011.m06333 protein nonspecific lipid-transfer protein 1 precursor, putative, expressed no original…	Non-specific lipid-transfer protein 4.1 n=4 Tax=Hordeum vulgare RepID=NLT41_HORVU	unnamed protein product [Oryza sativa Japonica Group]	LTP4 | lipid transfer protein 4 | chr5:23925296-23925772 REVERSE LENGTH=112	Non-specific lipid-transfer protein 4.3 OS=Hordeum vulgare GN=LTP4.3 PE=2 SV=1					P:response to stress; F:lipid binding; P:lipid transport	nlt43_horvu ame: full=non-specific lipid-transfer protein short=ltp flags: precursor
hv_10682	-1.24	-0.31	-0.12	0.65	0.95	0.33	0.08	0.000433172	11_6	lipid metabolism.lipid transfer proteins etc	very weakly similar to (93.2) AT5G59310 | Symbols: LTP4 | LTP4 (LIPID TRANSFER PROTEIN 4); lipid binding | chr5:23925296-23925772 REVERSEweakly similar to ( 177) NLTP8_HORVU Nonspecific lipid-transfer protein Cw18 precursor (LTP Cw-18) (PKG2316) - Hordeum vulgare (Barley)weakly similar to ( 117) loc_os11g24070 12011.m06333 protein nonspecific lipid-transfer protein 1 precursor, putative, expresse…	Non-specific lipid-transfer protein Cw18 n=1 Tax=Hordeum vulgare RepID=NLTP8_HORVU	unnamed protein product [Oryza sativa Japonica Group]	LTP4 | lipid transfer protein 4 | chr5:23925296-23925772 REVERSE LENGTH=112	Non-specific lipid-transfer protein Cw18 OS=Hordeum vulgare GN=CW18 PE=1 SV=1					F:lipid binding; P:lipid transport	cw18=non-specific lipid transfer protein
hv_16173	4.09	0.78	0.91	-1.82	1.18	-0.32	-3.77	1.94519e-06	11_6	lipid metabolism.lipid transfer proteins etc	very weakly similar to (97.1) AT5G59320 | Symbols: LTP3 | LTP3 (LIPID TRANSFER PROTEIN 3); lipid binding | chr5:23929051-23929492 FORWARDweakly similar to ( 146) NLTP3_ORYSA Nonspecific lipid-transfer protein 3 precursor (LTP 3) - Oryza sativa (Rice)weakly similar to ( 146) loc_os12g02300 12012.m04231 protein nonspecific lipid-transfer protein 4 precursor, putative, expressed no original descript…	Non-specific lipid-transfer protein n=3 Tax=Triticum aestivum RepID=Q2PCB9_WHEAT	unnamed protein product [Oryza sativa Japonica Group]	LTP3 | lipid transfer protein 3 | chr5:23929051-23929492 FORWARD LENGTH=115	Non-specific lipid-transfer protein 3 OS=Oryza sativa subsp. japonica GN=LTP110-A PE=2 SV=1					F:lipid binding; P:lipid transport	type 1 non specific lipid transfer protein precursor
hv_36765	-0.51	-2.41	0.29	0.47	0.62	0.93	-1.24	1.59265e-05	11_6	lipid metabolism.lipid transfer proteins etc	weakly similar to ( 136) NLTP4_ORYSA Nonspecific lipid-transfer protein 4 precursor (LTP 4) - Oryza sativa (Rice)weakly similar to ( 136) loc_os12g02290 12012.m04230 protein nonspecific lipid-transfer protein 5 precursor, putative, expressed no original description	Non-specific lipid-transfer protein n=1 Tax=Hordeum vulgare subsp. vulgare RepID=Q5UNP2_HORVD	unnamed protein product [Oryza sativa Japonica Group]		Non-specific lipid-transfer protein 4 OS=Oryza sativa subsp. japonica GN=Os12g0114500 PE=3 SV=2					P:lipid transport; C:cytoplasmic membrane-bounded vesicle; F:lipid binding	nonspecific lipid transfer protein
hv_40063	0.67	-0.24	0.90	0.09	0.06	-0.14	-1.68	6.55934e-05	11_6	lipid metabolism.lipid transfer proteins etc	very weakly similar to (91.7) AT5G01870 | Symbols: | lipid transfer protein, putative | chr5:337234-337678 FORWARDvery weakly similar to (99.8) NLTP2_ORYSA Nonspecific lipid-transfer protein 2 precursor (LTP 2) - Oryza sativa (Rice)weakly similar to ( 154) loc_os01g60740 12001.m12202 protein nonspecific lipid-transfer protein precursor, putative, expressed no original description	Non-specific lipid-transfer protein n=9 Tax=Triticeae RepID=Q2PCD1_WHEAT	unnamed protein product [Oryza sativa Japonica Group]	| Bifunctional inhibitor/lipid-transfer protein/seed storage 2S albumin superfamily protein | chr5:337234-337678 FORWARD LENGTH=116	Non-specific lipid-transfer protein 2 OS=Oryza sativa subsp. indica GN=LTP2-A PE=3 SV=1				-	P:lipid transport; C:cytoplasmic membrane-bounded vesicle; F:lipid binding	type 1 non specific lipid transfer protein precursor
hv_40068	4.08	0.47	0.74	-0.28	0.20	-2.10	-5.27	3.2546e-09	11_6	lipid metabolism.lipid transfer proteins etc	very weakly similar to (95.5) AT5G59320 | Symbols: LTP3 | LTP3 (LIPID TRANSFER PROTEIN 3); lipid binding | chr5:23929051-23929492 FORWARDweakly similar to ( 142) NLTP3_ORYSA Nonspecific lipid-transfer protein 3 precursor (LTP 3) - Oryza sativa (Rice)weakly similar to ( 142) loc_os12g02300 12012.m04231 protein nonspecific lipid-transfer protein 4 precursor, putative, expressed no original descript…	Non-specific lipid-transfer protein n=3 Tax=Triticum aestivum RepID=Q2PCB9_WHEAT	unnamed protein product [Oryza sativa Japonica Group]	LTP3 | lipid transfer protein 3 | chr5:23929051-23929492 FORWARD LENGTH=115	Non-specific lipid-transfer protein 3 OS=Oryza sativa subsp. japonica GN=LTP110-A PE=2 SV=1				-	F:lipid binding; P:lipid transport	type 1 non specific lipid transfer protein precursor
hv_40069	5.19	-0.01	-0.08	0.46	0.00	-0.01	-0.08	5.67534e-09	11_6	lipid metabolism.lipid transfer proteins etc	very weakly similar to (96.3) AT5G59320 | Symbols: LTP3 | LTP3 (LIPID TRANSFER PROTEIN 3); lipid binding | chr5:23929051-23929492 FORWARDweakly similar to ( 144) NLTP3_ORYSA Nonspecific lipid-transfer protein 3 precursor (LTP 3) - Oryza sativa (Rice)weakly similar to ( 144) loc_os12g02300 12012.m04231 protein nonspecific lipid-transfer protein 4 precursor, putative, expressed no original descript…	Non-specific lipid-transfer protein n=3 Tax=Triticum aestivum RepID=Q2PCB9_WHEAT	unnamed protein product [Oryza sativa Japonica Group]	LTP3 | lipid transfer protein 3 | chr5:23929051-23929492 FORWARD LENGTH=115	Non-specific lipid-transfer protein 3 OS=Oryza sativa subsp. japonica GN=LTP110-A PE=2 SV=1				-	F:lipid binding; P:lipid transport	type 1 non specific lipid transfer protein precursor
hv_41227	-1.26	-0.30	-0.17	0.68	0.92	0.40	0.18	0.00052256	11_6	lipid metabolism.lipid transfer proteins etc	very weakly similar to (95.1) AT5G59310 | Symbols: LTP4 | LTP4 (LIPID TRANSFER PROTEIN 4); lipid binding | chr5:23925296-23925772 REVERSEweakly similar to ( 180) NLTP8_HORVU Nonspecific lipid-transfer protein Cw18 precursor (LTP Cw-18) (PKG2316) - Hordeum vulgare (Barley)weakly similar to ( 120) loc_os11g24070 12011.m06333 protein nonspecific lipid-transfer protein 1 precursor, putative, expresse…	Non-specific lipid-transfer protein Cw18 n=1 Tax=Hordeum vulgare RepID=NLTP8_HORVU	unnamed protein product [Oryza sativa Japonica Group]	LTP4 | lipid transfer protein 4 | chr5:23925296-23925772 REVERSE LENGTH=112	Non-specific lipid-transfer protein Cw18 OS=Hordeum vulgare GN=CW18 PE=1 SV=1				-	F:lipid binding; P:lipid transport	cw18=non-specific lipid transfer protein
hv_41489	-0.17	-0.21	-0.14	-0.20	0.06	3.29	7.52	3.34376e-09	11_6	lipid metabolism.lipid transfer proteins etc	very weakly similar to (86.3) AT3G08770 | Symbols: LTP6 | LTP6; lipid binding | chr3:2664349-2664784 REVERSEmoderately similar to ( 209) NLTP1_HORVU Nonspecific lipid-transfer protein 1 precursor (LTP 1) (Probable amylase/protease inhibitor) - Hordeum vulgare (Barley)weakly similar to ( 137) loc_os11g02389 12011.m04436 protein nonspecific lipid-transfer protein 1 precursor, putative, expressed no…	Non-specific lipid-transfer protein 1 n=3 Tax=Hordeum vulgare RepID=NLTP1_HORVU	Os11g0115400 [Oryza sativa Japonica Group]	LTP6 | lipid transfer protein 6 | chr3:2664349-2664784 REVERSE LENGTH=113	Non-specific lipid-transfer protein 1 OS=Hordeum vulgare GN=LTP1 PE=1 SV=1				-	F:lipid binding; P:lipid transport	ltp 1
hv_05257	-0.58	-0.66	-0.07	-0.06	-0.02	0.56	1.01	5.95571e-05	11_7	lipid metabolism.unassigned	weakly similar to ( 110) AT1G54570 | Symbols: | esterase/lipase/thioesterase family protein | chr1:20380649-20384953 REVERSEweakly similar to ( 148) loc_os01g25990 12001.m150584 protein retrotransposon protein, putative, Ty1-copia subclass, expressed no original description	Putative uncharacterized protein n=2 Tax=Oryza sativa RepID=B9EWQ4_ORYSJ	esterase/lipase/thioesterase-like protein [Oryza sativa Japonica Group]	| Esterase/lipase/thioesterase family protein | chr1:20380649-20384953 REVERSE LENGTH=704	Acyltransferase-like protein At1g54570, chloroplastic OS=Arabidopsis thaliana GN=At1g54570 PE=1 SV=1					F:acyltransferase activity; P:metabolic process; C:plastid	esterase lipase thioesterase family protein
hv_08907	-0.44	-0.90	-0.19	0.31	0.17	1.45	3.85	7.60191e-07	11_7	lipid metabolism.unassigned	moderately similar to ( 227) AT5G41120 | Symbols: | esterase/lipase/thioesterase family protein | chr5:16455312-16459198 REVERSEmoderately similar to ( 297) loc_os09g33530 12009.m22161 protein acyltransferase/ catalytic, putative, expressed no original description	Putative uncharacterized protein n=1 Tax=Zea mays RepID=B6TTX9_MAIZE	Os09g0509500 [Oryza sativa Japonica Group]	| Esterase/lipase/thioesterase family protein | chr5:16455312-16459198 REVERSE LENGTH=684	Acyltransferase-like protein At3g26840, chloroplastic OS=Arabidopsis thaliana GN=At3g26840 PE=1 SV=1					F:acyltransferase activity; P:metabolic process; C:plastid	hypothetical protein LOC100277398 [Zea mays]
hv_10376	-0.72	-0.76	-0.22	-0.77	-1.10	0.68	4.06	0.000391565	11_8	lipid metabolism.'exotics'(steroids, squalene etc)	weakly similar to ( 160) AT4G27270 | Symbols: | quinone reductase family protein | chr4:13661458-13663243 REVERSEweakly similar to ( 174) loc_os05g42190 12005.m08392 protein flavoprotein wrbA, putative, expressed no original description	Putative uncharacterized protein Sb02g000630 n=1 Tax=Sorghum bicolor RepID=C5X760_SORBI	unnamed protein product [Oryza sativa Japonica Group]	| Quinone reductase family protein | chr4:13661458-13663243 REVERSE LENGTH=205	Flavoprotein wrbA OS=Burkholderia multivorans (strain ATCC 17616 / 249) GN=wrbA PE=3 SV=1					P:negative regulation of transcription; F:oxidoreductase activity; F:FMN binding	quinone reductase 2
hv_16417	-0.37	-0.96	-0.54	0.23	0.52	0.41	0.66	0.00297112	11_8	lipid metabolism.'exotics'(steroids, squalene etc)	moderately similar to ( 235) AT2G03760 | Symbols: ST, ATST1, RAR047, ST1 | ST; brassinosteroid sulfotransferase/ sulfotransferase | chr2:1149475-1150455 REVERSEmoderately similar to ( 453) loc_os07g41460 12007.m08382 protein flavonol 4-sulfotransferase, putative, expressed no original description	Flavonol 4-sulfotransferase n=1 Tax=Zea mays RepID=B6STJ6_MAIZE	unnamed protein product [Oryza sativa Japonica Group]	ST, ATST1, RAR047, ST1, AtSOT1, AtSOT12, SOT12 | sulphotransferase 12 | chr2:1149475-1150455 REVERSE LENGTH=326	Flavonol sulfotransferase-like OS=Arabidopsis thaliana GN=At2g03760 PE=1 SV=2				EC:2.8.2.0	F:sulfotransferase activity	sulfotransferase domain containing expressed
hv_18824	1.42	-0.09	-0.17	-0.35	-0.77	0.13	1.17	0.00241018	11_8	lipid metabolism.'exotics'(steroids, squalene etc)	weakly similar to ( 169) AT1G18590 | Symbols: SOT17, ATSOT17, ATST5C | SOT17 (SULFOTRANSFERASE 17); desulfoglucosinolate sulfotransferase/ sulfotransferase | chr1:6398634-6399674 FORWARDmoderately similar to ( 230) loc_os09g38239 12009.m06769 protein flavonol sulfotransferase-like, putative, expressed no original description	Flavonol-sulfotransferase n=1 Tax=Hordeum vulgare RepID=A9UKM5_HORVU	Os09g0555150 [Oryza sativa Japonica Group]	SOT17, ATSOT17, ATST5C | sulfotransferase 17 | chr1:6398634-6399674 FORWARD LENGTH=346	Sulfotransferase 17 OS=Arabidopsis thaliana GN=SOT17 PE=1 SV=1				EC:2.8.2.0	F:sulfotransferase activity	flavonol sulfotransferase-like
hv_18827	3.14	-0.44	-0.74	0.00	-0.71	0.17	0.39	0.00155487	11_8	lipid metabolism.'exotics'(steroids, squalene etc)	very weakly similar to (85.5) AT2G03750 | Symbols: | sulfotransferase family protein | chr2:1147968-1149023 REVERSEvery weakly similar to (99.0) loc_os09g38239 12009.m06769 protein flavonol sulfotransferase-like, putative, expressed no original description	Putative uncharacterized protein Sb03g045670 n=1 Tax=Sorghum bicolor RepID=C5XHU0_SORBI	Os09g0555150 [Oryza sativa Japonica Group]	| P-loop containing nucleoside triphosphate hydrolases superfamily protein | chr2:1147968-1149023 REVERSE LENGTH=351						F:transferase activity	flavonol sulfotransferase-like
hv_40595	1.29	-1.09	0.68	0.56	-0.58	-0.49	-0.54	0.00109605	11_8	lipid metabolism.'exotics'(steroids, squalene etc)	moderately similar to ( 382) AT1G76150 | Symbols: ECH2, ATECH2 | maoC-like dehydratase domain-containing protein | chr1:28575236-28577637 REVERSEhighly similar to ( 527) loc_os09g37280 12009.m22186 protein peroxisomal multifunctional enzyme type 2, putative, expressed no original description	Peroxisomal multifunctional enzyme type 2 n=2 Tax=Andropogoneae RepID=B4FP93_MAIZE	unnamed protein product [Oryza sativa Japonica Group]	ECH2, ATECH2 | enoyl-CoA hydratase 2 | chr1:28575236-28577637 REVERSE LENGTH=309	Peroxisomal multifunctional enzyme type 2 OS=Homo sapiens GN=HSD17B4 PE=1 SV=3				EC:4.2.1.107	P:metabolic process; F:oxidoreductase activity; F:3alpha,7alpha,12alpha-trihydroxy-5beta-cholest-24-enoyl-CoA hydratase activity	estradiol 17 beta-
hv_13523	2.06	1.11	0.40	-0.23	-0.51	-0.28	-0.32	5.98623e-07	11_8_1	lipid metabolism.'exotics' (steroids, squalene etc).sphingolipids	moderately similar to ( 283) AT1G69640 | Symbols: SBH1 | SBH1 (SPHINGOID BASE HYDROXYLASE 1); catalytic/ sphingosine hydroxylase | chr1:26193933-26195466 REVERSEmoderately similar to ( 355) loc_os07g43460 12007.m08574 protein protein SUR2, putative, expressed no original description	Os07g0627700 protein n=5 Tax=Poaceae RepID=Q0D4G3_ORYSJ	unnamed protein product [Oryza sativa Japonica Group]	SBH1 | sphingoid base hydroxylase 1 | chr1:26193933-26195466 REVERSE LENGTH=260	Uncharacterized hydroxylase C887.15c OS=Schizosaccharomyces pombe GN=SPBC887.15c PE=1 SV=1				EC:1.14.13.72	P:fatty acid biosynthetic process; F:iron ion binding; P:oxidation reduction; C:membrane; F:C-4 methylsterol oxidase activity; C:endoplasmic reticulum	sur2p: syringomycin response protein
hv_19735	-0.67	-0.13	-0.05	0.05	0.16	0.60	1.44	7.23344e-06	11_8_10	lipid metabolism.'exotics' (steroids, squalene etc).phosphatidylcholinesterol O-acyltransferase	moderately similar to ( 459) AT4G19860 | Symbols: | lecithin:cholesterol acyltransferase family protein / LACT family protein | chr4:10777655-10780260 REVERSEhighly similar to ( 687) loc_os04g52500 12004.m10143 protein lecithine cholesterol acyltransferase-like protein, putative, expressed no original description	OSJNBa0008M17.7 protein n=2 Tax=Oryza sativa RepID=Q7XTS6_ORYSJ	OSJNBa0008M17.7 [Oryza sativa (japonica cultivar-group)]	| alpha/beta-Hydrolases superfamily protein | chr4:10777655-10780260 REVERSE LENGTH=535	Lecithine-cholesterol acyltransferase-like 4 OS=Arabidopsis thaliana GN=LCAT4 PE=2 SV=1				EC:2.3.1.43	F:phosphatidylcholine-sterol O-acyltransferase activity; P:lipid metabolic process	af465780_1lecithine cholesterol acyltransferase-like protein
hv_15810	0.89	-1.35	-0.27	-0.29	-0.22	0.31	1.22	0.00198844	11_8_2	lipid metabolism.'exotics' (steroids, squalene etc).methylsterol monooxygenase	moderately similar to ( 441) AT2G29390 | Symbols: ATSMO2 | SMO2-2 (STEROL 4-ALPHA-METHYL-OXIDASE 2-2); 4-alpha-methyl-delta7-sterol-4alpha-methyl oxidase/ C-4 methylsterol oxidase | chr2:12610758-12611929 REVERSEhighly similar to ( 524) loc_os11g48020 12011.m08600 protein C-4 methylsterol oxidase, putative, expressed no original description	Os11g0707600 protein n=9 Tax=Poaceae RepID=Q2QZ14_ORYSJ	unnamed protein product [Oryza sativa Japonica Group]	ATSMO2 | sterol 4-alpha-methyl-oxidase 2-2 | chr2:12610758-12612799 REVERSE LENGTH=260	Putative C-4 methylsterol oxidase DDB_G0269788 OS=Dictyostelium discoideum GN=DDB_G0269788 PE=3 SV=1					P:fatty acid biosynthetic process; F:oxidoreductase activity; F:iron ion binding; P:oxidation reduction; C:membrane; C:endoplasmic reticulum	c-4 methylsterol oxidase
hv_16935	2.04	1.69	0.81	0.07	-0.67	-1.93	-2.25	0.000170787	11_8_2	lipid metabolism.'exotics' (steroids, squalene etc).methylsterol monooxygenase	moderately similar to ( 343) AT4G22756 | Symbols: SMO1-2, ATSMO1, ATSMO1-2, SMO1 | SMO1-2 (STEROL C4-METHYL OXIDASE 1-2); 4,4-dimethyl-9beta,19-cyclopropylsterol-4alpha-methyl oxidase/ C-4 methylsterol oxidase/ catalytic | chr4:11955124-11956695 REVERSEmoderately similar to ( 417) loc_os03g01820 12003.m05726 protein C-4 methylsterol oxidase, putative, expressed no original description	Os03g0108500 protein n=3 Tax=Oryza sativa RepID=Q10SX1_ORYSJ	unnamed protein product [Oryza sativa Japonica Group]	SMO1-2, ATSMO1, ATSMO1-2, SMO1 | sterol C4-methyl oxidase 1-2 | chr4:11955124-11956695 REVERSE LENGTH=299	Putative C-4 methylsterol oxidase DDB_G0269788 OS=Dictyostelium discoideum GN=DDB_G0269788 PE=3 SV=1					P:metabolic process; C:membrane	c-4 sterol methyl oxidase
hv_21714	2.66	1.94	0.96	-0.10	-0.59	-0.71	-1.40	1.7451e-05	11_8_2	lipid metabolism.'exotics' (steroids, squalene etc).methylsterol monooxygenase	moderately similar to ( 250) AT4G12110 | Symbols: SMO1-1, ATSMO1, ATSMO1-1 | SMO1-1 (STEROL-4ALPHA-METHYL OXIDASE 1-1); 4,4-dimethyl-9beta,19-cyclopropylsterol-4alpha-methyl oxidase/ C-4 methylsterol oxidase/ catalytic | chr4:7254197-7256004 FORWARDmoderately similar to ( 306) loc_os03g01820 12003.m05726 protein C-4 methylsterol oxidase, putative, expressed no original description	Os03g0108500 protein n=3 Tax=Oryza sativa RepID=Q10SX1_ORYSJ	unnamed protein product [Oryza sativa Japonica Group]	SMO1-1, ATSMO1, ATSMO1-1 | sterol-4alpha-methyl oxidase 1-1 | chr4:7254197-7256004 FORWARD LENGTH=298	Putative C-4 methylsterol oxidase DDB_G0269788 OS=Dictyostelium discoideum GN=DDB_G0269788 PE=3 SV=1					C:cell part	c-4 sterol methyl oxidase
hv_17639	-4.25	-1.59	-0.06	0.45	0.76	-0.26	0.14	5.04911e-05	11_9_1	lipid metabolism.lipid degradation.palmitoyl[protein] hydrolase	moderately similar to ( 252) AT3G60340 | Symbols: | palmitoyl protein thioesterase family protein | chr3:22304395-22306389 FORWARDmoderately similar to ( 286) loc_os03g01150 12003.m05666 protein palmitoyl-protein thioesterase 1 precursor, putative, expressed no original description	Palmitoyl-protein thioesterase 1 n=3 Tax=Andropogoneae RepID=B6TEV5_MAIZE	unnamed protein product [Oryza sativa Japonica Group]	| alpha/beta-Hydrolases superfamily protein | chr3:22304395-22306389 FORWARD LENGTH=338	Palmitoyl-protein thioesterase 1 OS=Caenorhabditis elegans GN=ppt-1 PE=2 SV=2				EC:3.1.2.22	C:cytoplasmic membrane-bounded vesicle; F:palmitoyl-(protein) hydrolase activity; P:protein modification process	palmitoyl-protein thioesterase 1 precursor
hv_24023	-0.39	-0.15	0.06	0.08	0.00	0.49	1.49	2.71912e-06	11_9_1	lipid metabolism.lipid degradation.palmitoyl[protein] hydrolase	moderately similar to ( 430) AT3G60340 | Symbols: | palmitoyl protein thioesterase family protein | chr3:22304395-22306389 FORWARDhighly similar to ( 518) loc_os03g01150 12003.m05666 protein palmitoyl-protein thioesterase 1 precursor, putative, expressed no original description	Palmitoyl protein thioesterase containing protein, expressed n=3 Tax=Oryza sativa RepID=Q10T54_ORYSJ	Palmitoyl protein thioesterase containing protein, expressed [Oryza sativa Japonica Group]	| alpha/beta-Hydrolases superfamily protein | chr3:22304395-22306389 FORWARD LENGTH=338	Palmitoyl-protein thioesterase 1 OS=Caenorhabditis elegans GN=ppt-1 PE=2 SV=2					C:cytoplasmic membrane-bounded vesicle; F:palmitoyl-(protein) hydrolase activity; P:protein modification process	palmitoyl protein thioesterase containing expressed
hv_16913	-0.30	-0.34	-0.14	-0.08	0.09	0.48	1.27	2.26492e-05	11_9_2	lipid metabolism.lipid degradation.lipases	weakly similar to ( 111) loc_os07g47250 12007.m08942 protein lipase precursor, putative, expressed no original description	Lipase n=2 Tax=Zea mays RepID=B4FGY5_MAIZE	unnamed protein product [Oryza sativa Japonica Group]						EC:3.1.1.3	P:lipid metabolic process; F:triglyceride lipase activity	lipase precursor
hv_39918	0.05	0.37	0.25	-0.95	-1.07	-0.09	1.52	0.00330147	11_9_2	lipid metabolism.lipid degradation.lipases	moderately similar to ( 201) AT5G18630 | Symbols: | lipase class 3 family protein | chr5:6202965-6205448 FORWARDmoderately similar to ( 283) loc_os07g47250 12007.m08942 protein lipase precursor, putative, expressed no original description	Os07g0668700 protein n=1 Tax=Oryza sativa Japonica Group RepID=Q8H3R3_ORYSJ	unnamed protein product [Oryza sativa Japonica Group]	| alpha/beta-Hydrolases superfamily protein | chr5:6202965-6205448 FORWARD LENGTH=357						P:lipid metabolic process; F:triglyceride lipase activity	lipase precursor
hv_05842	3.01	0.18	-0.04	0.23	-0.60	-0.04	-0.94	0.00240186	11_9_2_1	lipid metabolism.lipid degradation.lipases.triacylglycerol lipase	weakly similar to ( 137) AT1G06800 | Symbols: | lipase class 3 family protein | chr1:2090109-2091443 REVERSEvery weakly similar to (86.7) loc_os01g46250 12001.m10823 protein lipase-like protein, putative, expressed no original description	Putative uncharacterized protein Sb10g004170 n=1 Tax=Sorghum bicolor RepID=C5Z4H2_SORBI	lipase-like protein [Oryza sativa Japonica Group]	PLA-I{gamma}1 | alpha/beta-Hydrolases superfamily protein | chr1:2089538-2091443 REVERSE LENGTH=515	Phospholipase A1-Igamma1, chloroplastic OS=Arabidopsis thaliana GN=At1g06800 PE=1 SV=2					C:plastid	hypothetical protein SORBIDRAFT_10g004170 [Sorghum bicolor]
hv_06052	-1.37	0.24	-0.02	-0.24	0.00	0.53	2.13	0.000211678	11_9_2_1	lipid metabolism.lipid degradation.lipases.triacylglycerol lipase	weakly similar to ( 143) loc_os01g15000 12001.m42633 protein triacylglycerol lipase, putative, expressed no original description	Os01g0253900 protein n=1 Tax=Oryza sativa Japonica Group RepID=Q5NBU1_ORYSJ	unknown protein [Oryza sativa Japonica Group]							C:membrane	triacylglycerol lipase
hv_06053	-0.69	-0.02	0.43	-0.34	-0.39	0.77	2.23	0.000578955	11_9_2_1	lipid metabolism.lipid degradation.lipases.triacylglycerol lipase	weakly similar to ( 167) AT1G02660 | Symbols: | lipase class 3 family protein | chr1:572187-574746 REVERSEmoderately similar to ( 208) loc_os01g15000 12001.m42633 protein triacylglycerol lipase, putative, expressed no original description	Putative uncharacterized protein n=2 Tax=Oryza sativa RepID=A2ZRD1_ORYSJ	unknown protein [Oryza sativa Japonica Group]	| alpha/beta-Hydrolases superfamily protein | chr1:572187-574746 REVERSE LENGTH=713					EC:3.1.1.3	P:lipid metabolic process; F:triglyceride lipase activity; C:membrane	triacylglycerol lipase
hv_08069	-2.71	-1.09	0.21	0.42	0.44	0.01	-0.87	9.62934e-08	11_9_2_1	lipid metabolism.lipid degradation.lipases.triacylglycerol lipase	very weakly similar to (94.7) loc_os05g06140 12005.m05141 protein lipase, putative, expressed no original description	Putative uncharacterized protein Sb09g004130 n=1 Tax=Sorghum bicolor RepID=C5Z0G8_SORBI	Os05g0153300 [Oryza sativa Japonica Group]							P:lipid metabolic process; F:triglyceride lipase activity	hypothetical protein SORBIDRAFT_09g004130 [Sorghum bicolor]
hv_08501	1.67	0.46	0.45	-0.97	-1.14	-0.05	-1.34	0.00205587	11_9_2_1	lipid metabolism.lipid degradation.lipases.triacylglycerol lipase	weakly similar to ( 118) AT1G06250 | Symbols: | lipase class 3 family protein | chr1:1913339-1914850 REVERSEweakly similar to ( 200) loc_os01g46240 12001.m10822 protein triacylglycerol lipase, putative, expressed no original description	Putative uncharacterized protein n=2 Tax=Oryza sativa RepID=A2ZW16_ORYSJ	Os05g0574100 [Oryza sativa Japonica Group]	| alpha/beta-Hydrolases superfamily protein | chr1:1913339-1914850 REVERSE LENGTH=423	Phospholipase A1-Igamma3, chloroplastic OS=Arabidopsis thaliana GN=At1g51440 PE=1 SV=1				EC:3.1.1.3	F:triglyceride lipase activity; C:mitochondrion; P:lipid metabolic process	lipase class 3 family protein
hv_17706	-3.89	-1.58	-0.42	0.31	0.62	0.03	0.27	6.23989e-06	11_9_3_1	lipid metabolism.lipid degradation.lysophospholipases.phospholipase D	moderately similar to ( 384) AT2G42010 | Symbols: PLDBETA1, PLDBETA | PLDBETA1 (PHOSPHOLIPASE D BETA 1); phospholipase D | chr2:17533018-17537990 REVERSEmoderately similar to ( 252) PLDA1_MAIZE Phospholipase D alpha 1 (EC 3.1.4.4) (PLD alpha 1) (Choline phosphatase 1) (Phosphatidylcholine-hydrolyzing phospholipase D 1) - Zea mays (Maize)moderately similar to ( 443) loc_os10g38060 12010.m21798 pro…	Putative uncharacterized protein Sb01g031100 n=1 Tax=Sorghum bicolor RepID=C5WUK8_SORBI	unnamed protein product [Oryza sativa Japonica Group]	PLDBETA1, PLDBETA | phospholipase D beta 1 | chr2:17533018-17537990 REVERSE LENGTH=1083	Phospholipase D beta 1 OS=Arabidopsis thaliana GN=PLDBETA1 PE=2 SV=3					F:catalytic activity; P:metabolic process	phospholipase d
hv_10812	1.34	0.39	0.00	-0.55	-1.18	-0.72	0.00	0.00260305	11_9_3_3	lipid metabolism.lipid degradation.lysophospholipases.glycerophosphodiester phosphodiesterase	moderately similar to ( 285) AT5G08030 | Symbols: | glycerophosphoryl diester phosphodiesterase family protein | chr5:2575152-2576770 REVERSEmoderately similar to ( 339) loc_os01g55780 12001.m11736 protein glycerophosphoryl diester phosphodiesterase precursor, putative, expressed no original description	Putative uncharacterized protein Sb03g035370 n=1 Tax=Sorghum bicolor RepID=C5XKV3_SORBI	unnamed protein product [Oryza sativa Japonica Group]	| PLC-like phosphodiesterases superfamily protein | chr5:2575152-2576770 REVERSE LENGTH=372					EC:3.1.4.46	P:glycerol metabolic process; P:lipid metabolic process; C:endomembrane system; C:cytoplasmic membrane-bounded vesicle; F:glycerophosphodiester phosphodiesterase activity	glycerophosphodiester phosphodiesterase-like protein
hv_11633	-2.41	-1.14	-0.24	0.55	0.49	0.29	0.18	3.27157e-06	11_9_3_3	lipid metabolism.lipid degradation.lysophospholipases.glycerophosphodiester phosphodiesterase	moderately similar to ( 323) AT5G55480 | Symbols: SVL1 | SVL1 (SHV3-LIKE 1); glycerophosphodiester phosphodiesterase/ phosphoric diester hydrolase | chr5:22474277-22477819 FORWARDmoderately similar to ( 466) loc_os08g39350 12008.m07916 protein glycerophosphoryl diester phosphodiesterase family protein, putative, expressed no original description	Os08g0503200 protein n=2 Tax=Oryza sativa RepID=Q6ZFH9_ORYSJ	unnamed protein product [Oryza sativa Japonica Group]	SVL1 | SHV3-like 1 | chr5:22474277-22477819 FORWARD LENGTH=766	Probable glycerophosphoryl diester phosphodiesterase 1 OS=Arabidopsis thaliana GN=GPDL1 PE=1 SV=1				EC:3.1.4.0	F:phosphoric diester hydrolase activity; C:cytoplasmic membrane-bounded vesicle; P:primary metabolic process	Os08g0503200 [Oryza sativa Japonica Group]
hv_13871	-2.62	-0.36	0.15	0.23	0.18	-0.23	-0.53	3.75334e-06	11_9_3_3	lipid metabolism.lipid degradation.lysophospholipases.glycerophosphodiester phosphodiesterase	very weakly similar to (83.2) loc_os03g40670 12003.m09142 protein glycerophosphoryl diester phosphodiesterase precursor, putative, expressed no original description	Putative uncharacterized protein Sb01g015000 n=1 Tax=Sorghum bicolor RepID=C5WT78_SORBI	unnamed protein product [Oryza sativa Japonica Group]	| PLC-like phosphodiesterases superfamily protein | chr5:2575152-2576770 REVERSE LENGTH=372					EC:3.1.4.46	P:glycerol metabolic process; P:lipid metabolic process; C:cytoplasmic membrane-bounded vesicle; F:glycerophosphodiester phosphodiesterase activity	glycerophosphoryl diester
hv_19131	1.85	0.69	-0.17	-0.01	-0.08	-1.12	-1.47	0.000151165	11_9_3_4	lipid metabolism.lipid degradation.lysophospholipases.phospholipase A2	weakly similar to ( 150) AT2G06925 | Symbols: ATSPLA2-ALPHA, PLA2-ALPHA | PLA2-ALPHA; phospholipase A2 | chr2:2842475-2843212 REVERSEweakly similar to ( 158) loc_os03g50030 12003.m09999 protein phospholipase A2, putative, expressed no original description	Phospholipase A2 n=2 Tax=Andropogoneae RepID=B6SZI0_MAIZE	putative phospholipase A2 [Oryza sativa (japonica cultivar-group)]	ATSPLA2-ALPHA, PLA2-ALPHA | Phospholipase A2 family protein | chr2:2842475-2843212 REVERSE LENGTH=148	Probable phospholipase A2 homolog 2 OS=Oryza sativa subsp. japonica GN=PLA2-II PE=1 SV=1				EC:3.1.1.4	F:phospholipase A2 activity; P:lipid catabolic process; P:phospholipid metabolic process; C:cytoplasmic membrane-bounded vesicle; F:calcium ion binding; C:mitochondrion	bchain structure of oryza sativa orthorhombic crystal form
hv_39515	2.48	1.44	0.27	-0.32	-1.12	-1.55	-1.66	0.00467514	11_9_3_4	lipid metabolism.lipid degradation.lysophospholipases.phospholipase A2	weakly similar to ( 106) AT2G06925 | Symbols: ATSPLA2-ALPHA, PLA2-ALPHA | PLA2-ALPHA; phospholipase A2 | chr2:2842475-2843212 REVERSEweakly similar to ( 105) loc_os03g50030 12003.m09999 protein phospholipase A2, putative, expressed no original description	Phospholipase A2 n=2 Tax=Andropogoneae RepID=B6SZI0_MAIZE	putative phospholipase A2 [Oryza sativa (japonica cultivar-group)]	ATSPLA2-ALPHA, PLA2-ALPHA | Phospholipase A2 family protein | chr2:2842475-2843212 REVERSE LENGTH=148	Probable phospholipase A2 homolog 2 OS=Oryza sativa subsp. japonica GN=PLA2-II PE=1 SV=1				EC:3.1.1.4	F:phospholipase A2 activity; P:lipid catabolic process; P:phospholipid metabolic process; C:cytoplasmic membrane-bounded vesicle; F:calcium ion binding; C:mitochondrion	achain structure of oryza sativa pla2
hv_02575	-0.60	-4.38	0.36	0.08	-0.73	0.37	0.31	0.00086482	11_9_4_13	lipid metabolism.lipid degradation.beta-oxidation.acyl CoA reductase	weakly similar to ( 128) AT3G44540 | Symbols: FAR4 | FAR4 (FATTY ACID REDUCTASE 4); binding / catalytic/ oxidoreductase, acting on the CH-CH group of donors | chr3:16124079-16127644 FORWARDweakly similar to ( 192) loc_os08g44360 12008.m08409 protein male sterility protein 2, putative, expressed no original description	Fatty acyl coA reductase n=2 Tax=Triticum aestivum RepID=Q8L4C3_WHEAT	putative fatty acyl coA reductase [Oryza sativa Japonica Group]	FAR4 | fatty acid reductase 4 | chr3:16124079-16127769 FORWARD LENGTH=493	Probable fatty acyl-CoA reductase 4 OS=Arabidopsis thaliana GN=FAR4 PE=2 SV=1					F:catalytic activity; P:metabolic process; F:binding	fatty acyl coa reductase
hv_18258	4.78	0.82	-0.73	-0.04	-0.74	-0.82	0.65	0.0014947	11_9_4_13	lipid metabolism.lipid degradation.beta-oxidation.acyl CoA reductase	moderately similar to ( 253) AT5G22500 | Symbols: FAR1 | FAR1 (FATTY ACID REDUCTASE 1); fatty acyl-CoA reductase (alcohol-forming)/ oxidoreductase, acting on the CH-CH group of donors | chr5:7470541-7473916 FORWARDmoderately similar to ( 371) loc_os08g20200 12008.m06087 protein male sterility protein 2, putative, expressed no original description	Putative uncharacterized protein n=2 Tax=Oryza sativa RepID=B7F9S3_ORYSJ	unnamed protein product [Oryza sativa Japonica Group]	FAR1 | fatty acid reductase 1 | chr5:7470541-7473916 FORWARD LENGTH=491	Fatty acyl-CoA reductase 1 OS=Arabidopsis thaliana GN=FAR1 PE=2 SV=1					F:binding; P:metabolic process; F:catalytic activity	male sterility expressed
hv_18965	1.27	-0.71	2.72	1.22	-0.81	-1.14	-3.46	0.000104123	11_9_4_13	lipid metabolism.lipid degradation.beta-oxidation.acyl CoA reductase	weakly similar to ( 156) AT3G44540 | Symbols: FAR4 | FAR4 (FATTY ACID REDUCTASE 4); binding / catalytic/ oxidoreductase, acting on the CH-CH group of donors | chr3:16124079-16127644 FORWARDmoderately similar to ( 222) loc_os08g20200 12008.m06087 protein male sterility protein 2, putative, expressed no original description	Male sterility protein, putative, expressed n=1 Tax=Triticum aestivum RepID=D8LAK1_WHEAT	putative fatty acyl coA reductase [Oryza sativa Indica Group]	FAR4 | fatty acid reductase 4 | chr3:16124079-16127769 FORWARD LENGTH=493	Probable fatty acyl-CoA reductase 4 OS=Arabidopsis thaliana GN=FAR4 PE=2 SV=1					F:catalytic activity; P:metabolic process; F:binding	male sterility expressed
hv_20054	1.86	0.01	0.42	-0.07	-1.45	-0.18	-1.46	0.00022772	11_9_4_13	lipid metabolism.lipid degradation.beta-oxidation.acyl CoA reductase	weakly similar to ( 146) AT5G22500 | Symbols: FAR1 | FAR1 (FATTY ACID REDUCTASE 1); fatty acyl-CoA reductase (alcohol-forming)/ oxidoreductase, acting on the CH-CH group of donors | chr5:7470541-7473916 FORWARDweakly similar to ( 191) loc_os04g28620 12004.m07976 protein male sterility protein 2, putative, expressed no original description	Putative uncharacterized protein Sb04g005090 n=1 Tax=Sorghum bicolor RepID=C5XW78_SORBI	OSJNBb0066J23.1 [Oryza sativa (japonica cultivar-group)]	FAR1 | fatty acid reductase 1 | chr5:7470541-7473916 FORWARD LENGTH=491	Fatty acyl-CoA reductase 1 OS=Arabidopsis thaliana GN=FAR1 PE=2 SV=1					F:binding; P:metabolic process; F:catalytic activity	fatty acyl coa reductase
hv_20116	5.03	4.14	1.59	-0.17	-2.47	-2.22	-2.48	5.54982e-10	11_9_4_13	lipid metabolism.lipid degradation.beta-oxidation.acyl CoA reductase	weakly similar to ( 170) AT4G33790 | Symbols: CER4, G7, FAR3 | CER4 (ECERIFERUM 4); fatty acyl-CoA reductase (alcohol-forming)/ oxidoreductase, acting on the CH-CH group of donors | chr4:16204325-16207891 REVERSEmoderately similar to ( 237) loc_os04g28620 12004.m07976 protein male sterility protein 2, putative, expressed no original description	OSJNBb0002N06.11 protein n=5 Tax=Oryza sativa RepID=Q7XRZ6_ORYSJ	OSJNBb0002N06.11 [Oryza sativa (japonica cultivar-group)]	CER4, G7, FAR3 | Jojoba acyl CoA reductase-related male sterility protein | chr4:16204325-16207891 REVERSE LENGTH=493	Fatty acyl-CoA reductase 3 OS=Arabidopsis thaliana GN=FAR3 PE=2 SV=1					F:binding; P:metabolic process; F:catalytic activity	Os04g0354600 [Oryza sativa Japonica Group]
hv_20117	6.25	2.86	0.91	-0.25	-1.43	-0.94	-1.08	3.15646e-09	11_9_4_13	lipid metabolism.lipid degradation.beta-oxidation.acyl CoA reductase	moderately similar to ( 399) AT3G44540 | Symbols: FAR4 | FAR4 (FATTY ACID REDUCTASE 4); binding / catalytic/ oxidoreductase, acting on the CH-CH group of donors | chr3:16124079-16127644 FORWARDhighly similar to ( 538) loc_os04g28620 12004.m07976 protein male sterility protein 2, putative, expressed no original description	OSJNBb0002N06.11 protein n=5 Tax=Oryza sativa RepID=Q7XRZ6_ORYSJ	OSJNBb0002N06.11 [Oryza sativa (japonica cultivar-group)]	FAR4 | fatty acid reductase 4 | chr3:16124079-16127769 FORWARD LENGTH=493	Probable fatty acyl-CoA reductase 4 OS=Arabidopsis thaliana GN=FAR4 PE=2 SV=1					F:binding; P:metabolic process; F:catalytic activity	male sterility protein 2
hv_37227	1.63	-0.11	-0.01	0.01	-0.12	-0.08	0.47	1.58063e-07	11_9_4_13	lipid metabolism.lipid degradation.beta-oxidation.acyl CoA reductase	weakly similar to ( 108) AT4G33790 | Symbols: CER4, G7, FAR3 | CER4 (ECERIFERUM 4); fatty acyl-CoA reductase (alcohol-forming)/ oxidoreductase, acting on the CH-CH group of donors | chr4:16204325-16207891 REVERSEmoderately similar to ( 217) loc_os08g44360 12008.m08409 protein male sterility protein 2, putative, expressed no original description	Putative uncharacterized protein Sb07g024240 n=1 Tax=Sorghum bicolor RepID=C5YN80_SORBI	putative fatty acyl coA reductase [Oryza sativa Japonica Group]	CER4, G7, FAR3 | Jojoba acyl CoA reductase-related male sterility protein | chr4:16204325-16207891 REVERSE LENGTH=493	Fatty acyl-CoA reductase 3 OS=Arabidopsis thaliana GN=FAR3 PE=2 SV=1					F:binding; P:metabolic process; F:catalytic activity	male sterility protein 2
hv_40574	1.96	-0.97	0.26	-0.49	-0.30	0.34	0.35	0.00199505	11_9_4_13	lipid metabolism.lipid degradation.beta-oxidation.acyl CoA reductase	weakly similar to ( 115) AT3G44550 | Symbols: FAR5 | FAR5 (FATTY ACID REDUCTASE 5); binding / catalytic/ oxidoreductase, acting on the CH-CH group of donors | chr3:16138060-16141409 FORWARDweakly similar to ( 154) loc_os09g39410 12009.m22201 protein male sterility protein 2, putative, expressed no original description	Putative uncharacterized protein Sb02g011920 n=1 Tax=Sorghum bicolor RepID=C5X5X3_SORBI	unnamed protein product [Oryza sativa Japonica Group]	CER4, G7, FAR3 | Jojoba acyl CoA reductase-related male sterility protein | chr4:16204325-16207891 REVERSE LENGTH=493	Fatty acyl-CoA reductase 3 OS=Arabidopsis thaliana GN=FAR3 PE=2 SV=1				-	F:catalytic activity; P:metabolic process; F:binding	male sterility expressed
hv_14636	1.37	-0.34	0.03	0.12	-0.48	-0.04	-1.60	0.000576892	11_9_4_2	lipid metabolism.lipid degradation.beta-oxidation.acyl CoA DH	weakly similar to ( 135) AT4G16760 | Symbols: ACX1, ATACX1 | ACX1 (ACYL-COA OXIDASE 1); acyl-CoA oxidase | chr4:9424930-9428689 REVERSEweakly similar to ( 160) loc_os06g01390 12006.m04878 protein acyl-coenzyme A oxidase 1.2, peroxisomal, putative, expressed no original description	Putative acyl-CoA oxidase n=1 Tax=Hordeum vulgare RepID=O23977_HORVU	unnamed protein product [Oryza sativa Japonica Group]	ACX1 | acyl-CoA oxidase 1 | chr4:9424930-9428689 REVERSE LENGTH=651	Peroxisomal acyl-coenzyme A oxidase 1 OS=Arabidopsis thaliana GN=ACX1 PE=1 SV=1				EC:1.3.99.3; EC:1.3.3.6	C:peroxisome; P:oxidation reduction; P:fatty acid beta-oxidation; F:acyl-CoA dehydrogenase activity; F:FAD binding; F:acyl-CoA oxidase activity	acyl- oxidase
hv_39543	-2.85	-0.71	-1.03	0.47	0.60	0.40	0.27	0.000264263	12_2_2	N-metabolism.ammonia metabolism.glutamine synthetase	moderately similar to ( 444) AT3G17820 | Symbols: ATGSKB6, GLN1.3, GLN1;3 | ATGSKB6; copper ion binding / glutamate-ammonia ligase | chr3:6097503-6099408 FORWARDmoderately similar to ( 460) GLNA2_VITVI Glutamine synthetase cytosolic isozyme 2 (EC 6.3.1.2) (Glutamate--ammonia ligase) - Vitis vinifera (Grape)moderately similar to ( 448) loc_os03g50490 12003.m10040 protein glutamine synthetase root …	Glutamine synthetase n=3 Tax=Pooideae RepID=C5IW60_LOLPR	cytosolic glutamine synthetase 1;3 [Oryza sativa Japonica Group]	ATGSKB6, GLN1.3, GLN1;3 | glutamine synthetase 1.3 | chr3:6097503-6099408 FORWARD LENGTH=354	Glutamine synthetase cytosolic isozyme 2 OS=Vitis vinifera GN=GS1-2 PE=2 SV=1				EC:6.3.1.2	C:cytoplasm; F:glutamate-ammonia ligase activity; P:nitrogen fixation; F:ATP binding; P:glutamine biosynthetic process	glutamine synthetase isoform gsr1
hv_19438	-1.41	0.09	0.07	0.20	0.08	-0.11	-0.22	0.00223135	13_1_1_1_1	amino acid metabolism.synthesis.central amino acid metabolism.GABA.Glutamate decarboxylase	weakly similar to ( 191) AT3G17760 | Symbols: GAD5 | GAD5 (glutamate decarboxylase 5); calmodulin binding | chr3:6078893-6080838 REVERSEweakly similar to ( 182) DCE_PETHY Glutamate decarboxylase (EC 4.1.1.15) (GAD) - Petunia hybrida (Petunia)moderately similar to ( 254) loc_os04g37460 12004.m08735 protein glutamate decarboxylase, putative, expressed no original description	OSJNBa0064H22.2 protein n=3 Tax=Oryza sativa RepID=Q7XV14_ORYSJ	OSJNBa0064H22.2 [Oryza sativa (japonica cultivar-group)]	GAD5 | glutamate decarboxylase 5 | chr3:6078893-6080838 REVERSE LENGTH=494	Glutamate decarboxylase OS=Solanum lycopersicum PE=2 SV=1				EC:4.1.1.15	F:pyridoxal phosphate binding; P:glutamate metabolic process; F:glutamate decarboxylase activity	glutamate decarboxylase
hv_39940	0.25	0.07	-0.46	-0.56	-0.20	0.38	2.73	0.000899574	13_1_1_3_1	amino acid metabolism.synthesis.central amino acid metabolism.alanine.alanine aminotransferase	highly similar to ( 575) AT1G17290 | Symbols: AlaAT1 | AlaAT1 (ALANINE AMINOTRANSFERAS); ATP binding / L-alanine:2-oxoglutarate aminotransferase | chr1:5922771-5926093 FORWARDhighly similar to ( 558) ALA2_HORVU Alanine aminotransferase 2 (EC 2.6.1.2) (GPT) (Glutamic--pyruvic transaminase 2) (Glutamic--alanine transaminase 2) (ALAAT-2) - Hordeum vulgare (Barley)highly similar to ( 692) loc_os09g26…	Os09g0433900 protein n=2 Tax=Oryza sativa RepID=Q69PH8_ORYSJ	unnamed protein product [Oryza sativa Japonica Group]	AlaAT1 | alanine aminotransferas | chr1:5922771-5926093 FORWARD LENGTH=543	Alanine aminotransferase 2 OS=Panicum miliaceum PE=1 SV=1				EC:2.6.1.2; EC:4.4.1.14	F:pyridoxal phosphate binding; F:L-alanine:2-oxoglutarate aminotransferase activity; C:mitochondrion; F:1-aminocyclopropane-1-carboxylate synthase activity; P:biosynthetic process	ala2_panmi ame: full=alanine aminotransferase 2 short=alaat-2 ame: full=glutamate pyruvate transaminase 2 short=gpt ame: full=glutamic--alanine transaminase 2 ame: full=glutamic--pyruvic transaminase 2
hv_41862	1.02	0.61	0.27	0.07	-0.11	-0.15	-0.60	4.45103e-06	13_1_2_3_2	amino acid metabolism.synthesis.glutamate family.arginine.acetylglutamate kinase	moderately similar to ( 464) AT2G37500 | Symbols: | arginine biosynthesis protein ArgJ family | chr2:15739904-15742430 REVERSEhighly similar to ( 583) loc_os03g17120 12003.m34841 protein arginine biosynthesis bifunctional protein argJ 1, putative, expressed no original description	Arginine biosynthesis bifunctional protein ArgJ, chloroplastic n=3 Tax=Oryza sativa RepID=ARGJ_ORYSJ	Os03g0279400 [Oryza sativa Japonica Group]	| arginine biosynthesis protein ArgJ family | chr2:15739904-15742689 REVERSE LENGTH=468	Arginine biosynthesis bifunctional protein ArgJ, chloroplastic OS=Oryza sativa subsp. japonica GN=Os03g0279400 PE=2 SV=1				EC:2.3.1.35; EC:2.3.1.1	P:arginine biosynthetic process; F:glutamate N-acetyltransferase activity; F:acetyl-CoA:L-glutamate N-acetyltransferase activity; C:mitochondrion	arginine biosynthesis bifunctional protein argj expressed
hv_38668	0.04	-0.01	-0.03	0.09	-0.02	2.49	7.20	2.29975e-07	13_1_3_1	amino acid metabolism.synthesis.aspartate family.asparagine	moderately similar to ( 467) AT3G47340 | Symbols: ASN1, DIN6, AT-ASN1 | ASN1 (GLUTAMINE-DEPENDENT ASPARAGINE SYNTHASE 1); asparagine synthase (glutamine-hydrolyzing) | chr3:17438445-17441043 REVERSEmoderately similar to ( 471) ASNS2_LOTJA Asparagine synthetase [glutamine-hydrolyzing] 2 (EC 6.3.5.4) (Glutamine-dependent asparagine synthetase 2) - Lotus japonicusmoderately similar to ( 380) loc_os0…	Asparagine synthetase [glutamine-hydrolyzing] 2 n=2 Tax=Loteae RepID=ASNS2_LOTJA	Asparagine synthetase, putative, expressed [Oryza sativa Japonica Group]	ASN1, DIN6, AT-ASN1 | glutamine-dependent asparagine synthase 1 | chr3:17438136-17441043 REVERSE LENGTH=584	Asparagine synthetase [glutamine-hydrolyzing] 2 OS=Lotus japonicus GN=AS2 PE=2 SV=2				EC:6.3.5.4	F:asparagine synthase (glutamine-hydrolyzing) activity; P:glutamine metabolic process; P:asparagine biosynthetic process; F:ATP binding	asparagine synthetase
hv_01396	0.92	0.00	-0.43	0.07	0.14	-0.38	-1.83	0.00357868	13_1_3_4	amino acid metabolism.synthesis.aspartate family.methionine	highly similar to ( 690) AT4G01850 | Symbols: SAM-2, MAT2 | SAM-2 (S-ADENOSYLMETHIONINE SYNTHETASE 2); methionine adenosyltransferase | chr4:796298-797479 REVERSEhighly similar to ( 741) METK_HORVU S-adenosylmethionine synthetase 1 (EC 2.5.1.6) (Methionine adenosyltransferase 1) (AdoMet synthetase 1) - Hordeum vulgare (Barley)highly similar to ( 727) loc_os01g22010 12001.m42990 protein S-adenosyl…	S-adenosylmethionine synthase 3 n=2 Tax=Poaceae RepID=METK3_HORVU	putative methionine adenosyltransferase [Oryza sativa Japonica Group]	SAM-2, MAT2, SAM2, AtSAM2 | S-adenosylmethionine synthetase 2 | chr4:796298-797479 REVERSE LENGTH=393	S-adenosylmethionine synthase 3 OS=Hordeum vulgare GN=SAM3 PE=2 SV=1				EC:2.5.1.6	C:cytoplasm; P:auxin biosynthetic process; F:methionine adenosyltransferase activity; P:one-carbon metabolic process; F:ATP binding; F:magnesium ion binding; P:response to salt stress	metk3_horvu ame: full=s-adenosylmethionine synthase 3 short= et synthase 3 ame: full=methionine adenosyltransferase 3 short=mat 3
hv_01398	1.40	0.38	0.21	-0.33	-0.27	-0.56	-1.40	0.00168814	13_1_3_4	amino acid metabolism.synthesis.aspartate family.methionine	moderately similar to ( 327) AT3G17390 | Symbols: MTO3, SAMS3, MAT4 | MTO3 (METHIONINE OVER-ACCUMULATOR 3); methionine adenosyltransferase | chr3:5952484-5953665 REVERSEmoderately similar to ( 342) METK_HORVU S-adenosylmethionine synthetase 1 (EC 2.5.1.6) (Methionine adenosyltransferase 1) (AdoMet synthetase 1) - Hordeum vulgare (Barley)moderately similar to ( 338) loc_os01g22010 12001.m42990 pro…	S-adenosylmethionine synthase 3 n=2 Tax=Poaceae RepID=METK3_HORVU	putative methionine adenosyltransferase [Oryza sativa Japonica Group]	MTO3, SAMS3, MAT4 | S-adenosylmethionine synthetase family protein | chr3:5952484-5953665 REVERSE LENGTH=393	S-adenosylmethionine synthase 3 OS=Hordeum vulgare GN=SAM3 PE=2 SV=1				EC:2.5.1.6	C:cytoplasm; P:auxin biosynthetic process; F:metal ion binding; F:methionine adenosyltransferase activity; P:one-carbon metabolic process; F:ATP binding; P:response to salt stress	s-adenosylmethionine synthetase
hv_01399	1.14	0.36	0.13	-0.20	-0.11	-0.55	-1.44	0.000174503	13_1_3_4	amino acid metabolism.synthesis.aspartate family.methionine	moderately similar to ( 337) AT3G17390 | Symbols: MTO3, SAMS3, MAT4 | MTO3 (METHIONINE OVER-ACCUMULATOR 3); methionine adenosyltransferase | chr3:5952484-5953665 REVERSEmoderately similar to ( 358) METK_HORVU S-adenosylmethionine synthetase 1 (EC 2.5.1.6) (Methionine adenosyltransferase 1) (AdoMet synthetase 1) - Hordeum vulgare (Barley)moderately similar to ( 349) loc_os01g22010 12001.m42990 pro…	S-adenosylmethionine synthase 3 n=2 Tax=Poaceae RepID=METK3_HORVU	putative methionine adenosyltransferase [Oryza sativa Japonica Group]	MTO3, SAMS3, MAT4 | S-adenosylmethionine synthetase family protein | chr3:5952484-5953665 REVERSE LENGTH=393	S-adenosylmethionine synthase 3 OS=Hordeum vulgare GN=SAM3 PE=2 SV=1				EC:2.5.1.6	C:cytoplasm; P:auxin biosynthetic process; F:methionine adenosyltransferase activity; P:one-carbon metabolic process; F:ATP binding; F:magnesium ion binding; P:response to salt stress	s-adenosylmethionine synthetase 2
hv_10025	1.80	0.83	0.96	-0.25	-0.23	-0.27	-1.12	2.86605e-05	13_1_3_4	amino acid metabolism.synthesis.aspartate family.methionine	weakly similar to ( 143) AT5G17920 | Symbols: ATCIMS | ATMS1; 5-methyltetrahydropteroyltriglutamate-homocysteine S-methyltransferase/ methionine synthase | chr5:5935771-5939195 FORWARDweakly similar to ( 149) METE_MESCR 5-methyltetrahydropteroyltriglutamate--homocysteine methyltransferase (EC 2.1.1.14) (Vitamin-B12-independent methionine synthase isozyme) (Cobalamin-independent methionine synthas…	5-methyltetrahydropteroyltriglutamate-homocysteine methyltransferase, putative, expressed n=12 Tax=Poaceae RepID=Q2QLY5_ORYSJ	Os12g0623900 [Oryza sativa Japonica Group]	ATCIMS | Cobalamin-independent synthase family protein | chr5:5935771-5939195 FORWARD LENGTH=765	5-methyltetrahydropteroyltriglutamate--homocysteine methyltransferase OS=Mesembryanthemum crystallinum GN=METE PE=2 SV=1				EC:2.1.1.0	P:cellular amino acid biosynthetic process; F:methyltransferase activity	5-methyltetrahydropteroyltriglutamate-homocysteine expressed
hv_12418	1.91	1.11	1.14	-0.47	-0.28	-0.39	-1.18	0.000719791	13_1_3_4	amino acid metabolism.synthesis.aspartate family.methionine	weakly similar to ( 164) AT5G17920 | Symbols: ATCIMS | ATMS1; 5-methyltetrahydropteroyltriglutamate-homocysteine S-methyltransferase/ methionine synthase | chr5:5935771-5939195 FORWARDweakly similar to ( 165) METE_CATRO 5-methyltetrahydropteroyltriglutamate--homocysteine methyltransferase (EC 2.1.1.14) (Vitamin-B12-independent methionine synthase isozyme) (Cobalamin-independent methionine synthas…	Methionine synthase n=1 Tax=Beta vulgaris RepID=Q4H1G2_BETVU	unnamed protein product [Oryza sativa Japonica Group]	ATCIMS | Cobalamin-independent synthase family protein | chr5:5935771-5939195 FORWARD LENGTH=765	5-methyltetrahydropteroyltriglutamate--homocysteine methyltransferase OS=Catharanthus roseus GN=METE PE=2 SV=1				EC:2.1.1.14	C:cytoplasm; P:methionine biosynthetic process; F:zinc ion binding; F:5-methyltetrahydropteroyltriglutamate-homocysteine S-methyltransferase activity	methionine synthase
hv_17787	-0.80	-0.24	-0.07	0.56	0.90	0.47	0.42	0.00450134	13_1_3_4	amino acid metabolism.synthesis.aspartate family.methionine	very weakly similar to (80.1) AT5G49810 | Symbols: MMT | MMT; S-adenosylmethionine-dependent methyltransferase | chr5:20239418-20246046 FORWARDweakly similar to ( 115) MMT1_HORVU Methionine S-methyltransferase (EC 2.1.1.12) (AdoMet:Met S-methyltransferase) (Hv-MMT1) - Hordeum vulgare (Barley)weakly similar to ( 112) loc_os05g01470 12005.m27665 protein methionine S-methyltransferase, putative, exp…	Methionine S-methyltransferase n=1 Tax=Hordeum vulgare RepID=MMT1_HORVU	unnamed protein product [Oryza sativa Japonica Group]	MMT | methionine S-methyltransferase | chr5:20239418-20246046 FORWARD LENGTH=1071	Methionine S-methyltransferase OS=Hordeum vulgare GN=MMT1 PE=1 SV=1				EC:2.1.1.12	F:pyridoxal phosphate binding; F:transferase activity, transferring nitrogenous groups; C:cytoplasm; P:biosynthetic process; F:methionine S-methyltransferase activity	methionine s-methyltransferase
hv_38898	1.87	0.17	0.26	-0.24	-0.12	-0.37	-0.27	1.94867e-05	13_1_3_4	amino acid metabolism.synthesis.aspartate family.methionine	moderately similar to ( 409) AT3G25900 | Symbols: HMT-1, ATHMT-1 | HMT-1; homocysteine S-methyltransferase | chr3:9480964-9482684 FORWARDhighly similar to ( 528) HMT1_MAIZE Homocysteine S-methyltransferase 1 (EC 2.1.1.10) (S-methylmethionine:homocysteine methyltransferase 1) (SMM:Hcy S-methyltransferase 1) (ZmHMT-1) - Zea mays (Maize)highly similar to ( 530) loc_os03g12110 12003.m06661 protein ho…	Homocysteine S-methyltransferase 1, putative, expressed n=2 Tax=Oryza sativa RepID=Q8H825_ORYSJ	Putative homocysteine S-methyltransferase-1 [Oryza sativa Japonica Group]	HMT-1, ATHMT-1 | Homocysteine S-methyltransferase family protein | chr3:9480964-9482684 FORWARD LENGTH=326	Homocysteine S-methyltransferase 1 OS=Zea mays GN=HMT-1 PE=2 SV=1				EC:2.1.1.10	F:metal ion binding; F:homocysteine S-methyltransferase activity; P:methionine biosynthetic process	homocysteine s-methyltransferase-1
hv_42233	0.37	-0.12	-0.08	-0.10	0.26	-0.03	2.51	0.00122943	13_1_3_4	amino acid metabolism.synthesis.aspartate family.methionine	moderately similar to ( 218) AT3G22740 | Symbols: HMT3 | HMT3; homocysteine S-methyltransferase | chr3:8033200-8035710 REVERSEmoderately similar to ( 281) HMT4_MAIZE Homocysteine S-methyltransferase 4 (EC 2.1.1.10) (S-methylmethionine:homocysteine methyltransferase 4) (SMM:Hcy S-methyltransferase 4) (ZmHMT-4) - Zea mays (Maize)moderately similar to ( 255) loc_os01g56610 12001.m11818 protein homoc…	Homocysteine S-methyltransferase 4 n=2 Tax=Andropogoneae RepID=HMT4_MAIZE	putative homocysteine S-methyltransferase 4 [Oryza sativa Japonica Group]	HMT3 | homocysteine S-methyltransferase 3 | chr3:8033200-8035710 REVERSE LENGTH=347	Homocysteine S-methyltransferase 4 OS=Zea mays GN=HMT-4 PE=2 SV=1				EC:2.1.1.10	F:metal ion binding; F:homocysteine S-methyltransferase activity; P:methionine biosynthetic process	homocysteine s-methyltransferase 4
hv_09079	-0.49	-0.51	-0.52	0.44	2.13	5.28	8.79	2.80106e-08	13_1_3_4_1	amino acid metabolism.synthesis.aspartate family.methionine.cystathionine gamma-synthase	very weakly similar to (92.4) AT3G01120 | Symbols: MTO1, CGS, ATCYS1, CGS1 | MTO1 (METHIONINE OVERACCUMULATION 1); cystathionine gamma-synthase | chr3:39234-41865 REVERSEweakly similar to ( 120) loc_os10g26010 12010.m05544 protein cystathionine gamma-synthase, putative, expressed no original description	Putative uncharacterized protein Sb01g023050 n=1 Tax=Sorghum bicolor RepID=C5WMC8_SORBI	Os10g0399200 [Oryza sativa Japonica Group]	MTO1, CGS, ATCYS1, CGS1 | Pyridoxal phosphate (PLP)-dependent transferases superfamily protein | chr3:39234-41865 REVERSE LENGTH=563	Cystathionine gamma-synthase, chloroplastic OS=Arabidopsis thaliana GN=CGS1 PE=2 SV=3					F:pyridoxal phosphate binding; P:cellular amino acid metabolic process; F:catalytic activity; C:mitochondrion	o-succinylhomoserine -lyase
hv_38629	-2.71	0.16	-0.13	0.48	0.12	-0.31	-0.27	0.000598894	13_1_3_4_13	amino acid metabolism.synthesis.aspartate family.methionine.methionine S-methyltransferase	weakly similar to ( 124) AT2G43940 | Symbols: | thiol methyltransferase, putative | chr2:18196091-18197664 REVERSEweakly similar to ( 153) loc_os03g62670 12003.m35520 protein S-adenosylmethionine-dependent methyltransferase/ methyltransferase/ thiopurine S-methyltransferase, putative, expressed no original description	Putative methyl chloride transferase n=2 Tax=Oryza sativa RepID=Q75LD3_ORYSJ	Thiopurine S-methyltransferase family protein, expressed [Oryza sativa Japonica Group]	ATHOL3, HOL3 | S-adenosyl-L-methionine-dependent methyltransferases superfamily protein | chr2:18196091-18197664 REVERSE LENGTH=226	Probable thiol methyltransferase 2 OS=Arabidopsis thaliana GN=HOL3 PE=1 SV=1				EC:2.1.1.67	P:metabolic process; C:cytoplasm; F:thiopurine S-methyltransferase activity	methyl chloride transferase
hv_11717	2.42	1.43	-0.21	0.31	-0.15	-0.48	-2.14	1.33349e-07	13_1_3_5_2	amino acid metabolism.synthesis.aspartate family.lysine.dihydrodipicolinate reductase	moderately similar to ( 394) AT5G52100 | Symbols: crr1 | crr1 (chlororespiration reduction 1); dihydrodipicolinate reductase | chr5:21170203-21172107 FORWARDmoderately similar to ( 478) loc_os03g02690 12003.m101161 protein dihydrodipicolinate reductase, putative, expressed no original description	Dihydrodipicolinate reductase, C-terminus family protein, expressed n=2 Tax=Oryza sativa RepID=Q10SL6_ORYSJ	unnamed protein product [Oryza sativa Japonica Group]	crr1 | Dihydrodipicolinate reductase, bacterial/plant | chr5:21170203-21172107 FORWARD LENGTH=298	Putative dihydrodipicolinate reductase 3, chloroplastic OS=Arabidopsis thaliana GN=DAPB3 PE=2 SV=1				EC:1.3.1.26	C:cytoplasm; P:lysine biosynthetic process via diaminopimelate; F:binding; F:dihydrodipicolinate reductase activity; P:oxidation reduction	dihydrodipicolinate c-terminus family expressed
hv_12182	0.65	1.03	0.09	0.20	0.01	-0.55	-2.57	0.000958926	13_1_3_5_5	amino acid metabolism.synthesis.aspartate family.lysine.diaminopimelate decarboxylase	highly similar to ( 679) AT3G14390 | Symbols: | diaminopimelate decarboxylase, putative / DAP carboxylase, putative | chr3:4806771-4808954 FORWARDhighly similar to ( 760) loc_os02g24354 12002.m07582 protein diaminopimelate decarboxylase, putative, expressed no original description	Probable diaminopimelate decarboxylase, chloroplastic n=2 Tax=Oryza sativa Japonica Group RepID=DCDA_ORYSJ	unnamed protein product [Oryza sativa Japonica Group]	| Pyridoxal-dependent decarboxylase family protein | chr3:4806771-4808954 FORWARD LENGTH=484	Probable diaminopimelate decarboxylase, chloroplastic OS=Oryza sativa subsp. japonica GN=LYSA PE=2 SV=1				EC:4.1.1.20	P:lysine biosynthetic process via diaminopimelate; F:diaminopimelate decarboxylase activity; C:plastid	diaminopimelate decarboxylase
hv_40818	-1.27	-0.40	0.01	0.47	0.53	0.42	-0.27	1.36881e-06	13_1_3_6_1_1	amino acid metabolism.synthesis.aspartate family.misc.homoserine.aspartate kinase	moderately similar to ( 337) AT1G31230 | Symbols: AK-HSDH I, AK-HSDH | AK-HSDH I (ASPARTATE KINASE-HOMOSERINE DEHYDROGENASE I); aspartate kinase/ homoserine dehydrogenase | chr1:11158744-11163055 REVERSEmoderately similar to ( 374) AKH2_MAIZE Bifunctional aspartokinase/homoserine dehydrogenase 2, chloroplast precursor (AK-HD 2) (AK-HSDH 2) [Includes: Aspartokinase (EC 2.7.2.4); Homoserine dehydro…	Aspartate kinase-homoserine dehydrogenase n=4 Tax=Oryza sativa RepID=Q69LG7_ORYSJ	unnamed protein product [Oryza sativa Japonica Group]	AK-HSDH I, AK-HSDH | aspartate kinase-homoserine dehydrogenase i | chr1:11158744-11163055 REVERSE LENGTH=911	Bifunctional aspartokinase/homoserine dehydrogenase 2, chloroplastic OS=Zea mays GN=AKHSDH2 PE=2 SV=1				EC:1.1.1.3; EC:2.7.2.4	P:threonine biosynthetic process; P:methionine biosynthetic process; F:homoserine dehydrogenase activity; P:oxidation reduction; F:aspartate kinase activity; F:ATP binding; P:isoleucine biosynthetic process; F:aminoacyl-tRNA ligase activity; P:tRNA aminoacylation for protein translation; F:amino acid binding; C:chloroplast; F:NADP or NADPH binding	aspartate kinase-homoserine dehydrogenase
hv_07667	1.50	0.37	-0.06	0.08	-0.26	-0.13	-1.12	2.0437e-06	13_1_3_6_1_2	amino acid metabolism.synthesis.aspartate family.misc.homoserine.aspartate semialdehyde dehydrogenase	weakly similar to ( 107) AT1G14810 | Symbols: | semialdehyde dehydrogenase family protein | chr1:5102684-5104633 REVERSEweakly similar to ( 124) loc_os03g55280 12003.m10443 protein aspartate-semialdehyde dehydrogenase, putative, expressed no original description	Aspartate-semialdehyde dehydrogenase family protein, expressed n=3 Tax=Poaceae RepID=Q93Y73_ORYSJ	Os03g0760700 [Oryza sativa Japonica Group]	| semialdehyde dehydrogenase family protein | chr1:5102684-5104633 REVERSE LENGTH=375	Aspartate-semialdehyde dehydrogenase OS=Prochlorococcus marinus GN=asd PE=3 SV=2				EC:1.2.1.11	P:threonine biosynthetic process; F:NAD or NADH binding; F:aspartate-semialdehyde dehydrogenase activity; F:NADP or NADPH binding; F:protein dimerization activity; P:methionine biosynthetic process; P:oxidation reduction; C:chloroplast stroma; C:mitochondrion	aspartate-semialdehyde dehydrogenase
hv_10456	1.11	0.34	0.03	-0.12	-0.31	-0.16	-0.88	0.000106166	13_1_3_6_1_4	amino acid metabolism.synthesis.aspartate family.misc.homoserine.homoserine kinase	weakly similar to ( 149) AT2G17265 | Symbols: HSK | HSK (HOMOSERINE KINASE); homoserine kinase | chr2:7508606-7509718 FORWARDweakly similar to ( 194) loc_os02g58510 12002.m10871 protein homoserine kinase, putative, expressed no original description	Os02g0831800 protein n=2 Tax=Oryza sativa RepID=Q6K969_ORYSJ	unnamed protein product [Oryza sativa Japonica Group]	HSK, DMR1 | homoserine kinase | chr2:7508606-7509718 FORWARD LENGTH=370						F:kinase activity; P:cellular metabolic process; C:plastid; C:mitochondrion; F:nucleotide binding	homoserine kinase
hv_39639	0.74	0.68	0.33	-0.09	-0.24	-0.24	-0.93	5.34493e-06	13_1_5_1_1	amino acid metabolism.synthesis.serine-glycine-cysteine group.serine.phosphoglycerate dehydrogenase	moderately similar to ( 306) AT4G34200 | Symbols: EDA9 | EDA9 (embryo sac development arrest 9); ATP binding | chr4:16374041-16376561 REVERSEmoderately similar to ( 402) loc_os08g34720 12008.m07461 protein D-3-phosphoglycerate dehydrogenase, chloroplast precursor, putative, expressed no original description	Putative uncharacterized protein n=1 Tax=Zea mays RepID=C0PKN2_MAIZE	unnamed protein product [Oryza sativa Japonica Group]	EDA9 | D-3-phosphoglycerate dehydrogenase | chr4:16374041-16376561 REVERSE LENGTH=603	D-3-phosphoglycerate dehydrogenase, chloroplastic OS=Arabidopsis thaliana GN=At1g17745 PE=1 SV=2				EC:1.1.1.95	F:NAD or NADH binding; F:phosphoglycerate dehydrogenase activity; P:oxidation reduction; F:amino acid binding; C:plastid; P:L-serine biosynthetic process	phosphoglycerate dehydrogenase
hv_41383	3.16	-0.42	0.19	-0.72	-1.13	-0.63	0.50	0.00136333	13_1_5_2_41	amino acid metabolism.synthesis.serine-glycine-cysteine group.glycine.sarcosine oxidase	weakly similar to ( 134) AT2G24580 | Symbols: | sarcosine oxidase family protein | chr2:10444928-10446178 REVERSEweakly similar to ( 186) loc_os09g32290 12009.m06318 protein sarcosine oxidase, putative, expressed no original description	Putative uncharacterized protein n=1 Tax=Oryza sativa Japonica Group RepID=A3C0A7_ORYSJ	Os12g0543600 [Oryza sativa Japonica Group]	| FAD-dependent oxidoreductase family protein | chr2:10444928-10446178 REVERSE LENGTH=416	Probable sarcosine oxidase OS=Arabidopsis thaliana GN=At2g24580 PE=2 SV=1				-	F:oxidoreductase activity; C:mitochondrion	sarcosine expressed
hv_23915	-1.83	-1.02	-0.14	-0.14	0.58	0.26	0.84	5.87046e-05	13_1_5_3_1	amino acid metabolism.synthesis.serine-glycine-cysteine group.cysteine.OASTL	moderately similar to ( 453) AT4G14880 | Symbols: OASA1, CYTACS1, ATCYS-3A | OASA1 (O-ACETYLSERINE (THIOL) LYASE (OAS-TL) ISOFORM A1); cysteine synthase | chr4:8518209-8520050 REVERSEhighly similar to ( 530) CYSK_WHEAT Cysteine synthase (EC 2.5.1.47) (O-acetylserine sulfhydrylase) (O-acetylserine (Thiol)-lyase) (CSase A) (OAS-TL A) - Triticum aestivum (Wheat)moderately similar to ( 461) loc_os03g…	Cysteine synthase n=3 Tax=Poaceae RepID=CYSK_MAIZE	Cysteine synthase, putative, expressed [Oryza sativa Japonica Group]	OASA1 | O-acetylserine (thiol) lyase (OAS-TL) isoform A1 | chr4:8518209-8520050 REVERSE LENGTH=322	Cysteine synthase OS=Triticum aestivum GN=CYS1 PE=2 SV=1					F:transferase activity; F:pyridoxal phosphate binding; F:beta-pyrazolylalanine synthase activity; P:cysteine biosynthetic process; C:mitochondrion; C:cytoplasm; F:catalytic activity; P:cysteine biosynthetic process from serine; F:L-mimosine synthase activity; F:cysteine synthase activity; P:metabolic process; P:cellular amino acid biosynthetic process	cysk_wheat ame: full=cysteine synthase ame: full=csase a ame: full=o-acetylserine -lyase short=oas-tl a ame: full=o-acetylserine sulfhydrylase
hv_08445	-1.07	-0.32	-0.14	0.39	0.85	0.33	-0.17	0.000233252	13_1_5_3_2	amino acid metabolism.synthesis.serine-glycine-cysteine group.cysteine.SAT	moderately similar to ( 330) AT5G56760 | Symbols: ATSERAT1;1, SAT5, SAT-52 | ATSERAT1;1 (ARABIDOPSIS THALIANA SERINE ACETYLTRANSFERASE 1;1); serine O-acetyltransferase | chr5:22961498-22962582 REVERSEmoderately similar to ( 374) loc_os05g45710 12005.m08696 protein serine acetyltransferase 1, putative, expressed no original description	Putative uncharacterized protein n=1 Tax=Zea mays RepID=B6TDM6_MAIZE	Os05g0533500 [Oryza sativa Japonica Group]	ATSERAT1;1, SAT5, SAT-52, SERAT1;1 | serine acetyltransferase 1;1 | chr5:22961498-22962582 REVERSE LENGTH=312	Probable serine acetyltransferase 5 OS=Oryza sativa subsp. japonica GN=SAT5 PE=2 SV=2				EC:2.3.1.30	C:cytoplasm; F:serine O-acetyltransferase activity; P:cysteine biosynthetic process from serine	serine acetyltransferase 1
hv_41882	-2.00	0.19	-0.04	0.45	0.22	-0.28	0.76	0.00274188	13_1_5_3_2	amino acid metabolism.synthesis.serine-glycine-cysteine group.cysteine.SAT	weakly similar to ( 185) AT5G56760 | Symbols: ATSERAT1;1, SAT5, SAT-52 | ATSERAT1;1 (ARABIDOPSIS THALIANA SERINE ACETYLTRANSFERASE 1;1); serine O-acetyltransferase | chr5:22961498-22962582 REVERSEmoderately similar to ( 227) loc_os03g10050 12003.m06459 protein serine acetyltransferase 1, putative, expressed no original description	Putative uncharacterized protein Sb01g044050 n=1 Tax=Sorghum bicolor RepID=C5WUP1_SORBI	Os03g0196600 [Oryza sativa Japonica Group]	ATSERAT1;1, SAT5, SAT-52, SERAT1;1 | serine acetyltransferase 1;1 | chr5:22961498-22962582 REVERSE LENGTH=312	Probable serine acetyltransferase 4 OS=Oryza sativa subsp. japonica GN=SAT4 PE=2 SV=1				EC:2.3.1.30	F:serine O-acetyltransferase activity; P:cysteine biosynthetic process from serine; C:cytosol	serine acetyltransferase2
hv_01063	1.21	0.05	-0.01	0.06	-0.01	-0.24	-0.50	0.00194266	13_1_6_1_1	amino acid metabolism.synthesis.aromatic aa.chorismate.3-deoxy-D-arabino-heptulosonate 7-phosphate synthase	highly similar to ( 788) AT1G22410 | Symbols: | 2-dehydro-3-deoxyphosphoheptonate aldolase, putative / 3-deoxy-D-arabino-heptulosonate 7-phosphate synthase, putative / DAHP synthetase, putative | chr1:7912120-7914742 FORWARDhighly similar to ( 892) AROG_ORYSA Phospho-2-dehydro-3-deoxyheptonate aldolase 2, chloroplast precursor (EC 2.5.1.54) (Phospho-2-keto-3-deoxyheptonate aldolase 2) (DAHP synth…	Phospho-2-dehydro-3-deoxyheptonate aldolase 2, chloroplastic n=4 Tax=Poaceae RepID=AROG_ORYSJ	putative phospho-2-dehydro-3-deoxyheptonate aldolase 1, chloroplast precursor [Oryza sativa Japonica Group]	| Class-II DAHP synthetase family protein | chr1:7912120-7914742 FORWARD LENGTH=527	Phospho-2-dehydro-3-deoxyheptonate aldolase 2, chloroplastic OS=Oryza sativa subsp. japonica GN=DAHPS2 PE=2 SV=1				EC:2.5.1.54	P:shikimate biosynthetic process; P:chorismate biosynthetic process; F:3-deoxy-7-phosphoheptulonate synthase activity; P:aromatic amino acid family biosynthetic process; C:plastid	arog_orysj ame: full=phospho-2-dehydro-3-deoxyheptonate aldolase chloroplastic ame: full=3-deoxy-d-arabino-heptulosonate 7-phosphate synthase 2 ame: full=dahp synthase 2 ame: full=phospho-2-keto-3-deoxyheptonate aldolase 2 flags: precursor
hv_06289	2.38	0.19	0.20	-0.47	-0.13	-0.57	-0.03	0.000887238	13_1_6_1_5	amino acid metabolism.synthesis.aromatic aa.chorismate.shikimate kinase	moderately similar to ( 256) AT2G21940 | Symbols: | shikimate kinase, putative | chr2:9351106-9352881 FORWARDmoderately similar to ( 430) loc_os06g12150 12006.m31862 protein shikimate kinase, chloroplast precursor, putative, expressed no original description	Os06g0225800 protein n=2 Tax=Oryza sativa RepID=Q5NTH3_ORYSJ	shikimate kinase 2 [Oryza sativa Japonica Group]	SK1, ATSK1 | shikimate kinase 1 | chr2:9351106-9352881 FORWARD LENGTH=303	Shikimate kinase, chloroplastic OS=Arabidopsis thaliana GN=At2g21940 PE=2 SV=2				EC:2.7.1.71	C:cytoplasmic membrane-bounded vesicle; F:shikimate kinase activity; P:aromatic amino acid family biosynthetic process; F:ATP binding; F:magnesium ion binding; C:plastid; C:mitochondrion	shikimate kinase
hv_10849	1.45	0.27	-0.30	0.08	0.02	-0.06	-0.79	1.41107e-07	13_1_6_1_5	amino acid metabolism.synthesis.aromatic aa.chorismate.shikimate kinase	moderately similar to ( 393) AT2G35500 | Symbols: | shikimate kinase-related | chr2:14914038-14915909 FORWARDhighly similar to ( 578) loc_os10g42700 12010.m07022 protein ATP binding protein, putative, expressed no original description	Expressed protein n=2 Tax=Oryza sativa RepID=Q336N7_ORYSJ	unnamed protein product [Oryza sativa Japonica Group]	SKL2 | shikimate kinase like 2 | chr2:14914038-14915909 FORWARD LENGTH=387					EC:2.7.1.71	F:shikimate kinase activity; P:aromatic amino acid family biosynthetic process; F:ATP binding; C:chloroplast	atp binding
hv_20300	0.66	0.56	0.05	-0.15	-0.29	-1.01	-2.15	0.00072419	13_1_6_1_5	amino acid metabolism.synthesis.aromatic aa.chorismate.shikimate kinase	very weakly similar to (93.6) AT2G21940 | Symbols: | shikimate kinase, putative | chr2:9351106-9352881 FORWARDweakly similar to ( 140) loc_os04g54800 12004.m35210 protein shikimate kinase, chloroplast precursor, putative, expressed no original description	Putative uncharacterized protein Sb06g030260 n=1 Tax=Sorghum bicolor RepID=C5Y8Y1_SORBI	OSJNBb0079B02.2 [Oryza sativa (japonica cultivar-group)]	SK1, ATSK1 | shikimate kinase 1 | chr2:9351106-9352881 FORWARD LENGTH=304	Shikimate kinase, chloroplastic OS=Arabidopsis thaliana GN=At2g21940 PE=2 SV=2				EC:2.7.1.71	C:cytoplasmic membrane-bounded vesicle; F:shikimate kinase activity; P:aromatic amino acid family biosynthetic process; F:ATP binding; F:magnesium ion binding; C:plastid	shikimate kinase
hv_39314	0.91	0.67	0.13	0.02	-0.04	-0.96	-1.96	0.000278654	13_1_6_1_5	amino acid metabolism.synthesis.aromatic aa.chorismate.shikimate kinase	moderately similar to ( 259) AT2G21940 | Symbols: | shikimate kinase, putative | chr2:9351106-9352881 FORWARDmoderately similar to ( 418) loc_os04g54800 12004.m35210 protein shikimate kinase, chloroplast precursor, putative, expressed no original description	OSJNBb0079B02.2 protein n=2 Tax=Oryza sativa RepID=Q7X7H9_ORYSJ	OSJNBb0079B02.2 [Oryza sativa (japonica cultivar-group)]	SK1, ATSK1 | shikimate kinase 1 | chr2:9351106-9352881 FORWARD LENGTH=303	Shikimate kinase, chloroplastic OS=Solanum lycopersicum PE=2 SV=1				EC:2.7.1.71	C:cytoplasmic membrane-bounded vesicle; F:shikimate kinase activity; P:aromatic amino acid family biosynthetic process; F:ATP binding; F:magnesium ion binding; C:plastid; C:mitochondrion	shikimate kinase
hv_02669	-1.69	-0.49	-0.28	0.35	-0.35	0.17	0.86	0.00188544	13_1_6_2_1	amino acid metabolism.synthesis.aromatic aa.phenylalanine and tyrosine.chorismate mutase	weakly similar to ( 153) AT5G10870 | Symbols: ATCM2 | ATCM2 (chorismate mutase 2); chorismate mutase | chr5:3430691-3432272 REVERSEmoderately similar to ( 214) loc_os08g34290 12008.m07418 protein chorismate mutase, chloroplast precursor, putative, expressed no original description	Os08g0441600 protein n=3 Tax=Oryza sativa RepID=Q6Z9E6_ORYSJ	putative chorimate mutase [Oryza sativa Japonica Group]	ATCM2, CM2 | chorismate mutase 2 | chr5:3430691-3432272 REVERSE LENGTH=265	Chorismate mutase, chloroplastic OS=Arabidopsis thaliana GN=CM1 PE=2 SV=2				EC:5.4.99.5	C:cytoplasmic membrane-bounded vesicle; F:chorismate mutase activity; P:aromatic amino acid family biosynthetic process	chorismate mutase
hv_11983	1.96	0.53	0.07	0.06	-0.27	-0.67	-0.89	3.14211e-05	13_1_6_3_1	amino acid metabolism.synthesis.aromatic aa.phenylalanine.arogenate dehydratase / prephenate dehydratase	moderately similar to ( 268) AT3G07630 | Symbols: ADT2 | ADT2 (arogenate dehydratase 2); arogenate dehydratase/ prephenate dehydratase | chr3:2435457-2437530 FORWARDmoderately similar to ( 356) loc_os07g49390 12007.m28919 protein P-protein, putative, expressed no original description	Putative uncharacterized protein n=2 Tax=Oryza sativa RepID=B9FV22_ORYSJ	unnamed protein product [Oryza sativa Japonica Group]	ADT2 | arogenate dehydratase 2 | chr3:2435457-2437530 FORWARD LENGTH=381	Arogenate dehydratase/prephenate dehydratase 2, chloroplastic OS=Arabidopsis thaliana GN=ADT2 PE=1 SV=1				EC:4.2.1.51	F:amino acid binding; P:L-phenylalanine biosynthetic process; C:plastid; C:mitochondrion; F:prephenate dehydratase activity	arogenate dehydratase mutant
hv_36530	1.33	0.19	0.35	0.08	-0.23	-0.31	-1.65	2.98447e-07	13_1_6_3_1	amino acid metabolism.synthesis.aromatic aa.phenylalanine.arogenate dehydratase / prephenate dehydratase	moderately similar to ( 498) AT1G08250 | Symbols: ADT6 | ADT6 (arogenate dehydratase 6); arogenate dehydratase/ prephenate dehydratase | chr1:2588994-2590235 REVERSEhighly similar to ( 548) loc_os04g33390 12004.m08428 protein P-protein, putative, expressed no original description	Putative uncharacterized protein Sb06g015310 n=4 Tax=Andropogoneae RepID=C5YFR9_SORBI	OSJNBa0042I15.8 [Oryza sativa (japonica cultivar-group)]	ADT6 | arogenate dehydratase 6 | chr1:2588994-2590235 REVERSE LENGTH=413	Arogenate dehydratase/prephenate dehydratase 6, chloroplastic OS=Arabidopsis thaliana GN=ADT6 PE=1 SV=1				EC:4.2.1.51	P:L-phenylalanine biosynthetic process; C:plastid; F:prephenate dehydratase activity	hypothetical protein SORBIDRAFT_06g015310 [Sorghum bicolor]
hv_10182	2.59	0.83	0.55	-1.20	-1.54	-0.41	-0.05	0.00458304	13_1_6_4_1	amino acid metabolism.synthesis.aromatic aa.tyrosine.arogenate dehydrogenase \& prephenate dehydrogenase	very weakly similar to (96.7) AT1G15710 | Symbols: | prephenate dehydrogenase family protein | chr1:5404505-5405581 FORWARDweakly similar to ( 119) loc_os06g35050 12006.m08042 protein arogenate dehydrogenase isoform 2, putative, expressed no original description	Os06g0542200 protein n=2 Tax=Oryza sativa RepID=Q5Z6Y1_ORYSJ	unnamed protein product [Oryza sativa Japonica Group]	| prephenate dehydrogenase family protein | chr1:5404505-5405581 FORWARD LENGTH=358	Arogenate dehydrogenase 2, chloroplastic OS=Arabidopsis thaliana GN=TYRAAT2 PE=1 SV=1				EC:1.3.1.13	P:tyrosine biosynthetic process; F:binding; C:chloroplast; F:prephenate dehydrogenase (NADP+) activity; C:mitochondrion	arogenate dehydrogenase
hv_12278	0.25	0.09	-0.17	-0.49	-0.30	-0.01	1.15	0.000390667	13_2_2_3	amino acid metabolism.degradation.glutamate family.arginine	moderately similar to ( 313) AT5G14800 | Symbols: P5CR, AT-P5R, AT-P5C1, EMB2772 | P5CR (PYRROLINE-5- CARBOXYLATE (P5C) REDUCTASE); pyrroline-5-carboxylate reductase | chr5:4786353-4787618 REVERSEmoderately similar to ( 324) P5CR_SOYBN Pyrroline-5-carboxylate reductase (EC 1.5.1.2) (P5CR) (P5C reductase) - Glycine max (Soybean)moderately similar to ( 401) loc_os01g71990 12001.m13237 protein pyrro…	Pyrroline-5-carboxylate reductase n=2 Tax=Triticeae RepID=Q5EI64_WHEAT	unnamed protein product [Oryza sativa Japonica Group]	P5CR, AT-P5R, AT-P5C1, EMB2772 | pyrroline-5- carboxylate (P5C) reductase | chr5:4786190-4787618 REVERSE LENGTH=276	Pyrroline-5-carboxylate reductase OS=Glycine max PE=2 SV=1				EC:1.5.1.2	F:binding; F:pyrroline-5-carboxylate reductase activity; C:cytoplasmic membrane-bounded vesicle; P:oxidation reduction; P:proline biosynthetic process; C:plastid	pyrroline-5-carboxylate reductase
hv_14739	0.99	2.59	-0.27	-0.07	-0.12	-0.19	-0.15	0.00372336	13_2_2_3	amino acid metabolism.degradation.glutamate family.arginine	very weakly similar to (95.5) AT5G46180 | Symbols: DELTA-OAT | delta-OAT; ornithine-oxo-acid transaminase | chr5:18718766-18721271 REVERSEvery weakly similar to (97.4) loc_os03g44150 12003.m09454 protein ornithine aminotransferase, putative, expressed no original description	Ornithine aminotransferase n=1 Tax=Agaricus bisporus RepID=Q2Z0F8_AGABI	unnamed protein product [Oryza sativa Japonica Group]	DELTA-OAT | ornithine-delta-aminotransferase | chr5:18718766-18721271 REVERSE LENGTH=475	Ornithine aminotransferase OS=Emericella nidulans GN=otaA PE=3 SV=2				EC:2.6.1.13	F:ornithine-oxo-acid transaminase activity; F:pyridoxal phosphate binding	ornithine aminotransferase
hv_15028	2.68	-0.12	0.08	0.13	-1.39	-0.27	1.54	8.61847e-05	13_2_3_4_1	amino acid metabolism.degradation.aspartate family.methionine.methionine gamma-lyase	highly similar to ( 515) AT1G64660 | Symbols: ATMGL | ATMGL (ARABIDOPSIS THALIANA METHIONINE GAMMA-LYASE); catalytic/ methionine gamma-lyase | chr1:24028977-24030537 FORWARDhighly similar to ( 694) loc_os10g37340 12010.m06527 protein O-succinylhomoserine sulfhydrylase, putative, expressed no original description	O-succinylhomoserine sulfhydrylase n=2 Tax=Andropogoneae RepID=B6UAU8_MAIZE	unnamed protein product [Oryza sativa Japonica Group]	ATMGL, MGL | methionine gamma-lyase | chr1:24028977-24030537 FORWARD LENGTH=441	O-succinylhomoserine sulfhydrylase OS=Pseudomonas aeruginosa GN=metZ PE=3 SV=1				EC:4.4.1.11	F:pyridoxal phosphate binding; P:methionine catabolic process via 2-oxobutanoate; F:methionine gamma-lyase activity; F:transferase activity; C:cytosol	o-succinylhomoserine sulfhydrylase
hv_20997	0.97	0.62	-0.77	-0.44	-1.32	-0.22	0.54	0.00378972	13_2_5_2	amino acid metabolism.degradation.serine-glycine-cysteine group.glycine	moderately similar to ( 207) AT3G04520 | Symbols: THA2 | THA2 (Threonine Aldolase 2); threonine aldolase | chr3:1217397-1219571 REVERSEmoderately similar to ( 320) loc_os04g43650 12004.m101586 protein L-allo-threonine aldolase, putative, expressed no original description	OSJNBb0072M01.18 protein n=4 Tax=Oryza sativa RepID=Q7X634_ORYSJ	OSJNBa0073E02.3 [Oryza sativa (japonica cultivar-group)]	THA2 | threonine aldolase 2 | chr3:1217397-1219571 REVERSE LENGTH=355	L-allo-threonine aldolase OS=Aeromonas jandaei GN=ltaA PE=1 SV=1					F:pyridoxal phosphate binding; P:cellular amino acid metabolic process; F:lyase activity	l-allo-threonine aldolase
hv_42171	-1.35	-0.64	-0.12	0.19	0.18	0.49	1.17	1.68239e-06	13_2_6_2	amino acid metabolism.degradation.aromatic aa.tyrosine	highly similar to ( 589) AT5G54080 | Symbols: HGO | HGO (HOMOGENTISATE 1,2-DIOXYGENASE); homogentisate 1,2-dioxygenase | chr5:21945920-21948070 FORWARDhighly similar to ( 674) HGD_ORYSA Homogentisate 1,2-dioxygenase (EC 1.13.11.5) (Homogentisicase) (Homogentisate oxygenase) (Homogentisic acid oxidase) - Oryza sativa (Rice)highly similar to ( 674) loc_os06g01360 12006.m31818 protein homogentisate …	Homogentisate 1,2-dioxygenase n=3 Tax=Oryza sativa RepID=HGD_ORYSJ	putative homogentisate 1,2-dioxygenase [Oryza sativa Japonica Group]	HGO | homogentisate 1,2-dioxygenase | chr5:21945920-21948070 FORWARD LENGTH=461	Homogentisate 1,2-dioxygenase OS=Oryza sativa subsp. japonica GN=HGO PE=2 SV=1				EC:1.13.11.5	P:tyrosine catabolic process; F:homogentisate 1,2-dioxygenase activity; P:oxidation reduction; P:L-phenylalanine catabolic process	homogentisate -dioxygenase
hv_45646	0.26	0.12	0.11	-0.51	-0.38	-0.30	1.08	0.00300691	13_2_6_2	amino acid metabolism.degradation.aromatic aa.tyrosine	moderately similar to ( 441) AT5G36160 | Symbols: | aminotransferase-related | chr5:14233261-14235129 REVERSEvery weakly similar to (93.2) 1A12_CUCMA 1-aminocyclopropane-1-carboxylate synthase CMA101 (EC 4.4.1.14) (ACC synthase) (S-adenosyl-L-methionine methylthioadenosine-lyase) - Cucurbita maxima (Pumpkin) (Winter squash)highly similar to ( 696) loc_os06g23684 12006.m32255 protein tyrosine amin…	Os06g0345200 protein n=2 Tax=Oryza sativa RepID=Q5Z7R3_ORYSJ	unnamed protein product [Oryza sativa Japonica Group]	| Tyrosine transaminase family protein | chr5:14233261-14235129 REVERSE LENGTH=420	Tyrosine aminotransferase OS=Mus musculus GN=Tat PE=1 SV=1
hv_13132	1.11	0.30	0.03	-0.12	0.06	-0.49	-0.83	1.9952e-05	13_2_6_3	amino acid metabolism.degradation.aromatic aa.tryptophan	moderately similar to ( 469) AT1G06550 | Symbols: | enoyl-CoA hydratase/isomerase family protein | chr1:2003834-2006564 REVERSEhighly similar to ( 610) loc_os01g54860 12001.m11647 protein 3-hydroxyisobutyryl-CoA hydrolase/ catalytic, putative, expressed no original description	Os01g0752200 protein n=3 Tax=Oryza sativa RepID=Q5JMX9_ORYSJ	unnamed protein product [Oryza sativa Japonica Group]	| ATP-dependent caseinolytic (Clp) protease/crotonase family protein | chr1:2003834-2006564 REVERSE LENGTH=387	3-hydroxyisobutyryl-CoA hydrolase-like protein 5 OS=Arabidopsis thaliana GN=At1g06550 PE=2 SV=2					F:hydrolase activity; P:metabolic process; F:lyase activity	3-hydroxyisobutyryl- hydrolase catalytic
hv_45372	-1.66	-0.58	0.19	0.24	0.41	1.43	2.49	1.30171e-05	13_2_6_3	amino acid metabolism.degradation.aromatic aa.tryptophan	weakly similar to ( 131) AT4G14430 | Symbols: IBR10, ATECI2, ECI2, ECHIB, PEC12 | IBR10 (INDOLE-3-BUTYRIC ACID RESPONSE 10); catalytic/ dodecenoyl-CoA delta-isomerase | chr4:8304910-8305632 REVERSEmoderately similar to ( 248) loc_os01g10830 12001.m07703 protein carnitine racemase like protein, putative, expressed no original description	Carnitine racemase-like n=2 Tax=Oryza sativa RepID=Q9LEA0_ORYSJ	unnamed protein product [Oryza sativa Japonica Group]	IBR10, ATECI2, ECI2, ECHIB, PEC12 | indole-3-butyric acid response 10 | chr4:8304910-8305632 REVERSE LENGTH=240		11	weakly similar to ( 131) AT4G14430 | Symbols: IBR10, ATECI2, ECI2, ECHIB, PEC12 | IBR10 (INDOLE-3-BUTYRIC ACID RESPONSE 10); catalytic/ dodecenoyl-CoA delta-isomerase | chr4:8304910-8305632 REVERSEmoderately similar to ( 248) loc_os01g10830 12001.m07703 protein carnitine racemase like protein, putative, expressed no original description	lipid metabolism.lipid degradation.beta-oxidation.enoyl CoA hydratase
hv_32686	-2.01	-0.22	-0.11	-0.15	0.48	0.34	-0.06	0.0020359	15_1	metal handling.acquisition	weakly similar to ( 121) AT1G01580 | Symbols: FRO2, FRD1, ATFRO2 | FRO2 (FERRIC REDUCTION OXIDASE 2); ferric-chelate reductase | chr1:209395-212810 FORWARD no original description	Putative ferric reductase oxidase n=1 Tax=Hordeum vulgare RepID=D6RVS6_HORVU		FRO2, FRD1, ATFRO2 | ferric reduction oxidase 2 | chr1:209395-212810 FORWARD LENGTH=725
hv_00367	-3.00	-0.34	-0.18	0.16	0.40	0.42	-0.04	2.3756e-05	15_2	metal handling.binding, chelation and storage	very weakly similar to (80.1) AT1G09240 | Symbols: NAS3, ATNAS3 | NAS3 (NICOTIANAMINE SYNTHASE 3); nicotianamine synthase | chr1:2984950-2985912 FORWARDmoderately similar to ( 204) NAS9_HORVU Nicotianamine synthase 9 (EC 2.5.1.43) (S-adenosyl-L-methionine:S-adenosyl-L-methionine:S-adenosyl-methionine 3-amino-3-carboxypropyltransferase 9) - Hordeum vulgare (Barley)weakly similar to ( 150) loc_os07…	Nicotianamine synthase 9 n=1 Tax=Hordeum vulgare RepID=NAS9_HORVU	nicotianamine synthase 3 [Oryza sativa Indica Group]	NAS3, ATNAS3 | nicotianamine synthase 3 | chr1:2984950-2985912 FORWARD LENGTH=320	Nicotianamine synthase 9 OS=Hordeum vulgare GN=NAS9 PE=1 SV=1				EC:2.5.1.43	P:nicotianamine biosynthetic process; P:iron ion transport; F:nicotianamine synthase activity	nicotianamine synthase 3
hv_01235	-3.06	-0.12	-0.04	-0.12	0.02	0.17	0.20	1.63851e-06	15_2	metal handling.binding, chelation and storage	moderately similar to ( 275) AT1G56430 | Symbols: ATNAS4, NAS4 | NAS4 (NICOTIANAMINE SYNTHASE 4); nicotianamine synthase | chr1:21137023-21137997 FORWARDhighly similar to ( 594) NAS9_HORVU Nicotianamine synthase 9 (EC 2.5.1.43) (S-adenosyl-L-methionine:S-adenosyl-L-methionine:S-adenosyl-methionine 3-amino-3-carboxypropyltransferase 9) - Hordeum vulgare (Barley)moderately similar to ( 432) loc_os0…	Nicotianamine synthase 9 n=1 Tax=Hordeum vulgare RepID=NAS9_HORVU	nicotianamine synthase 3 [Oryza sativa Japonica Group]	ATNAS4, NAS4 | nicotianamine synthase 4 | chr1:21137023-21137997 FORWARD LENGTH=324	Nicotianamine synthase 9 OS=Hordeum vulgare GN=NAS9 PE=1 SV=1				EC:2.5.1.43	P:nicotianamine biosynthetic process; P:iron ion transport; F:nicotianamine synthase activity	nicotianamine synthase 3
hv_03250	-2.11	-0.47	-0.01	-0.03	0.17	0.14	0.77	3.97055e-07	15_2	metal handling.binding, chelation and storage	weakly similar to ( 105) AT1G53030 | Symbols: | cytochrome c oxidase copper chaperone family protein | chr1:19760224-19760442 REVERSEweakly similar to ( 135) loc_os02g55134 12002.m100588 protein cytochrome c oxidase copper chaperone, putative, expressed no original description	Os02g0794600 protein n=2 Tax=Oryza sativa RepID=Q6K670_ORYSJ	putative copper chaperone COX17-1 [Oryza sativa Japonica Group]	| Cytochrome C oxidase copper chaperone (COX17) | chr1:19760224-19760442 REVERSE LENGTH=72						C:mitochondrial intermembrane space; P:copper ion transport; P:response to copper ion; P:response to bacterium; F:copper chaperone activity; C:plastid	cytochrome c oxidase copper chaperone
hv_10415	-2.03	-0.38	0.41	0.39	0.65	0.11	-0.72	5.85459e-05	15_2	metal handling.binding, chelation and storage	weakly similar to ( 180) AT1G71050 | Symbols: | heavy-metal-associated domain-containing protein / copper chaperone (CCH)-related | chr1:26803322-26803946 REVERSEmoderately similar to ( 223) loc_os01g32330 12001.m09558 protein farnesylated protein 2, putative, expressed no original description	Farnesylated protein 3 n=1 Tax=Hordeum vulgare subsp. vulgare RepID=Q84L61_HORVD	unnamed protein product [Oryza sativa Japonica Group]	HIPP20 | Heavy metal transport/detoxification superfamily protein | chr1:26803322-26803946 REVERSE LENGTH=152						P:metal ion transport; F:metal ion binding	farnesylated protein 2
hv_10416	-2.02	-0.40	0.36	0.38	0.63	0.15	-0.81	4.77859e-05	15_2	metal handling.binding, chelation and storage	weakly similar to ( 180) AT1G71050 | Symbols: | heavy-metal-associated domain-containing protein / copper chaperone (CCH)-related | chr1:26803322-26803946 REVERSEmoderately similar to ( 223) loc_os01g32330 12001.m09558 protein farnesylated protein 2, putative, expressed no original description	Farnesylated protein 3 n=1 Tax=Hordeum vulgare subsp. vulgare RepID=Q84L61_HORVD	unnamed protein product [Oryza sativa Japonica Group]	HIPP20 | Heavy metal transport/detoxification superfamily protein | chr1:26803322-26803946 REVERSE LENGTH=152						P:metal ion transport; F:metal ion binding	farnesylated protein 2
hv_11200	-1.85	-0.90	0.23	0.18	-0.17	2.27	5.37	4.29447e-05	15_2	metal handling.binding, chelation and storage	very weakly similar to (84.0) EC1_WHEAT EC protein I/II (Zinc-metallothionein class II) - Triticum aestivum (Wheat)very weakly similar to (82.0) loc_os10g39610 12010.m06732 protein expressed protein no original description	EC protein I/II n=4 Tax=Triticeae RepID=EC1_WHEAT	unnamed protein product [Oryza sativa Japonica Group]		EC protein I/II OS=Triticum aestivum PE=1 SV=2					F:metal ion binding; F:zinc ion binding	metallothionein-like protein type 4
hv_17177	0.98	-0.01	-0.61	-0.22	-0.09	0.17	0.66	1.21564e-06	15_2	metal handling.binding, chelation and storage	very weakly similar to (99.0) AT2G28660 | Symbols: | copper-binding family protein | chr2:12295419-12296944 FORWARDweakly similar to ( 119) loc_os01g74490 12001.m13474 protein metal ion binding protein, putative, expressed no original description	Heavy-metal-associated domain-containing protein-like n=2 Tax=Oryza sativa RepID=Q94CS5_ORYSJ	unnamed protein product [Oryza sativa Japonica Group]	| Chloroplast-targeted copper chaperone protein | chr2:12295419-12296944 FORWARD LENGTH=265						P:metal ion transport; F:metal ion binding	metal ion binding protein
hv_18664	-2.07	-0.12	0.23	0.41	0.04	0.46	-0.90	9.82193e-07	15_2	metal handling.binding, chelation and storage	weakly similar to ( 116) loc_os05g05820 12005.m05109 protein pro-resilin precursor, putative, expressed no original description	Os05g0150700 protein n=2 Tax=Oryza sativa RepID=Q5WN03_ORYSJ	Os05g0150700 [Oryza sativa Japonica Group]							F:metal ion binding; P:metal ion transport	Os05g0150700 [Oryza sativa Japonica Group]
hv_28321	-0.97	0.87	0.63	0.01	-0.13	-0.55	0.33	0.00390344	15_2	metal handling.binding, chelation and storage	very weakly similar to (93.6) MT1_HORVU Metallothionein-like protein 1 (MT-1) - Hordeum vulgare (Barley) no original description	Metallothionein-like protein 1 n=2 Tax=Hordeum vulgare RepID=MT1_HORVU			Metallothionein-like protein 1 OS=Hordeum vulgare GN=IDS-1 PE=3 SV=1					F:metal ion binding	metallothionein-like protein
hv_28322	-0.88	0.74	0.51	-0.01	-0.58	-0.57	0.43	0.000664458	15_2	metal handling.binding, chelation and storage	very weakly similar to (91.7) MT1_HORVU Metallothionein-like protein 1 (MT-1) - Hordeum vulgare (Barley) no original description	Metallothionein-like protein 1 n=2 Tax=Hordeum vulgare RepID=MT1_HORVU			Metallothionein-like protein 1 OS=Hordeum vulgare GN=IDS-1 PE=3 SV=1					F:metal ion binding	metallothionein-like protein
hv_28756	0.72	0.87	-0.31	0.16	0.04	-0.85	-1.80	0.000471821	15_2	metal handling.binding, chelation and storage	very weakly similar to (80.9) MT1_HORVU Metallothionein-like protein 1 (MT-1) - Hordeum vulgare (Barley) no original description	Metallothionein-like protein (Fragment) n=1 Tax=Hordeum vulgare subsp. vulgare RepID=Q84L50_HORVD								F:metal ion binding	metallothionein-like protein
hv_36393	0.01	0.85	0.45	0.23	-1.01	-0.66	-2.79	0.000137976	15_2	metal handling.binding, chelation and storage	moderately similar to ( 214) AT1G56430 | Symbols: ATNAS4, NAS4 | NAS4 (NICOTIANAMINE SYNTHASE 4); nicotianamine synthase | chr1:21137023-21137997 FORWARDmoderately similar to ( 453) NAS5_HORVU Nicotianamine synthase-like 5 protein (HvNAS5) - Hordeum vulgare (Barley)moderately similar to ( 352) loc_os03g19427 12003.m07360 protein nicotianamine synthase 1, putative, expressed no original description	Nicotianamine synthase-like 5 protein n=1 Tax=Hordeum vulgare RepID=NAS5_HORVU	Nicotianamine synthase 1, putative, expressed [Oryza sativa Japonica Group]	ATNAS4, NAS4 | nicotianamine synthase 4 | chr1:21137023-21137997 FORWARD LENGTH=324	Nicotianamine synthase-like 5 protein OS=Hordeum vulgare GN=NAS5 PE=1 SV=1				EC:2.5.1.43	P:nicotianamine biosynthetic process; P:iron ion transport; F:nicotianamine synthase activity	nas5_horvu ame: full=nicotianamine synthase-like 5 protein ame: full= 5
hv_38365	-1.16	-0.72	-0.24	0.29	0.27	0.67	0.91	9.88592e-05	15_2	metal handling.binding, chelation and storage	very weakly similar to (91.7) MT1_WHEAT Metallothionein-like protein 1 (MT-1) - Triticum aestivum (Wheat) no original description	Metallothionein-like protein 1 n=4 Tax=Triticeae RepID=MT1_WHEAT			Metallothionein-like protein 1 OS=Triticum aestivum GN=ALI1 PE=2 SV=1				-	F:metal ion binding	metallothioneine type1
hv_38848	0.11	-0.09	-0.17	-0.27	-0.07	4.86	9.69	1.6888e-09	15_2	metal handling.binding, chelation and storage	weakly similar to ( 133) EC1_WHEAT EC protein I/II (Zinc-metallothionein class II) - Triticum aestivum (Wheat)weakly similar to ( 120) loc_os10g39610 12010.m06732 protein expressed protein no original description	EC protein I/II n=4 Tax=Triticeae RepID=EC1_WHEAT	class II metallothionein-like protein [Oryza sativa Japonica Group]		EC protein I/II OS=Triticum aestivum PE=1 SV=2				-	F:zinc ion binding	metallothionein-like protein type 4
hv_39155	2.29	0.28	0.00	-1.02	-0.54	-0.59	-0.58	0.00113665	15_2	metal handling.binding, chelation and storage	weakly similar to ( 171) AT5G63530 | Symbols: ATFP3, FP3 | ATFP3; metal ion binding / transition metal ion binding | chr5:25433423-25435614 FORWARDmoderately similar to ( 225) loc_os04g32030 12004.m08302 protein ATFP3, putative, expressed no original description	OSJNBa0053B21.14 protein n=4 Tax=Oryza sativa RepID=Q7XKQ7_ORYSJ	OSIGBa0096P03.8 [Oryza sativa (indica cultivar-group)]	ATFP3, FP3 | farnesylated protein 3 | chr5:25433423-25435614 FORWARD LENGTH=340						F:metal ion binding; P:metal ion transport	mouse dna ebv homolog1
hv_43865	-0.92	-0.27	-0.01	-0.13	0.01	0.62	0.71	0.00219043	15_2	metal handling.binding, chelation and storage	no original description	Metallothioneine type2 (Fragment) n=1 Tax=Hordeum vulgare subsp. vulgare RepID=Q8GTC9_HORVD
hv_45324	0.75	0.39	0.36	-0.03	-0.27	0.09	-2.33	0.00305886	15_2	metal handling.binding, chelation and storage	very weakly similar to (90.1) AT5G27690 | Symbols: | heavy-metal-associated domain-containing protein | chr5:9803796-9805036 FORWARDweakly similar to ( 129) loc_os07g47480 12007.m08965 protein copper chaperone, putative, expressed no original description	Putative uncharacterized protein n=2 Tax=Oryza sativa RepID=A3BNA4_ORYSJ	Os07g0671400 [Oryza sativa Japonica Group]	| Heavy metal transport/detoxification superfamily protein | chr5:9803796-9805036 FORWARD LENGTH=352
hv_15166	-4.07	-2.91	-0.82	0.04	1.02	1.18	2.07	3.43144e-06	16_1_1_1	secondary metabolism.isoprenoids.non-mevalonate pathway.DXS	moderately similar to ( 396) AT4G15560 | Symbols: CLA1, DEF, CLA, DXS, DXPS2 | CLA1 (CLOROPLASTOS ALTERADOS 1); 1-deoxy-D-xylulose-5-phosphate synthase | chr4:8884218-8887254 FORWARDmoderately similar to ( 401) DXS_ORYSA Probable 1-deoxy-D-xylulose-5-phosphate synthase, chloroplast precursor (EC 2.2.1.7) (1-deoxyxylulose-5-phosphate synthase) (DXP synthase) (DXPS) - Oryza sativa (Rice)moderately …	Putative uncharacterized protein Sb02g005410 n=1 Tax=Sorghum bicolor RepID=C5XBX8_SORBI	unnamed protein product [Oryza sativa Japonica Group]	CLA1, DEF, CLA, DXS, DXPS2 | Deoxyxylulose-5-phosphate synthase | chr4:8884218-8887254 FORWARD LENGTH=717	Probable 1-deoxy-D-xylulose-5-phosphate synthase, chloroplastic OS=Oryza sativa subsp. japonica GN=CLA1 PE=2 SV=2				EC:1.2.4.0; EC:2.2.1.7	F:oxidoreductase activity, acting on the aldehyde or oxo group of donors, disulfide as acceptor; F:1-deoxy-D-xylulose-5-phosphate synthase activity; P:terpenoid biosynthetic process; C:plastid; P:thiamin biosynthetic process	1-deoxy-d-xylulose 5-phosphate synthase 2
hv_43119	0.87	0.42	0.78	-0.14	-0.34	-0.14	-2.05	0.000119975	16_1_1_10	secondary metabolism.isoprenoids.non-mevalonate pathway.geranylgeranyl pyrophosphate synthase	very weakly similar to (80.1) AT2G18620 | Symbols: | geranylgeranyl pyrophosphate synthase, putative / GGPP synthetase, putative / farnesyltranstransferase, putative | chr2:8078317-8079360 FORWARDvery weakly similar to (93.6) GGPPS_CAPAN Geranylgeranyl pyrophosphate synthetase, chloroplast precursor (GGPP synthetase) (GGPS) [Includes: Dimethylallyltranstransferase (EC 2.5.1.1); Geranyltranstransf…	Os01g0248701 protein n=2 Tax=Oryza sativa RepID=Q9XHX1_ORYSJ	putative geranylgeranyl pyrophosphate synthase [Oryza sativa Japonica Group]		Geranylgeranyl pyrophosphate synthase, chloroplastic OS=Capsicum annuum GN=GGPS1 PE=3 SV=1				-	P:isoprenoid metabolic process; F:transferase activity	ggdp synthase
hv_41068	-1.15	-0.24	-0.48	0.25	0.46	0.16	0.08	0.00159064	16_1_1_7	secondary metabolism.isoprenoids.non-mevalonate pathway.HDR	moderately similar to ( 452) AT4G34350 | Symbols: CLB6, ISPH, HDR | HDR (4-HYDROXY-3-METHYLBUT-2-ENYL DIPHOSPHATE REDUCTASE); 4-hydroxy-3-methylbut-2-en-1-yl diphosphate reductase/ 4-hydroxy-3-methylbut-2-en-1-yl diphosphate synthase | chr4:16428681-16431038 REVERSEhighly similar to ( 501) loc_os03g52170 12003.m10194 protein 4-hydroxy-3-methylbut-2-enyl diphosphate reductase, putative, expressed …	4-hydroxy-3-methylbut-2-enyl diphosphate reductase, putative, expressed n=5 Tax=Poaceae RepID=Q6AVG6_ORYSJ	unnamed protein product [Oryza sativa Japonica Group]	CLB6, ISPH, HDR | 4-hydroxy-3-methylbut-2-enyl diphosphate reductase | chr4:16428681-16431038 REVERSE LENGTH=466	4-hydroxy-3-methylbut-2-enyl diphosphate reductase OS=Thermosynechococcus elongatus (strain BP-1) GN=ispH PE=3 SV=1				EC:1.17.1.2	F:4-hydroxy-3-methylbut-2-en-1-yl diphosphate reductase activity; P:terpenoid biosynthetic process; P:oxidation reduction; P:isopentenyl diphosphate biosynthetic process, mevalonate-independent pathway; C:plastid	4-hydroxy-3-methylbut-2-enyl diphosphate reductase
hv_14658	1.26	0.32	0.29	-0.21	-0.53	-0.18	-0.36	0.000183997	16_1_2_7	secondary metabolism.isoprenoids.mevalonate pathway.isopentenyl pyrophosphate:dimethyllallyl pyrophosphate isomerase	moderately similar to ( 388) AT5G16440 | Symbols: IPP1 | IPP1 (ISOPENTENYL DIPHOSPHATE ISOMERASE 1); isopentenyl-diphosphate delta-isomerase | chr5:5371765-5373575 FORWARDmoderately similar to ( 415) loc_os05g34180 12005.m07649 protein isopentenyl-diphosphate delta-isomerase I, putative, expressed no original description	Os05g0413400 protein n=2 Tax=Oryza sativa RepID=Q6AUB0_ORYSJ	unnamed protein product [Oryza sativa Japonica Group]	IPP1 | isopentenyl diphosphate isomerase 1 | chr5:5371765-5373575 FORWARD LENGTH=291	Isopentenyl-diphosphate Delta-isomerase I OS=Clarkia breweri GN=IPI1 PE=2 SV=2				EC:5.3.3.2	P:terpenoid biosynthetic process; P:chlorophyll biosynthetic process; F:hydrolase activity; C:plastid; P:photosynthesis; C:mitochondrion; F:isopentenyl-diphosphate delta-isomerase activity	af483190_1isopentenyl pyrophosphate isomerase idi2
hv_01729	1.23	0.82	0.09	-0.04	-0.20	-0.17	-1.19	0.000581708	16_1_3	secondary metabolism.isoprenoids.tocopherol biosynthesis	moderately similar to ( 213) AT3G11945 | Symbols: ATHST | homogentisate farnesyltransferase/ homogentisate geranylgeranyltransferase/ homogentisate solanesyltransferase | chr3:3780041-3782880 REVERSEmoderately similar to ( 229) loc_os07g38850 12007.m08130 protein prenyltransferase/ zinc ion binding protein, putative, expressed no original description	Prenyltransferase/ zinc ion binding protein n=3 Tax=Andropogoneae RepID=B6T6U8_MAIZE	putative tocopherol polyprenyltransferase [Oryza sativa Japonica Group]	PDS2, ATHST, HST | homogentisate prenyltransferase | chr3:3780041-3782880 REVERSE LENGTH=393						C:chloroplast envelope; F:homogentisate geranylgeranyltransferase activity; P:carotenoid biosynthetic process; P:plastoquinone biosynthetic process; F:homogentisate farnesyltransferase activity; C:integral to membrane; F:homogentisate solanesyltransferase activity	homogentisate farnesyltransferase homogentisate geranylgeranyltransferase homogentisate solanesyltransferase
hv_04809	0.49	-0.44	-0.29	-0.26	0.02	0.19	1.28	6.3389e-06	16_1_3_2	secondary metabolism.isoprenoids.tocopherol biosynthesis.homogentisate phytyltransferase	weakly similar to ( 107) AT2G18950 | Symbols: HPT1, TPT1, ATHPT, VTE2 | HPT1 (HOMOGENTISATE PHYTYLTRANSFERASE 1); homogentisate phytyltransferase/ prenyltransferase | chr2:8207491-8210047 FORWARDweakly similar to ( 124) loc_os06g44840 12006.m32130 protein homogentisate geranylgeranyl transferase, putative, expressed no original description	Homogentisate phytyltransferase VTE2-1 n=1 Tax=Triticum aestivum RepID=Q1ACB7_WHEAT	unknown protein [Oryza sativa Japonica Group]	HPT1, TPT1, ATHPT, VTE2 | homogentisate phytyltransferase 1 | chr2:8207491-8210047 FORWARD LENGTH=393						C:integral to membrane; F:prenyltransferase activity; C:mitochondrion	homogentisate phytyltransferase vte2-1
hv_38874	-2.54	-2.57	1.07	-0.16	-1.08	2.29	1.42	0.00244721	16_1_3_2	secondary metabolism.isoprenoids.tocopherol biosynthesis.homogentisate phytyltransferase	moderately similar to ( 347) AT2G18950 | Symbols: HPT1, TPT1, ATHPT, VTE2 | HPT1 (HOMOGENTISATE PHYTYLTRANSFERASE 1); homogentisate phytyltransferase/ prenyltransferase | chr2:8207491-8210047 FORWARDhighly similar to ( 537) loc_os06g43880 12006.m08918 protein homogentisic acid geranylgeranyl transferase, putative, expressed no original description	Homogentisic acid geranylgeranyl transferase n=1 Tax=Hordeum vulgare RepID=Q7XB14_HORVU	homogentisic acid geranylgeranyl transferase [Oryza sativa Japonica Group]	HPT1, TPT1, ATHPT, VTE2 | homogentisate phytyltransferase 1 | chr2:8207491-8210047 FORWARD LENGTH=393					-	C:integral to membrane; F:prenyltransferase activity; C:mitochondrion; C:plastid	homogentisic acid geranylgeranyl transferase
hv_36769	0.71	0.59	0.15	-0.11	-0.71	-0.04	-1.27	0.0014367	16_1_3_3	secondary metabolism.isoprenoids.tocopherol biosynthesis.MPBQ/MSBQ methyltransferase	moderately similar to ( 318) AT3G63410 | Symbols: APG1, VTE3, IEP37, E37 | APG1 (ALBINO OR PALE GREEN MUTANT 1); 2-methyl-6-phytyl-1,4-benzoquinone methyltransferase/ S-adenosylmethionine-dependent methyltransferase/ methyltransferase | chr3:23415816-23417002 REVERSEmoderately similar to ( 316) IN37_SPIOL 37 kDa inner envelope membrane protein, chloroplast precursor (E37) - Spinacia oleracea (Spi…	MPBQ methyltransferase (Fragment) n=1 Tax=Triticum aestivum RepID=C4PW04_WHEAT	37 kDa inner envelope membrane protein, chloroplast precursor, putative, expressed [Oryza sativa Japonica Group]	APG1, VTE3, IEP37, E37 | S-adenosyl-L-methionine-dependent methyltransferases superfamily protein | chr3:23415816-23417002 REVERSE LENGTH=338	37 kDa inner envelope membrane protein, chloroplastic OS=Spinacia oleracea PE=1 SV=1					C:plastid; F:transferase activity	37kda chloroplast inner envelope membrane polypeptide precursor
hv_13472	1.70	1.61	0.23	0.10	-0.09	-0.64	-1.06	1.9822e-05	16_1_4_1	secondary metabolism.isoprenoids.carotenoids.phytoene synthase	moderately similar to ( 225) AT5G17230 | Symbols: | phytoene synthase (PSY) / geranylgeranyl-diphosphate geranylgeranyl transferase | chr5:5659839-5662087 REVERSEmoderately similar to ( 251) PSY_MAIZE Phytoene synthase, chloroplast precursor (EC 2.5.1.-) - Zea mays (Maize)moderately similar to ( 255) loc_os06g51290 12006.m31943 protein phytoene synthase, chloroplast precursor, putative, expressed…	Phytoene synthase 7A n=41 Tax=Triticeae RepID=C1IP77_WHEAT	unnamed protein product [Oryza sativa Japonica Group]	PSY | PHYTOENE SYNTHASE | chr5:5659839-5662087 REVERSE LENGTH=437	Phytoene synthase, chloroplastic OS=Zea mays GN=Y1 PE=3 SV=1				EC:2.5.1.32	P:biosynthetic process; F:geranylgeranyl-diphosphate geranylgeranyltransferase activity	phytoene synthase 1
hv_14313	1.21	1.09	-0.10	0.06	0.07	-1.22	-1.00	0.00392473	16_1_4_1	secondary metabolism.isoprenoids.carotenoids.phytoene synthase	weakly similar to ( 136) AT5G17230 | Symbols: | phytoene synthase (PSY) / geranylgeranyl-diphosphate geranylgeranyl transferase | chr5:5659839-5662087 REVERSEweakly similar to ( 136) PSY_DAUCA Phytoene synthase, chloroplast precursor (EC 2.5.1.-) - Daucus carota (Carrot)weakly similar to ( 160) loc_os12g43130 12012.m26789 protein phytoene synthase, chloroplast precursor, putative, expressed no or…	Phytoene synthase 2 n=3 Tax=Andropogoneae RepID=Q6EI12_MAIZE	unnamed protein product [Oryza sativa Japonica Group]	PSY | PHYTOENE SYNTHASE | chr5:5659839-5662087 REVERSE LENGTH=437	Phytoene synthase, chloroplastic OS=Cucumis melo GN=PSY PE=2 SV=1					C:mitochondrion; P:biosynthetic process; C:plastid; F:transferase activity	phytoene synthase 2
hv_20685	1.44	0.70	0.04	-0.31	-0.61	-0.52	-1.27	0.00491178	16_1_4_21	secondary metabolism.isoprenoids.carotenoids.violaxanthin de-epoxidase	moderately similar to ( 208) AT1G08550 | Symbols: NPQ1, AVDE1 | NPQ1 (NON-PHOTOCHEMICAL QUENCHING 1); violaxanthin de-epoxidase | chr1:2707462-2709387 FORWARDmoderately similar to ( 231) loc_os04g31040 12004.m35285 protein violaxanthin de-epoxidase, putative, expressed no original description	Violaxanthin de-epoxidase n=1 Tax=Triticum aestivum RepID=Q9AU61_WHEAT	OSJNBb0089B03.4 [Oryza sativa (japonica cultivar-group)]	NPQ1, AVDE1 | non-photochemical quenching 1 | chr1:2707462-2709387 FORWARD LENGTH=462	Violaxanthin de-epoxidase, chloroplastic OS=Spinacia oleracea GN=VDE1 PE=1 SV=2				EC:1.10.99.3	F:violaxanthin de-epoxidase activity; P:oxidation reduction; F:binding; C:chloroplast	violaxanthin de-epoxidase
hv_06924	-2.19	-1.31	-0.55	0.23	0.65	0.40	0.99	9.65991e-07	16_1_4_7	secondary metabolism.isoprenoids.carotenoids.carotenoid epsilon ring hydroxylase	very weakly similar to ( 100) AT1G31800 | Symbols: CYP97A3, LUT5 | CYP97A3 (CYTOCHROME P450-TYPE MONOOXYGENASE 97A3); carotene beta-ring hydroxylase/ oxygen binding | chr1:11396440-11399470 FORWARDweakly similar to ( 103) loc_os02g57290 12002.m33947 protein cytochrome P450 97B3, putative, expressed no original description	Os02g0817900 protein n=3 Tax=Oryza sativa RepID=Q0DWE8_ORYSJ	Os02g0817900 [Oryza sativa Japonica Group]	CYP97A3, LUT5 | cytochrome P450, family 97, subfamily A, polypeptide 3 | chr1:11396440-11399470 FORWARD LENGTH=595						P:xanthophyll biosynthetic process; F:electron carrier activity; F:heme binding; P:oxidation reduction; F:oxygen binding; F:carotene beta-ring hydroxylase activity; C:plastid	cytochrome p450 cyp97a16
hv_02149	4.88	1.64	0.79	0.44	-2.32	-2.12	-3.68	2.10622e-05	16_1_5	secondary metabolism.isoprenoids.terpenoids	weakly similar to ( 172) AT4G16730 | Symbols: | lyase/ magnesium ion binding | chr4:9403119-9406003 FORWARDmoderately similar to ( 216) DCS1_GOSHI (+)-delta-cadinene synthase (EC 4.2.3.13) (D-cadinene synthase) - Gossypium hirsutum (Upland cotton)moderately similar to ( 347) loc_os08g04500 12008.m04593 protein terpene synthase 6, putative, expressed no original description	(E)-beta-caryophyllene/beta-elemene synthase n=3 Tax=Oryza sativa RepID=Q6ZJL3_ORYSJ	putative sesquiterpene cyclase 1 [Oryza sativa Japonica Group]	TPS02 | terpene synthase 02 | chr4:9403119-9406003 FORWARD LENGTH=539	(E)-beta-farnesene synthase OS=Zea mays subsp. mexicana PE=1 SV=1					F:magnesium ion binding; P:metabolic process; F:lyase activity	#NAME?
hv_06565	0.91	0.68	0.46	-0.64	-0.99	-0.37	-1.49	0.004424	16_1_5	secondary metabolism.isoprenoids.terpenoids	moderately similar to ( 293) AT1G79460 | Symbols: GA2, KS, ATKS | GA2 (GA REQUIRING 2); ent-kaurene synthase | chr1:29890568-29894436 FORWARDmoderately similar to ( 272) KSB_CUCMA Ent-kaurene synthase B, chloroplast precursor (EC 4.2.3.19) (KSB) - Cucurbita maxima (Pumpkin) (Winter squash)moderately similar to ( 466) loc_os04g52230 12004.m10118 protein ent-kaurene synthase B, chloroplast precurso…	Ent-kaurene synthase-like protein 1 n=1 Tax=Hordeum vulgare subsp. vulgare RepID=Q673F9_HORVD	ent-kaurene synthase 1 [Oryza sativa Japonica Group]	GA2, KS, ATKS, ATKS1, KS1 | Terpenoid cyclases/Protein prenyltransferases superfamily protein | chr1:29890568-29894436 FORWARD LENGTH=785	Ent-kaur-16-ene synthase, chloroplastic OS=Oryza sativa subsp. japonica GN=KS1 PE=1 SV=1				EC:4.2.3.19	P:diterpene phytoalexin metabolic process; F:ent-kaurene synthase activity; F:syn-pimara-7,15-diene synthase activity; F:magnesium ion binding; C:plastid; C:mitochondrion	ent-kaurene synthase-like protein 1
hv_07340	-0.01	-0.11	0.53	0.04	0.08	-0.40	3.69	0.00058354	16_1_5	secondary metabolism.isoprenoids.terpenoids	weakly similar to ( 128) AT1G70080 | Symbols: | terpene synthase/cyclase family protein | chr1:26394669-26397565 REVERSEweakly similar to ( 149) DCS1_GOSHI (+)-delta-cadinene synthase (EC 4.2.3.13) (D-cadinene synthase) - Gossypium hirsutum (Upland cotton)moderately similar to ( 292) loc_os03g22620 12003.m07663 protein terpene synthase 7, putative, expressed no original description	Putative uncharacterized protein Sb01g035460 n=1 Tax=Sorghum bicolor RepID=C5WZT9_SORBI	Os03g0348200 [Oryza sativa Japonica Group]	| Terpenoid cyclases/Protein prenyltransferases superfamily protein | chr1:26394669-26397565 REVERSE LENGTH=611	(E)-beta-farnesene synthase OS=Zea diploperennis PE=1 SV=1					P:metabolic process; F:lyase activity; F:magnesium ion binding	terpene synthase 7
hv_17126	3.26	0.64	0.59	-0.57	-1.30	-0.61	-1.54	0.00076683	16_1_5	secondary metabolism.isoprenoids.terpenoids	weakly similar to ( 137) loc_os02g02930 12002.m05643 protein terpene synthase 2, putative, expressed no original description	Putative uncharacterized protein Sb04g001780 n=1 Tax=Sorghum bicolor RepID=C5XT12_SORBI	unnamed protein product [Oryza sativa Japonica Group]							P:metabolic process; F:lyase activity; C:plastid; F:magnesium ion binding	aristolochene 3 -partial
hv_17127	2.79	0.30	-0.10	-0.48	-0.87	-0.02	0.04	0.000713712	16_1_5	secondary metabolism.isoprenoids.terpenoids	weakly similar to ( 188) AT1G61680 | Symbols: TPS14, ATTPS14 | TPS14 (TERPENE SYNTHASE 14); S-linalool synthase | chr1:22772455-22774687 REVERSEvery weakly similar to (84.3) CASS_RICCO Casbene synthase, chloroplast precursor (EC 4.2.3.8) - Ricinus communis (Castor bean)moderately similar to ( 303) loc_os02g02930 12002.m05643 protein terpene synthase 2, putative, expressed no original description	Linalool synthase n=3 Tax=Oryza sativa RepID=Q6ZH94_ORYSJ	unnamed protein product [Oryza sativa Japonica Group]	TPS14 | terpene synthase 14 | chr1:22772455-22774687 REVERSE LENGTH=562	S-(+)-linalool synthase, chloroplastic OS=Arabidopsis thaliana GN=TPS14 PE=2 SV=2					C:plastid	terpene synthase
hv_17128	3.29	0.07	0.08	-0.55	-0.81	-0.07	-0.34	0.0015815	16_1_5	secondary metabolism.isoprenoids.terpenoids	very weakly similar to (88.2) AT1G61680 | Symbols: TPS14, ATTPS14 | TPS14 (TERPENE SYNTHASE 14); S-linalool synthase | chr1:22772455-22774687 REVERSEweakly similar to ( 122) loc_os02g02930 12002.m05643 protein terpene synthase 2, putative, expressed no original description	Linalool synthase n=3 Tax=Oryza sativa RepID=Q6ZH94_ORYSJ	unnamed protein product [Oryza sativa Japonica Group]	TPS14 | terpene synthase 14 | chr1:22772455-22774687 REVERSE LENGTH=562	S-(+)-linalool synthase, chloroplastic OS=Arabidopsis thaliana GN=TPS14 PE=2 SV=2					C:plastid	terpene synthase 2
hv_18553	1.38	0.56	0.07	0.21	-0.19	-0.38	-2.96	2.97274e-06	16_1_5	secondary metabolism.isoprenoids.terpenoids	very weakly similar to (82.0) AT5G23960 | Symbols: ATTPS21, TPS21 | TPS21 (TERPENE SYNTHASE 21); (-)-E-beta-caryophyllene synthase/ alpha-humulene synthase | chr5:8092969-8095128 FORWARDweakly similar to ( 110) loc_os01g23530 12001.m08826 protein sesquiterpene cyclase, putative no original description	Putative uncharacterized protein n=1 Tax=Oryza sativa Indica Group RepID=A2YDV8_ORYSI	Os02g0458100 [Oryza sativa Japonica Group]	TPS21 | terpene synthase 21 | chr5:8092969-8095128 FORWARD LENGTH=545	(E)-beta-farnesene synthase OS=Zea perennis PE=1 SV=1					P:metabolic process; F:lyase activity; C:plastid; F:magnesium ion binding	sesquiterpene cyclase
hv_20680	-4.11	-2.24	-0.88	-0.04	0.65	0.90	1.36	6.97672e-09	16_1_5	secondary metabolism.isoprenoids.terpenoids	weakly similar to ( 153) AT1G70080 | Symbols: | terpene synthase/cyclase family protein | chr1:26394669-26397565 REVERSEweakly similar to ( 174) DCS1_GOSHI (+)-delta-cadinene synthase (EC 4.2.3.13) (D-cadinene synthase) - Gossypium hirsutum (Upland cotton)moderately similar to ( 303) loc_os04g27670 12004.m07889 protein terpene synthase 7, putative, expressed no original description	OSJNBb0085H11.4 protein n=1 Tax=Oryza sativa Japonica Group RepID=Q7XNT3_ORYSJ	OSJNBb0085H11.4 [Oryza sativa (japonica cultivar-group)]	| Terpenoid cyclases/Protein prenyltransferases superfamily protein | chr1:26394669-26397565 REVERSE LENGTH=611	(E)-beta-farnesene synthase OS=Zea mays subsp. huehuetenangensis PE=1 SV=1					C:mitochondrion; C:plastid	OSIGBa0106G08.3 [Oryza sativa (indica cultivar-group)]
hv_20965	-3.95	-2.25	-0.85	0.05	0.25	0.23	1.29	2.33665e-05	16_1_5	secondary metabolism.isoprenoids.terpenoids	weakly similar to ( 169) AT1G79460 | Symbols: GA2, KS, ATKS | GA2 (GA REQUIRING 2); ent-kaurene synthase | chr1:29890568-29894436 FORWARDweakly similar to ( 172) KSB_CUCMA Ent-kaurene synthase B, chloroplast precursor (EC 4.2.3.19) (KSB) - Cucurbita maxima (Pumpkin) (Winter squash)moderately similar to ( 258) loc_os04g52230 12004.m10118 protein ent-kaurene synthase B, chloroplast precursor, putat…	Putative uncharacterized protein n=1 Tax=Oryza sativa Japonica Group RepID=A3AXB4_ORYSJ	OSJNBa0070C17.8 [Oryza sativa (japonica cultivar-group)]	GA2, KS, ATKS, ATKS1, KS1 | Terpenoid cyclases/Protein prenyltransferases superfamily protein | chr1:29890568-29894436 FORWARD LENGTH=785	Ent-kaur-16-ene synthase, chloroplastic OS=Oryza sativa subsp. japonica GN=KS1 PE=1 SV=1					C:mitochondrion	ent-kaurene synthase 1
hv_24331	1.91	0.54	0.10	-0.06	-0.72	-0.31	-0.76	9.67138e-07	16_1_5	secondary metabolism.isoprenoids.terpenoids	moderately similar to ( 302) AT2G07050 | Symbols: CAS1 | CAS1 (cycloartenol synthase 1); cycloartenol synthase | chr2:2924629-2930295 FORWARDmoderately similar to ( 392) loc_os11g08569 12011.m05053 protein cycloartenol synthase, putative, expressed no original description	Os11g0189600 protein (Fragment) n=1 Tax=Oryza sativa Japonica Group RepID=C7J910_ORYSJ	Cycloartenol synthase, putative, expressed [Oryza sativa Japonica Group]	CAS1 | cycloartenol synthase 1 | chr2:2924629-2930295 FORWARD LENGTH=759	Cycloartenol synthase OS=Arabidopsis thaliana GN=CAS1 PE=1 SV=2					C:mitochondrion; F:catalytic activity; F:intramolecular transferase activity	cycloartenol expressed
hv_36516	-4.60	-1.17	-0.07	-0.17	0.75	0.95	1.37	2.05778e-07	16_1_5	secondary metabolism.isoprenoids.terpenoids	very weakly similar to (80.9) DCS1_GOSHI (+)-delta-cadinene synthase (EC 4.2.3.13) (D-cadinene synthase) - Gossypium hirsutum (Upland cotton)weakly similar to ( 146) loc_os04g27790 12004.m07901 protein terpene synthase 8, putative, expressed no original description	OSIGBa0106G08.3 protein n=3 Tax=Oryza sativa RepID=Q01L21_ORYSA	OSIGBa0106G08.3 [Oryza sativa (indica cultivar-group)]		(E)-beta-farnesene synthase OS=Zea mays subsp. mexicana PE=1 SV=1					C:plastid	zingiberene synthase 1
hv_39879	2.65	0.83	1.36	0.33	-1.11	-0.59	-0.52	0.000634807	16_1_5	secondary metabolism.isoprenoids.terpenoids	weakly similar to ( 128) AT1G61680 | Symbols: TPS14, ATTPS14 | TPS14 (TERPENE SYNTHASE 14); S-linalool synthase | chr1:22772455-22774687 REVERSEweakly similar to ( 154) DCS1_GOSHI (+)-delta-cadinene synthase (EC 4.2.3.13) (D-cadinene synthase) - Gossypium hirsutum (Upland cotton)moderately similar to ( 371) loc_os02g02930 12002.m05643 protein terpene synthase 2, putative, expressed no original de…	Putative uncharacterized protein Sb04g001780 n=1 Tax=Sorghum bicolor RepID=C5XT12_SORBI	unnamed protein product [Oryza sativa Japonica Group]	TPS14, ATTPS14 | terpene synthase 14 | chr1:22772455-22774687 REVERSE LENGTH=569	R-linalool synthase, chloroplastic OS=Ocimum basilicum GN=LIS PE=1 SV=1				-	P:metabolic process; F:lyase activity; C:plastid; F:magnesium ion binding	terpene synthase 2
hv_08321	1.88	0.27	0.92	-0.62	-0.44	-0.81	-1.46	0.00255856	16_10	secondary metabolism.simple phenols	weakly similar to ( 197) AT5G60020 | Symbols: LAC17, ATLAC17 | LAC17 (laccase 17); laccase | chr5:24168072-24170223 FORWARDmoderately similar to ( 256) loc_os05g38420 12005.m08021 protein L-ascorbate oxidase precursor, putative, expressed no original description	Laccase-12/13 n=2 Tax=Oryza sativa Japonica Group RepID=LAC12_ORYSJ	Os05g0458500 [Oryza sativa Japonica Group]	LAC17, ATLAC17 | laccase 17 | chr5:24168072-24170223 FORWARD LENGTH=577	Laccase-12/13 OS=Oryza sativa subsp. japonica GN=LAC12 PE=2 SV=1				EC:1.10.3.2	F:copper ion binding; C:cytoplasmic membrane-bounded vesicle; P:oxidation reduction; C:apoplast; F:laccase activity; P:lignin catabolic process	l-ascorbate oxidase
hv_12003	1.09	0.72	0.98	0.11	-0.24	-0.93	-1.51	0.00287353	16_10	secondary metabolism.simple phenols	moderately similar to ( 419) AT5G60020 | Symbols: LAC17, ATLAC17 | LAC17 (laccase 17); laccase | chr5:24168072-24170223 FORWARDweakly similar to ( 145) ASO_CUCMA L-ascorbate oxidase precursor (EC 1.10.3.3) (Ascorbase) (ASO) - Cucurbita maxima (Pumpkin) (Winter squash)moderately similar to ( 464) loc_os01g62490 12001.m12371 protein L-ascorbate oxidase precursor, putative, expressed no original des…	Os01g0842500 protein n=2 Tax=Oryza sativa RepID=Q8S2A8_ORYSJ	unnamed protein product [Oryza sativa Japonica Group]	LAC17, ATLAC17 | laccase 17 | chr5:24168072-24170223 FORWARD LENGTH=577	Laccase-4 OS=Oryza sativa subsp. japonica GN=LAC4 PE=2 SV=1				EC:1.10.3.2	F:copper ion binding; C:cytoplasmic membrane-bounded vesicle; P:oxidation reduction; C:apoplast; F:laccase activity; P:lignin catabolic process	l-ascorbate oxidase
hv_13886	4.85	-1.46	-1.14	-0.64	-1.82	2.00	3.33	3.44726e-05	16_10	secondary metabolism.simple phenols	weakly similar to ( 170) AT5G05390 | Symbols: LAC12 | LAC12 (laccase 12); laccase | chr5:1594753-1597042 FORWARDvery weakly similar to (90.1) ASO_CUCSA L-ascorbate oxidase precursor (EC 1.10.3.3) (Ascorbase) (ASO) - Cucumis sativus (Cucumber)weakly similar to ( 186) loc_os01g61160 12001.m12243 protein L-ascorbate oxidase precursor, putative, expressed no original description	Putative uncharacterized protein n=1 Tax=Oryza sativa Indica Group RepID=B8ABM4_ORYSI	unnamed protein product [Oryza sativa Japonica Group]	LAC12 | laccase 12 | chr5:1594753-1597042 FORWARD LENGTH=565	Laccase-3 OS=Oryza sativa subsp. japonica GN=LAC3 PE=2 SV=1				EC:1.10.3.2	F:copper ion binding; C:cytoplasmic membrane-bounded vesicle; P:oxidation reduction; C:apoplast; F:laccase activity; P:lignin catabolic process	l-ascorbate oxidase
hv_14022	0.11	-0.22	0.12	0.34	1.12	-0.66	-1.71	0.00397618	16_10	secondary metabolism.simple phenols	moderately similar to ( 241) AT5G60020 | Symbols: LAC17, ATLAC17 | LAC17 (laccase 17); laccase | chr5:24168072-24170223 FORWARDvery weakly similar to (97.8) ASO_TOBAC L-ascorbate oxidase precursor (EC 1.10.3.3) (Ascorbase) (ASO) - Nicotiana tabacum (Common tobacco)moderately similar to ( 271) loc_os03g16610 12003.m07094 protein L-ascorbate oxidase precursor, putative, expressed no original descri…	Laccase LAC12 (Fragment) n=1 Tax=Lolium perenne RepID=Q8H699_LOLPR	unnamed protein product [Oryza sativa Japonica Group]	LAC17, ATLAC17 | laccase 17 | chr5:24168072-24170223 FORWARD LENGTH=577	Laccase-10 OS=Oryza sativa subsp. japonica GN=LAC10 PE=2 SV=1				EC:1.10.3.2	F:copper ion binding; C:cytoplasmic membrane-bounded vesicle; P:oxidation reduction; C:apoplast; F:laccase activity; P:lignin catabolic process	laccase lac12
hv_14024	0.12	-0.26	0.40	-0.13	0.33	-0.90	-2.36	0.00363416	16_10	secondary metabolism.simple phenols	weakly similar to ( 124) AT5G60020 | Symbols: LAC17, ATLAC17 | LAC17 (laccase 17); laccase | chr5:24168072-24170223 FORWARDweakly similar to ( 139) loc_os03g16610 12003.m07094 protein L-ascorbate oxidase precursor, putative, expressed no original description	Laccase LAC12 (Fragment) n=1 Tax=Lolium perenne RepID=Q8H699_LOLPR	unnamed protein product [Oryza sativa Japonica Group]	LAC17, ATLAC17 | laccase 17 | chr5:24168072-24170223 FORWARD LENGTH=577	Laccase-10 OS=Oryza sativa subsp. japonica GN=LAC10 PE=2 SV=1					C:cytoplasmic membrane-bounded vesicle	laccase lac12
hv_24694	3.50	-0.04	0.12	0.37	0.21	0.15	0.04	2.45218e-06	16_10	secondary metabolism.simple phenols	moderately similar to ( 329) AT2G29130 | Symbols: LAC2, ATLAC2 | LAC2 (laccase 2); laccase | chr2:12525189-12527699 REVERSEvery weakly similar to (92.8) ASO_TOBAC L-ascorbate oxidase precursor (EC 1.10.3.3) (Ascorbase) (ASO) - Nicotiana tabacum (Common tobacco)moderately similar to ( 373) loc_os01g62600 12001.m12381 protein laccase, putative no original description	L-ascorbate oxidase n=3 Tax=Andropogoneae RepID=B6UCC4_MAIZE	RecName: Full=Putative laccase-11; AltName: Full=Benzenediol:oxygen oxidoreductase 11; AltName: Full=Diphenol oxidase 11; AltName: Full=Urishiol oxidase 11	LAC2, ATLAC2 | laccase 2 | chr2:12525189-12527699 REVERSE LENGTH=573	Putative laccase-11 OS=Oryza sativa subsp. japonica GN=LAC11 PE=5 SV=2					P:lignin catabolic process; F:metal ion binding; P:oxidation reduction; C:cytoplasmic membrane-bounded vesicle; F:oxidoreductase activity; F:copper ion binding; C:apoplast; F:laccase activity	l-ascorbate oxidase precursor
hv_39905	2.40	0.90	-0.03	0.31	-0.21	-1.27	-0.71	0.000171411	16_10	secondary metabolism.simple phenols	moderately similar to ( 244) AT3G09220 | Symbols: LAC7 | LAC7 (laccase 7); laccase | chr3:2827434-2830477 REVERSEweakly similar to ( 119) ASO_TOBAC L-ascorbate oxidase precursor (EC 1.10.3.3) (Ascorbase) (ASO) - Nicotiana tabacum (Common tobacco)moderately similar to ( 423) loc_os01g63190 12001.m43277 protein L-ascorbate oxidase precursor, putative, expressed no original description	L-ascorbate oxidase, putative,expressed n=1 Tax=Triticum aestivum RepID=D8L9H5_WHEAT	unnamed protein product [Oryza sativa Japonica Group]	LAC7 | laccase 7 | chr3:2827434-2830477 REVERSE LENGTH=567	Laccase-7 OS=Oryza sativa subsp. japonica GN=LAC7 PE=2 SV=1				EC:1.10.3.2	F:copper ion binding; C:cytoplasmic membrane-bounded vesicle; P:oxidation reduction; C:apoplast; F:laccase activity; P:lignin catabolic process	l-ascorbate oxidase
hv_44386	-2.57	-1.62	-0.67	0.70	1.23	2.26	3.71	6.32938e-05	16_10	secondary metabolism.simple phenols	moderately similar to ( 481) AT3G09220 | Symbols: LAC7 | LAC7 (laccase 7); laccase | chr3:2827434-2830477 REVERSEmoderately similar to ( 246) ASO_CUCSA L-ascorbate oxidase precursor (EC 1.10.3.3) (Ascorbase) (ASO) - Cucumis sativus (Cucumber)highly similar to ( 729) loc_os10g20610 12010.m05082 protein laccase LAC2-1, putative, expressed no original description	Laccase-15 n=1 Tax=Oryza sativa Japonica Group RepID=LAC15_ORYSJ	Os10g0346300 [Oryza sativa Japonica Group]	LAC7 | laccase 7 | chr3:2827434-2830477 REVERSE LENGTH=567	Laccase-15 OS=Oryza sativa subsp. japonica GN=LAC15 PE=2 SV=1
hv_44801	-4.25	-2.53	-1.04	0.35	1.03	1.46	3.28	3.09534e-06	16_10	secondary metabolism.simple phenols	highly similar to ( 616) AT3G09220 | Symbols: LAC7 | LAC7 (laccase 7); laccase | chr3:2827434-2830477 REVERSEmoderately similar to ( 248) ASO_CUCSA L-ascorbate oxidase precursor (EC 1.10.3.3) (Ascorbase) (ASO) - Cucumis sativus (Cucumber)highly similar to ( 862) loc_os12g15920 12012.m05551 protein copper ion binding protein, putative, expressed no original description	Putative uncharacterized protein Sb08g011530 n=1 Tax=Sorghum bicolor RepID=C5YNG9_SORBI	Os12g0259800 [Oryza sativa Japonica Group]	LAC7 | laccase 7 | chr3:2827434-2830477 REVERSE LENGTH=567	Laccase-25 OS=Oryza sativa subsp. japonica GN=LAC25 PE=2 SV=1
hv_46483	5.06	2.02	0.07	0.15	0.25	-1.01	-1.05	9.1874e-07	16_10	secondary metabolism.simple phenols	highly similar to ( 533) AT5G09360 | Symbols: LAC14 | LAC14 (laccase 14); laccase | chr5:2906426-2908658 REVERSEmoderately similar to ( 220) ASO_CUCSA L-ascorbate oxidase precursor (EC 1.10.3.3) (Ascorbase) (ASO) - Cucumis sativus (Cucumber)highly similar to ( 692) loc_os02g51440 12002.m10178 protein laccase, putative no original description	Putative uncharacterized protein Sb04g027850 n=1 Tax=Sorghum bicolor RepID=C5XYR8_SORBI	putative diphenol oxidase [Oryza sativa Japonica Group]	LAC14 | laccase 14 | chr5:2906426-2908658 REVERSE LENGTH=569	Putative laccase-9 OS=Oryza sativa subsp. japonica GN=LAC9 PE=3 SV=1
hv_02127	0.26	0.26	0.78	-0.52	-0.22	0.07	-2.16	0.000977258	16_2	secondary metabolism.phenylpropanoids	very weakly similar to (97.8) AT4G35160 | Symbols: | O-methyltransferase family 2 protein | chr4:16730989-16732808 REVERSEweakly similar to ( 120) ZRP4_MAIZE O-methyltransferase ZRP4 (EC 2.1.1.-) (OMT) - Zea mays (Maize)weakly similar to ( 183) loc_os08g19420 12008.m06012 protein O-methyltransferase ZRP4, putative, expressed no original description	Os08g0290700 protein n=4 Tax=Oryza sativa RepID=Q6Z9P5_ORYSJ	putative catechol O-methyltransferase [Oryza sativa Japonica Group]	| O-methyltransferase family protein | chr4:16730989-16732808 REVERSE LENGTH=382	O-methyltransferase ZRP4 OS=Zea mays GN=ZRP4 PE=2 SV=1				EC:2.1.1.0	F:methyltransferase activity	hypothetical protein OsJ_26771 [Oryza sativa Japonica Group]
hv_05866	-1.51	-1.19	-0.26	0.37	0.62	0.30	0.63	0.000440112	16_2	secondary metabolism.phenylpropanoids	very weakly similar to (85.9) AT5G54160 | Symbols: ATOMT1, OMT1 | ATOMT1 (O-METHYLTRANSFERASE 1); caffeate O-methyltransferase/ myricetin 3'-O-methyltransferase/ quercetin 3-O-methyltransferase | chr5:21982075-21984167 FORWARDweakly similar to ( 139) ZRP4_MAIZE O-methyltransferase ZRP4 (EC 2.1.1.-) (OMT) - Zea mays (Maize)weakly similar to ( 169) loc_os06g16960 12006.m06409 protein O-methyltransf…	Putative uncharacterized protein Sb07g024270 n=1 Tax=Sorghum bicolor RepID=C5YN84_SORBI	putative o-methyltransferase [Oryza sativa Japonica Group]	ATOMT1, OMT1 | O-methyltransferase 1 | chr5:21982075-21984167 FORWARD LENGTH=363	O-methyltransferase ZRP4 OS=Zea mays GN=ZRP4 PE=2 SV=1					F:O-methyltransferase activity; F:protein dimerization activity	hypothetical protein SORBIDRAFT_07g024270 [Sorghum bicolor]
hv_09527	4.06	-0.88	-1.71	-1.15	-0.94	1.58	3.79	0.000108947	16_2	secondary metabolism.phenylpropanoids	moderately similar to ( 293) AT5G41040 | Symbols: | transferase family protein | chr5:16431582-16433086 FORWARDweakly similar to ( 117) HCBT2_DIACA Anthranilate N-benzoyltransferase protein 2 (EC 2.3.1.144) (Anthranilate N-hydroxycinnamoyl/benzoyltransferase 2) - Dianthus caryophyllus (Carnation) (Clove pink)moderately similar to ( 392) loc_os11g31090 12011.m07014 protein transferase, putative, e…	Transferase n=2 Tax=Zea mays RepID=B6TPL4_MAIZE	Os11g0507200 [Oryza sativa Japonica Group]	| HXXXD-type acyl-transferase family protein | chr5:16431582-16433086 FORWARD LENGTH=441	Omega-hydroxypalmitate O-feruloyl transferase OS=Arabidopsis thaliana GN=HHT1 PE=1 SV=1				EC:2.3.1.144	F:anthranilate N-benzoyltransferase activity; F:acyltransferase activity	transferase family expressed
hv_09543	3.32	1.88	0.05	-0.22	-0.45	-0.48	-0.97	9.57547e-06	16_2	secondary metabolism.phenylpropanoids	very weakly similar to (88.6) AT4G35160 | Symbols: | O-methyltransferase family 2 protein | chr4:16730989-16732808 REVERSEweakly similar to ( 167) ZRP4_MAIZE O-methyltransferase ZRP4 (EC 2.1.1.-) (OMT) - Zea mays (Maize)weakly similar to ( 162) loc_os11g33300 12011.m07229 protein O-methyltransferase ZRP4, putative no original description	Putative uncharacterized protein Sb07g024270 n=1 Tax=Sorghum bicolor RepID=C5YN84_SORBI	Os11g0539500 [Oryza sativa Japonica Group]	| O-methyltransferase family protein | chr4:16730989-16732808 REVERSE LENGTH=382	O-methyltransferase ZRP4 OS=Zea mays GN=ZRP4 PE=2 SV=1					F:O-methyltransferase activity; F:protein dimerization activity	o-methyltransferase zrp4
hv_13215	1.59	0.34	0.07	0.03	-0.20	-0.32	-1.54	0.000327047	16_2	secondary metabolism.phenylpropanoids	very weakly similar to ( 100) AT3G62160 | Symbols: | transferase family protein | chr3:23014333-23015808 REVERSEmoderately similar to ( 206) loc_os05g04584 12005.m04991 protein 3-N-debenzoyl-2-deoxytaxol N-benzoyltransferase, putative, expressed no original description	Os05g0136900 protein n=2 Tax=Oryza sativa RepID=Q75L39_ORYSJ	unnamed protein product [Oryza sativa Japonica Group]	| HXXXD-type acyl-transferase family protein | chr3:23014333-23015808 REVERSE LENGTH=428	10-deacetylbaccatin III 10-O-acetyltransferase OS=Taxus cuspidata PE=1 SV=1				EC:2.3.1.0	F:transferase activity, transferring acyl groups other than amino-acyl groups; C:plastid	Os05g0136900 [Oryza sativa Japonica Group]
hv_13396	2.04	0.54	-0.23	-0.73	-0.55	-0.33	1.22	2.03241e-05	16_2	secondary metabolism.phenylpropanoids	weakly similar to ( 139) AT2G39980 | Symbols: | transferase family protein | chr2:16688437-16689885 REVERSEweakly similar to ( 183) loc_os01g63480 12001.m12464 protein AER, putative, expressed no original description	AER n=2 Tax=Andropogoneae RepID=B6U4R0_MAIZE	unnamed protein product [Oryza sativa Japonica Group]	| HXXXD-type acyl-transferase family protein | chr2:16688437-16689885 REVERSE LENGTH=482					EC:2.3.1.0	F:transferase activity, transferring acyl groups other than amino-acyl groups	hydroxycinnamoyl transferase
hv_14494	-1.39	-0.50	-0.14	0.19	0.10	0.25	0.28	1.83252e-06	16_2	secondary metabolism.phenylpropanoids	moderately similar to ( 296) AT2G22570 | Symbols: ATNIC1, NIC1 | NIC1 (NICOTINAMIDASE 1); catalytic/ nicotinamidase | chr2:9590021-9590846 REVERSEmoderately similar to ( 400) loc_os02g39400 12002.m09028 protein isochorismatase hydrolase, putative, expressed no original description	Isochorismatase hydrolase-like protein n=2 Tax=Oryza sativa RepID=Q6K1Z7_ORYSJ	unnamed protein product [Oryza sativa Japonica Group]	ATNIC1, NIC1 | nicotinamidase 1 | chr2:9589604-9590846 REVERSE LENGTH=244						P:metabolic process; F:hydrolase activity	Os02g0606800 [Oryza sativa Japonica Group]
hv_17011	3.09	0.41	0.84	-0.23	-0.04	-0.44	-0.59	7.73265e-05	16_2	secondary metabolism.phenylpropanoids	moderately similar to ( 272) AT5G23940 | Symbols: EMB3009 | EMB3009 (embryo defective 3009); transferase/ transferase, transferring acyl groups other than amino-acyl groups | chr5:8076616-8079677 REVERSEvery weakly similar to (80.9) HCBT1_DIACA Anthranilate N-benzoyltransferase protein 1 (EC 2.3.1.144) (Anthranilate N-hydroxycinnamoyl/benzoyltransferase 1) - Dianthus caryophyllus (Carnation) (Clo…	Os08g0562500 protein n=2 Tax=Oryza sativa RepID=Q6YYV8_ORYSJ	unnamed protein product [Oryza sativa Japonica Group]	EMB3009, PEL3, DCR | HXXXD-type acyl-transferase family protein | chr5:8076616-8079677 REVERSE LENGTH=484	BAHD acyltransferase DCR OS=Arabidopsis thaliana GN=DCR PE=2 SV=1				EC:2.3.1.0	F:transferase activity, transferring acyl groups other than amino-acyl groups	alcohol acyltransferase 2
hv_17123	2.42	1.99	0.17	-0.12	-0.88	-1.48	-2.97	1.12892e-06	16_2	secondary metabolism.phenylpropanoids	weakly similar to ( 126) AT5G01210 | Symbols: | transferase family protein | chr5:84554-85981 FORWARDweakly similar to ( 180) loc_os08g01950 12008.m04343 protein expressed protein no original description	HCBT-like putative defense response protein n=1 Tax=Aegilops tauschii RepID=Q8LLA0_AEGTA	unnamed protein product [Oryza sativa Japonica Group]	| HXXXD-type acyl-transferase family protein | chr5:84554-85981 FORWARD LENGTH=475	Uncharacterized acetyltransferase At3g50280 OS=Arabidopsis thaliana GN=At3g50280 PE=1 SV=1				EC:2.3.1.0	F:transferase activity, transferring acyl groups other than amino-acyl groups	hcbt-like pr
hv_17846	-0.43	0.65	0.80	0.22	-0.03	-0.15	-1.64	0.000190307	16_2	secondary metabolism.phenylpropanoids	very weakly similar to (87.4) AT1G27620 | Symbols: | transferase family protein | chr1:9608444-9610432 FORWARDweakly similar to ( 131) loc_os01g01520 12001.m06797 protein anthranilate N-benzoyltransferase protein 1, putative, expressed no original description	Putative uncharacterized protein Sb03g008850 n=1 Tax=Sorghum bicolor RepID=C5XF20_SORBI	unnamed protein product [Oryza sativa Japonica Group]	| HXXXD-type acyl-transferase family protein | chr1:9608444-9610432 FORWARD LENGTH=442					EC:2.3.1.0	C:cytoplasmic membrane-bounded vesicle; F:transferase activity, transferring acyl groups other than amino-acyl groups; C:mitochondrion	hsr201 -like
hv_20527	-7.42	-3.18	-0.09	-0.13	0.70	1.27	1.40	3.59696e-09	16_2	secondary metabolism.phenylpropanoids	very weakly similar to (86.7) loc_os04g53300 12004.m10221 protein polyphenol oxidase II, chloroplast precursor, putative, expressed no original description	Polyphenol oxidase n=1 Tax=Hordeum vulgare subsp. vulgare RepID=D7USP1_HORVD	OSJNBa0053K19.18 [Oryza sativa (japonica cultivar-group)]						EC:1.10.3.1	P:oxidation reduction; F:catechol oxidase activity; F:metal ion binding	polyphenol oxidase
hv_20545	5.25	0.76	0.38	-0.53	-0.58	-0.68	-0.14	1.53684e-06	16_2	secondary metabolism.phenylpropanoids	weakly similar to ( 131) loc_os04g51990 12004.m10094 protein transferase, putative, expressed no original description	Transferase n=2 Tax=Andropogoneae RepID=B6TT96_MAIZE	OSJNBa0085I10.1 [Oryza sativa (japonica cultivar-group)]						EC:2.3.1.0	F:transferase activity, transferring acyl groups other than amino-acyl groups; C:membrane	anthranilate n-benzoyltransferase
hv_20546	6.98	0.38	0.52	-0.01	-0.60	-0.37	-2.28	2.31604e-08	16_2	secondary metabolism.phenylpropanoids	weakly similar to ( 105) AT1G32910 | Symbols: | transferase family protein | chr1:11925426-11926908 FORWARDweakly similar to ( 189) loc_os04g51990 12004.m10094 protein transferase, putative, expressed no original description	OSJNBa0060N03.22 protein n=3 Tax=Oryza sativa RepID=Q7XPD9_ORYSJ	OSJNBa0085I10.1 [Oryza sativa (japonica cultivar-group)]	| HXXXD-type acyl-transferase family protein | chr1:11925426-11926908 FORWARD LENGTH=464					EC:2.3.1.0	F:transferase activity, transferring acyl groups other than amino-acyl groups; C:membrane	anthranilate n-benzoyltransferase
hv_20579	0.43	0.26	-0.36	-1.95	-0.34	-0.10	0.36	0.00121648	16_2	secondary metabolism.phenylpropanoids	weakly similar to ( 154) loc_os04g54570 12004.m10348 protein anthocyanin 5-aromatic acyltransferase, putative no original description	OSJNBb0003B01.2 protein n=2 Tax=Oryza sativa RepID=Q7X7A1_ORYSA	OSJNBb0003B01.2 [Oryza sativa (japonica cultivar-group)]							F:transferase activity	Os04g0638401 [Oryza sativa Japonica Group]
hv_22307	0.76	-0.36	-0.18	0.34	0.38	0.01	-0.94	0.000750635	16_2	secondary metabolism.phenylpropanoids	moderately similar to ( 282) AT3G62160 | Symbols: | transferase family protein | chr3:23014333-23015808 REVERSEweakly similar to ( 106) HCBT1_DIACA Anthranilate N-benzoyltransferase protein 1 (EC 2.3.1.144) (Anthranilate N-hydroxycinnamoyl/benzoyltransferase 1) - Dianthus caryophyllus (Carnation) (Clove pink)highly similar to ( 692) loc_os01g08380 12001.m07463 protein 10-deacetylbaccatin III 10-O…	Putative PF02458-family acyl transferase 2 n=4 Tax=Triticum aestivum RepID=A6PZH8_WHEAT	unnamed protein product [Oryza sativa Japonica Group]	| HXXXD-type acyl-transferase family protein | chr3:23014333-23015808 REVERSE LENGTH=428	3'-N-debenzoyl-2'-deoxytaxol N-benzoyltransferase OS=Taxus canadensis GN=TAX10 PE=1 SV=1				EC:2.3.1.0	F:transferase activity, transferring acyl groups other than amino-acyl groups	acyl transferase 6
hv_22312	5.10	0.40	0.11	-0.45	-0.93	-0.29	-1.10	0.000155655	16_2	secondary metabolism.phenylpropanoids	weakly similar to ( 169) loc_os10g11980 12010.m04516 protein transferase family protein, expressed no original description	Putative uncharacterized protein Sb01g026670 n=1 Tax=Sorghum bicolor RepID=C5WPS2_SORBI	unnamed protein product [Oryza sativa Japonica Group]						EC:2.3.1.0	F:transferase activity, transferring acyl groups other than amino-acyl groups	transferase family protein
hv_23460	3.92	-0.07	-1.12	0.08	-0.66	0.04	0.49	0.00037159	16_2	secondary metabolism.phenylpropanoids	very weakly similar to (90.9) AT5G42830 | Symbols: | transferase family protein | chr5:17176384-17177906 FORWARDweakly similar to ( 131) loc_os11g13970 12011.m05536 protein transferase, putative no original description	Putative uncharacterized protein Sb10g000340 n=1 Tax=Sorghum bicolor RepID=C5Z226_SORBI	hypothetical protein [Oryza sativa Japonica Group]	| HXXXD-type acyl-transferase family protein | chr5:17176384-17177906 FORWARD LENGTH=450						C:plastid; F:transferase activity, transferring acyl groups other than amino-acyl groups	hypothetical protein SORBIDRAFT_10g000340 [Sorghum bicolor]
hv_23461	-1.78	-0.75	0.28	1.09	-0.27	-0.04	1.09	0.00335998	16_2	secondary metabolism.phenylpropanoids	very weakly similar to (90.9) AT2G39980 | Symbols: | transferase family protein | chr2:16688437-16689885 REVERSEweakly similar to ( 129) loc_os11g13970 12011.m05536 protein transferase, putative no original description	Putative uncharacterized protein Sb10g000340 n=1 Tax=Sorghum bicolor RepID=C5Z226_SORBI	hypothetical protein [Oryza sativa Japonica Group]	| HXXXD-type acyl-transferase family protein | chr2:16688437-16689885 REVERSE LENGTH=482						C:plastid; F:transferase activity, transferring acyl groups other than amino-acyl groups	hypothetical protein SORBIDRAFT_10g000340 [Sorghum bicolor]
hv_23703	3.08	0.94	0.96	-0.06	-0.09	-0.72	-0.50	0.00329072	16_2	secondary metabolism.phenylpropanoids	very weakly similar to (89.0) loc_os11g42480 12011.m08084 protein transferase family protein, expressed no original description	Transferase family protein, expressed n=1 Tax=Oryza sativa Japonica Group RepID=Q2R0I3_ORYSJ	Transferase family protein, expressed [Oryza sativa Japonica Group]							F:transferase activity; F:transferase activity, transferring acyl groups other than amino-acyl groups	transferase family expressed
hv_39271	1.87	0.41	0.02	-0.31	0.03	-0.42	-0.14	0.00437617	16_2	secondary metabolism.phenylpropanoids	weakly similar to ( 167) AT1G78990 | Symbols: | transferase family protein | chr1:29713531-29714969 REVERSEmoderately similar to ( 230) loc_os04g51990 12004.m10094 protein transferase, putative, expressed no original description	Transferase n=2 Tax=Andropogoneae RepID=B6TT96_MAIZE	OSJNBa0085I10.1 [Oryza sativa (japonica cultivar-group)]	| HXXXD-type acyl-transferase family protein | chr1:29713531-29714969 REVERSE LENGTH=455					EC:2.3.1.0	F:transferase activity, transferring acyl groups other than amino-acyl groups; C:membrane	anthranilate n-benzoyltransferase
hv_39273	-7.03	-3.30	-0.33	-0.04	0.65	1.28	1.31	6.58952e-09	16_2	secondary metabolism.phenylpropanoids	weakly similar to ( 106) loc_os04g53300 12004.m10221 protein polyphenol oxidase II, chloroplast precursor, putative, expressed no original description	Polyphenol oxidase n=1 Tax=Hordeum vulgare subsp. vulgare RepID=D7USP2_HORVD	OSJNBa0053K19.18 [Oryza sativa (japonica cultivar-group)]						EC:1.10.3.1	P:oxidation reduction; F:catechol oxidase activity; F:metal ion binding	polyphenol oxidase
hv_39968	-4.85	-4.46	0.07	-0.75	1.74	1.53	0.68	7.83108e-07	16_2	secondary metabolism.phenylpropanoids	weakly similar to ( 146) AT4G35160 | Symbols: | O-methyltransferase family 2 protein | chr4:16730989-16732808 REVERSEmoderately similar to ( 241) ZRP4_MAIZE O-methyltransferase ZRP4 (EC 2.1.1.-) (OMT) - Zea mays (Maize)highly similar to ( 566) loc_os11g20090 12011.m06084 protein O-methyltransferase ZRP4, putative, expressed no original description	O-methyltransferase n=1 Tax=Secale cereale RepID=Q84XW5_SECCE	unnamed protein product [Oryza sativa Japonica Group]	| O-methyltransferase family protein | chr4:16730989-16732808 REVERSE LENGTH=382	O-methyltransferase ZRP4 OS=Zea mays GN=ZRP4 PE=2 SV=1				-	F:O-methyltransferase activity; F:protein dimerization activity	O-methyltransferase [Secale cereale]
hv_40210	-3.21	-0.19	0.24	-0.34	0.13	0.44	-0.14	0.000125463	16_2	secondary metabolism.phenylpropanoids	moderately similar to ( 285) AT5G48930 | Symbols: HCT | HCT (HYDROXYCINNAMOYL-COA SHIKIMATE/QUINATE HYDROXYCINNAMOYL TRANSFERASE); quinate O-hydroxycinnamoyltransferase/ shikimate O-hydroxycinnamoyltransferase/ transferase | chr5:19836654-19838092 REVERSEmoderately similar to ( 221) HCBT1_DIACA Anthranilate N-benzoyltransferase protein 1 (EC 2.3.1.144) (Anthranilate N-hydroxycinnamoyl/benzoyltran…	Os09g0422000 protein n=2 Tax=Oryza sativa RepID=Q69P55_ORYSJ	unnamed protein product [Oryza sativa Japonica Group]	HCT | hydroxycinnamoyl-CoA shikimate/quinate hydroxycinnamoyl transferase | chr5:19836654-19838092 REVERSE LENGTH=433	Anthranilate N-benzoyltransferase protein 1 OS=Dianthus caryophyllus GN=HCBT1 PE=1 SV=1				EC:2.3.1.0	F:transferase activity, transferring acyl groups other than amino-acyl groups	anthranilate n-benzoyltransferase protein 1
hv_40519	-5.68	-1.25	-0.41	0.16	0.24	0.59	0.51	1.56837e-06	16_2	secondary metabolism.phenylpropanoids	weakly similar to ( 157) AT4G35160 | Symbols: | O-methyltransferase family 2 protein | chr4:16730989-16732808 REVERSEmoderately similar to ( 326) ZRP4_MAIZE O-methyltransferase ZRP4 (EC 2.1.1.-) (OMT) - Zea mays (Maize)moderately similar to ( 453) loc_os09g17560 12009.m05015 protein O-methyltransferase ZRP4, putative, expressed no original description	Flavonoid 7-O-methyltransferase-like n=1 Tax=Oryza sativa Japonica Group RepID=Q6EPG8_ORYSJ	unnamed protein product [Oryza sativa Japonica Group]	| O-methyltransferase family protein | chr4:16730989-16732808 REVERSE LENGTH=382	O-methyltransferase ZRP4 OS=Zea mays GN=ZRP4 PE=2 SV=1				-	F:transferase activity	ac079179_1 o-methyltransferase zrp4
hv_41662	2.98	1.26	0.17	0.08	-1.51	-0.74	-0.93	0.000205998	16_2	secondary metabolism.phenylpropanoids	moderately similar to ( 410) AT2G39980 | Symbols: | transferase family protein | chr2:16688437-16689885 REVERSEhighly similar to ( 701) loc_os05g37660 12005.m07945 protein AER, putative, expressed no original description	Os05g0449200 protein n=2 Tax=Oryza sativa RepID=Q60EH6_ORYSJ	Os05g0449200 [Oryza sativa Japonica Group]	| HXXXD-type acyl-transferase family protein | chr2:16688437-16689885 REVERSE LENGTH=482	Uncharacterized acetyltransferase At3g50280 OS=Arabidopsis thaliana GN=At3g50280 PE=1 SV=1				-	F:transferase activity	transferase family protein
hv_44362	-0.15	1.58	-0.10	0.33	0.06	0.23	4.81	0.00109646	16_2	secondary metabolism.phenylpropanoids	weakly similar to ( 158) AT5G67150 | Symbols: | transferase family protein | chr5:26795880-26797226 REVERSEmoderately similar to ( 318) loc_os08g01980 12008.m04346 protein expressed protein no original description	HCBT-like putative defense response protein n=1 Tax=Aegilops tauschii RepID=Q8LLA0_AEGTA	putative AER [Oryza sativa Japonica Group]	| HXXXD-type acyl-transferase family protein | chr5:26795880-26797226 REVERSE LENGTH=448	Uncharacterized acetyltransferase At3g50280 OS=Arabidopsis thaliana GN=At3g50280 PE=1 SV=1
hv_17477	0.57	0.21	0.13	-0.01	-0.09	-0.54	-1.20	3.34385e-06	16_2_1_1	secondary metabolism.phenylpropanoids.lignin biosynthesis.PAL	nearly identical (1012) AT2G37040 | Symbols: pal1, ATPAL1 | pal1 (Phe ammonia lyase 1); phenylalanine ammonia-lyase | chr2:15557602-15560237 REVERSEnearly identical (1181) PAL2_ORYSA Phenylalanine ammonia-lyase (EC 4.3.1.5) - Oryza sativa (Rice)nearly identical (1271) loc_os02g41650 12002.m33781 protein phenylalanine ammonia-lyase, putative, expressed no original description	Phenylalanine ammonia-lyase n=4 Tax=Poaceae RepID=C5XXT9_SORBI	unnamed protein product [Oryza sativa Japonica Group]	PAL1, ATPAL1 | PHE ammonia lyase 1 | chr2:15557602-15560237 REVERSE LENGTH=725	Phenylalanine ammonia-lyase OS=Oryza sativa subsp. indica GN=ZB8 PE=3 SV=1				EC:4.3.1.5	C:cytoplasm; F:phenylalanine ammonia-lyase activity; P:phenylpropanoid metabolic process; P:biosynthetic process; P:L-phenylalanine catabolic process	phenylalanine ammonia-lyase
hv_17478	1.65	0.52	0.19	-0.16	-0.12	-0.34	-0.87	0.000304723	16_2_1_1	secondary metabolism.phenylpropanoids.lignin biosynthesis.PAL	moderately similar to ( 204) AT3G10340 | Symbols: PAL4 | PAL4 (Phenylalanine ammonia-lyase 4); ammonia ligase/ ammonia-lyase/ catalytic | chr3:3204260-3207809 FORWARDmoderately similar to ( 232) PAL2_ORYSA Phenylalanine ammonia-lyase (EC 4.3.1.5) - Oryza sativa (Rice)moderately similar to ( 239) loc_os02g41650 12002.m33781 protein phenylalanine ammonia-lyase, putative, expressed no original descr…	Phenylalanine ammonia-lyase n=4 Tax=Poaceae RepID=C5XXT9_SORBI	unnamed protein product [Oryza sativa Japonica Group]	PAL4 | phenylalanine ammonia-lyase 4 | chr3:3204260-3207809 FORWARD LENGTH=707	Phenylalanine ammonia-lyase OS=Oryza sativa subsp. japonica GN=ZB8 PE=2 SV=1				EC:4.3.1.5	C:cytoplasm; F:phenylalanine ammonia-lyase activity; P:phenylpropanoid metabolic process; P:biosynthetic process; P:L-phenylalanine catabolic process	inducible phenylalanine ammonia-lyase
hv_21001	1.70	0.73	-0.04	0.11	-0.05	-0.66	-3.71	1.14034e-08	16_2_1_1	secondary metabolism.phenylpropanoids.lignin biosynthesis.PAL	weakly similar to ( 160) AT2G37040 | Symbols: pal1, ATPAL1 | pal1 (Phe ammonia lyase 1); phenylalanine ammonia-lyase | chr2:15557602-15560237 REVERSEweakly similar to ( 168) PAL1_ORYSA Phenylalanine ammonia-lyase (EC 4.3.1.5) - Oryza sativa (Rice)weakly similar to ( 169) loc_os04g43760 12004.m101588 protein phenylalanine ammonia-lyase, putative, expressed no original description	Phenylalanine ammonia-lyase (Fragment) n=1 Tax=Hordeum vulgare RepID=Q42851_HORVU	OSJNBa0073E02.14 [Oryza sativa (japonica cultivar-group)]	PAL1, ATPAL1 | PHE ammonia lyase 1 | chr2:15557602-15560237 REVERSE LENGTH=725	Phenylalanine ammonia-lyase OS=Oryza sativa subsp. japonica GN=PAL PE=1 SV=2				EC:4.3.1.5	C:cytoplasm; F:phenylalanine ammonia-lyase activity; P:phenylpropanoid metabolic process; P:biosynthetic process; P:L-phenylalanine catabolic process	phenylalanine ammonia-lyase
hv_40149	1.37	0.71	0.46	-0.08	-0.17	-0.43	-2.83	1.33242e-07	16_2_1_1	secondary metabolism.phenylpropanoids.lignin biosynthesis.PAL	highly similar to ( 570) AT2G37040 | Symbols: pal1, ATPAL1 | pal1 (Phe ammonia lyase 1); phenylalanine ammonia-lyase | chr2:15557602-15560237 REVERSEhighly similar to ( 681) PAL1_ORYSA Phenylalanine ammonia-lyase (EC 4.3.1.5) - Oryza sativa (Rice)highly similar to ( 681) loc_os02g41630 12002.m33418 protein phenylalanine ammonia-lyase, putative, expressed no original description	Phenylalanine ammonia-lyase n=4 Tax=BEP clade RepID=PAL1_ORYSJ	unnamed protein product [Oryza sativa Japonica Group]	PAL1, ATPAL1 | PHE ammonia lyase 1 | chr2:15557602-15560237 REVERSE LENGTH=725	Phenylalanine ammonia-lyase OS=Oryza sativa subsp. japonica GN=PAL PE=1 SV=2				EC:4.3.1.0	C:cytoplasm; P:phenylpropanoid metabolic process; P:biosynthetic process; F:ammonia-lyase activity; P:L-phenylalanine catabolic process	phenylalanine ammonia-lyase
hv_24708	2.24	0.72	0.06	-0.08	-0.36	-0.42	-1.38	1.2692e-07	16_2_1_10	secondary metabolism.phenylpropanoids.lignin biosynthesis.CAD	weakly similar to ( 160) AT4G37980 | Symbols: ELI3-1, ELI3, ATCAD7, CAD7 | ELI3-1 (ELICITOR-ACTIVATED GENE 3-1); binding / catalytic/ oxidoreductase/ zinc ion binding | chr4:17852670-17853914 FORWARDweakly similar to ( 162) MTDH_FRAAN Probable mannitol dehydrogenase (EC 1.1.1.255) (NAD-dependent mannitol dehydrogenase) - Fragaria ananassa (Strawberry)weakly similar to ( 195) loc_os10g29470 12010.…	Cinnamyl alcohol dehydrogenase n=1 Tax=Lolium perenne RepID=Q8S411_LOLPR	RecName: Full=Putative cinnamyl alcohol dehydrogenase 5; Short=OsCAD5	ELI3-1, ELI3, ATCAD7, CAD7 | elicitor-activated gene 3-1 | chr4:17852670-17854302 FORWARD LENGTH=357	Putative cinnamyl alcohol dehydrogenase 5 OS=Oryza sativa subsp. japonica GN=CAD5 PE=3 SV=2					F:metal ion binding; C:mitochondrion; P:oxidation reduction; F:binding; F:oxidoreductase activity; P:metabolic process; F:catalytic activity; F:zinc ion binding	af472592_1cinnamyl alcohol dehydrogenase
hv_41544	-1.23	-0.37	-0.17	0.23	0.35	0.08	0.18	0.00175571	16_2_1_10	secondary metabolism.phenylpropanoids.lignin biosynthesis.CAD	moderately similar to ( 497) AT1G72680 | Symbols: ATCAD1, CAD1 | cinnamyl-alcohol dehydrogenase, putative | chr1:27359346-27360876 REVERSEmoderately similar to ( 338) MTDH_MESCR Probable mannitol dehydrogenase (EC 1.1.1.255) (NAD-dependent mannitol dehydrogenase) - Mesembryanthemum crystallinum (Common ice plant)highly similar to ( 576) loc_os10g11810 12010.m21843 protein mannitol dehydrogenase, …	Probable cinnamyl alcohol dehydrogenase 1 n=2 Tax=Oryza sativa RepID=CADH1_ORYSJ	Os10g0194200 [Oryza sativa Japonica Group]	ATCAD1, CAD1 | cinnamyl-alcohol dehydrogenase | chr1:27359346-27360876 REVERSE LENGTH=355	Probable cinnamyl alcohol dehydrogenase 1 OS=Oryza sativa subsp. japonica GN=CAD1 PE=2 SV=1				EC:1.1.1.0	F:cofactor binding; F:zinc ion binding; P:oxidation reduction; F:oxidoreductase activity, acting on the CH-OH group of donors, NAD or NADP as acceptor	cadh1_orysj ame: full=probable cinnamyl alcohol dehydrogenase 1 short= 1
hv_16927	5.89	3.72	1.40	0.58	-0.06	-0.03	-0.06	6.80853e-07	16_2_1_3	secondary metabolism.phenylpropanoids.lignin biosynthesis.4CL	weakly similar to ( 141) AT5G63380 | Symbols: | 4-coumarate--CoA ligase family protein / 4-coumaroyl-CoA synthase family protein | chr5:25387581-25390026 REVERSEweakly similar to ( 115) 4CL2_TOBAC 4-coumarate--CoA ligase 2 (EC 6.2.1.12) (4CL 2) (4-coumaroyl-CoA synthase 2) - Nicotiana tabacum (Common tobacco)weakly similar to ( 179) loc_os07g17970 12007.m06237 protein 4-coumarate--CoA ligase 2, p…	Putative uncharacterized protein n=1 Tax=Oryza sativa Japonica Group RepID=A3BIM0_ORYSJ	unnamed protein product [Oryza sativa Japonica Group]	| AMP-dependent synthetase and ligase family protein | chr5:25387581-25390026 REVERSE LENGTH=562	4-coumarate--CoA ligase-like 7 OS=Oryza sativa subsp. japonica GN=4CLL7 PE=2 SV=1					P:metabolic process; C:plastid; F:catalytic activity	4-coumarate:coenzyme a ligase
hv_16929	1.55	0.02	0.09	0.12	0.74	-0.15	-2.60	0.000657944	16_2_1_3	secondary metabolism.phenylpropanoids.lignin biosynthesis.4CL	weakly similar to ( 150) AT5G63380 | Symbols: | 4-coumarate--CoA ligase family protein / 4-coumaroyl-CoA synthase family protein | chr5:25387581-25390026 REVERSEweakly similar to ( 124) 4CL2_TOBAC 4-coumarate--CoA ligase 2 (EC 6.2.1.12) (4CL 2) (4-coumaroyl-CoA synthase 2) - Nicotiana tabacum (Common tobacco)weakly similar to ( 176) loc_os07g17970 12007.m06237 protein 4-coumarate--CoA ligase 2, p…	ABP-1 n=1 Tax=Triticum aestivum RepID=A7U1X4_WHEAT	unnamed protein product [Oryza sativa Japonica Group]	| AMP-dependent synthetase and ligase family protein | chr5:25387581-25390026 REVERSE LENGTH=562	4-coumarate--CoA ligase-like 7 OS=Oryza sativa subsp. japonica GN=4CLL7 PE=2 SV=1					P:metabolic process; C:plastid; F:ligase activity	acyl:coa ligase
hv_13905	2.33	0.38	-0.83	-0.93	-0.87	0.15	2.56	6.4555e-05	16_2_1_4	secondary metabolism.phenylpropanoids.lignin biosynthesis.HCT	weakly similar to ( 196) loc_os09g37180 12009.m06666 protein anthranilate N-benzoyltransferase protein 1, putative, expressed no original description	Os09g0543900 protein n=2 Tax=Oryza sativa RepID=Q7XXN5_ORYSJ	unnamed protein product [Oryza sativa Japonica Group]			16.2	weakly similar to ( 196) loc_os09g37180 12009.m06666 protein anthranilate N-benzoyltransferase protein 1, putative, expressed no original description	secondary metabolism.phenylpropanoids		F:transferase activity	agmatine coumaroyltransferase
hv_17074	0.65	-0.13	-0.22	-0.14	-0.01	1.13	4.66	6.02286e-05	16_2_1_4	secondary metabolism.phenylpropanoids.lignin biosynthesis.HCT	weakly similar to ( 118) AT5G48930 | Symbols: HCT | HCT (HYDROXYCINNAMOYL-COA SHIKIMATE/QUINATE HYDROXYCINNAMOYL TRANSFERASE); quinate O-hydroxycinnamoyltransferase/ shikimate O-hydroxycinnamoyltransferase/ transferase | chr5:19836654-19838092 REVERSEvery weakly similar to ( 100) HCBT1_DIACA Anthranilate N-benzoyltransferase protein 1 (EC 2.3.1.144) (Anthranilate N-hydroxycinnamoyl/benzoyltransfe…	Putative uncharacterized protein Sb04g035780 n=2 Tax=Andropogoneae RepID=C5XUF0_SORBI	unnamed protein product [Oryza sativa Japonica Group]	HCT | hydroxycinnamoyl-CoA shikimate/quinate hydroxycinnamoyl transferase | chr5:19836654-19838092 REVERSE LENGTH=433	Anthranilate N-benzoyltransferase protein 1 OS=Dianthus caryophyllus GN=HCBT1 PE=1 SV=1	16.2	weakly similar to ( 118) AT5G48930 | Symbols: HCT | HCT (HYDROXYCINNAMOYL-COA SHIKIMATE/QUINATE HYDROXYCINNAMOYL TRANSFERASE); quinate O-hydroxycinnamoyltransferase/ shikimate O-hydroxycinnamoyltransferase/ transferase | chr5:19836654-19838092 REVERSEvery weakly similar to ( 100) HCBT1_DIACA Anthranilate N-benzoyltransferase protein 1 (EC 2.3.1.144) (Anthranilate N-hydroxycinnamoyl/benzoyltransfe…	secondary metabolism.phenylpropanoids	EC:2.3.1.0	F:transferase activity, transferring acyl groups other than amino-acyl groups	hypothetical protein SORBIDRAFT_04g035780 [Sorghum bicolor]
hv_40211	-2.26	-0.69	-0.88	-0.07	0.10	0.60	0.88	0.00191552	16_2_1_4	secondary metabolism.phenylpropanoids.lignin biosynthesis.HCT	very weakly similar to (96.3) AT5G48930 | Symbols: HCT | HCT (HYDROXYCINNAMOYL-COA SHIKIMATE/QUINATE HYDROXYCINNAMOYL TRANSFERASE); quinate O-hydroxycinnamoyltransferase/ shikimate O-hydroxycinnamoyltransferase/ transferase | chr5:19836654-19838092 REVERSEmoderately similar to ( 240) loc_os09g25460 12009.m05698 protein anthranilate N-benzoyltransferase protein 1, putative, expressed no original d…	Anthranilate N-benzoyltransferase protein 1 n=3 Tax=Andropogoneae RepID=B6SRZ2_MAIZE	unnamed protein product [Oryza sativa Japonica Group]	HCT | hydroxycinnamoyl-CoA shikimate/quinate hydroxycinnamoyl transferase | chr5:19836654-19838092 REVERSE LENGTH=433					EC:2.3.1.0	F:transferase activity, transferring acyl groups other than amino-acyl groups	anthranilate n-benzoyltransferase protein 1
hv_02063	3.85	1.27	0.61	-0.52	-0.31	-0.82	-2.02	3.12758e-05	16_2_1_9	secondary metabolism.phenylpropanoids.lignin biosynthesis.COMT	very weakly similar to (87.8) AT5G54160 | Symbols: ATOMT1, OMT1 | ATOMT1 (O-METHYLTRANSFERASE 1); caffeate O-methyltransferase/ myricetin 3'-O-methyltransferase/ quercetin 3-O-methyltransferase | chr5:21982075-21984167 FORWARDvery weakly similar to (89.0) COMT1_SACOF Caffeic acid 3-O-methyltransferase (EC 2.1.1.68) (S-adenosysl-L-methionine:caffeic acid 3-O-methyltransferase) (COMT) (CAOMT) - Sac…	Caffeic acid O-methyltransferase n=7 Tax=Poeae RepID=Q9ZTU2_LOLPR	putative Caffeic acid 3-O-methyltransferase [Oryza sativa Japonica Group]	ATOMT1, OMT1 | O-methyltransferase 1 | chr5:21982075-21984167 FORWARD LENGTH=363	Caffeic acid 3-O-methyltransferase OS=Saccharum officinarum GN=COMT PE=2 SV=1				EC:2.1.1.6; EC:2.1.1.68	F:catechol O-methyltransferase activity; F:protein dimerization activity; F:caffeate O-methyltransferase activity	caffeic acid o-methyltransferase
hv_04397	2.26	0.45	-0.06	-0.52	-1.36	0.11	-0.74	0.000314986	16_4_1	secondary metabolism.N misc.alkaloid-like	very weakly similar to (82.8) AT2G20340 | Symbols: | tyrosine decarboxylase, putative | chr2:8779804-8782490 FORWARDvery weakly similar to (80.9) TYDC3_PETCR Tyrosine decarboxylase 3 (EC 4.1.1.25) - Petroselinum crispum (Parsley) (Petroselinum hortense)very weakly similar to (81.3) loc_os01g56380 12001.m11794 protein tyrosine/DOPA decarboxylase 2, putative, expressed no original description	Putative uncharacterized protein n=3 Tax=Vitis vinifera RepID=A5BX98_VITVI	tryptophan decarboxylase [Oryza sativa Japonica Group]	| Pyridoxal phosphate (PLP)-dependent transferases superfamily protein | chr2:8779804-8782490 FORWARD LENGTH=490	Tyrosine decarboxylase 3 OS=Petroselinum crispum GN=TYRDC-3 PE=2 SV=1				EC:4.1.1.25	F:pyridoxal phosphate binding; P:carboxylic acid metabolic process; P:cellular amino acid and derivative metabolic process; F:tyrosine decarboxylase activity	tyrosine decarboxylase
hv_04398	1.01	0.96	0.47	0.53	-1.11	-1.42	-1.38	0.00255118	16_4_1	secondary metabolism.N misc.alkaloid-like	weakly similar to ( 139) AT2G20340 | Symbols: | tyrosine decarboxylase, putative | chr2:8779804-8782490 FORWARDweakly similar to ( 152) TYDC4_PETCR Tyrosine decarboxylase 4 (EC 4.1.1.25) - Petroselinum crispum (Parsley) (Petroselinum hortense)moderately similar to ( 246) loc_os01g56380 12001.m11794 protein tyrosine/DOPA decarboxylase 2, putative, expressed no original description	Tryptophan decarboxylase n=3 Tax=Oryza sativa RepID=Q6BD07_ORYSJ	tryptophan decarboxylase [Oryza sativa Japonica Group]	| Pyridoxal phosphate (PLP)-dependent transferases superfamily protein | chr2:8779804-8782490 FORWARD LENGTH=490	Tyrosine decarboxylase 4 OS=Petroselinum crispum GN=TYRDC-4 PE=2 SV=1				EC:4.1.1.0	F:pyridoxal phosphate binding; F:carboxy-lyase activity; P:cellular amino acid metabolic process	tryptophan decarboxylase
hv_08836	3.03	-0.58	-0.11	-1.21	-0.04	-0.20	-0.19	0.000764377	16_4_1	secondary metabolism.N misc.alkaloid-like	weakly similar to ( 118) AT3G57030 | Symbols: | strictosidine synthase family protein | chr3:21101653-21103204 REVERSEmoderately similar to ( 253) loc_os09g20810 12009.m05288 protein strictosidine synthase 3 precursor, putative no original description	Os09g0374900 protein n=2 Tax=Oryza sativa RepID=Q0J268_ORYSJ	Os09g0374900 [Oryza sativa Japonica Group]	| Calcium-dependent phosphotriesterase superfamily protein | chr3:21101653-21103204 REVERSE LENGTH=374	Strictosidine synthase 1 OS=Arabidopsis thaliana GN=SS1 PE=2 SV=2					C:cytoplasmic membrane-bounded vesicle	strictosidine synthase 3
hv_09255	4.70	0.56	0.14	-0.31	-1.01	-0.09	0.01	5.33017e-06	16_4_1	secondary metabolism.N misc.alkaloid-like	weakly similar to ( 125) AT3G51430 | Symbols: YLS2 | YLS2; strictosidine synthase | chr3:19086548-19087909 FORWARDweakly similar to ( 162) loc_os10g39710 12010.m21960 protein strictosidine synthase, putative, expressed no original description	Putative uncharacterized protein Sb02g002280 n=1 Tax=Sorghum bicolor RepID=C5X8T4_SORBI	Os10g0543500 [Oryza sativa Japonica Group]	YLS2 | Calcium-dependent phosphotriesterase superfamily protein | chr3:19086548-19087909 FORWARD LENGTH=369					EC:4.3.3.2	C:cytoplasmic membrane-bounded vesicle; P:biosynthetic process; F:strictosidine synthase activity	jasmonate induced protein
hv_09256	-2.13	-1.91	0.47	0.12	-0.28	0.26	0.49	4.96568e-06	16_4_1	secondary metabolism.N misc.alkaloid-like	weakly similar to ( 117) AT3G51440 | Symbols: | strictosidine synthase family protein | chr3:19089114-19090537 FORWARDmoderately similar to ( 201) loc_os10g39710 12010.m21960 protein strictosidine synthase, putative, expressed no original description	Mucin-like protein n=2 Tax=Oryza sativa RepID=Q9FWE6_ORYSA	Os10g0543500 [Oryza sativa Japonica Group]	| Calcium-dependent phosphotriesterase superfamily protein | chr3:19089114-19090537 FORWARD LENGTH=371					EC:4.3.3.2	C:cytoplasmic membrane-bounded vesicle; P:biosynthetic process; F:strictosidine synthase activity	ac051633_10mucin-like protein
hv_22620	7.45	3.17	0.68	0.21	-0.85	-1.44	-1.78	1.33349e-07	16_4_1	secondary metabolism.N misc.alkaloid-like	weakly similar to ( 109) AT2G20340 | Symbols: | tyrosine decarboxylase, putative | chr2:8779804-8782490 FORWARDweakly similar to ( 114) TYDC2_PETCR Tyrosine decarboxylase 2 (EC 4.1.1.25) - Petroselinum crispum (Parsley) (Petroselinum hortense)weakly similar to ( 155) loc_os10g26110 12010.m05554 protein tyrosine decarboxylase 4, putative, expressed no original description	Putative uncharacterized protein Sb01g022730 n=2 Tax=Andropogoneae RepID=C5WMA6_SORBI	Putative tyrosine/dopa decarboxylase [Oryza sativa Japonica Group]	| Pyridoxal phosphate (PLP)-dependent transferases superfamily protein | chr2:8779804-8782490 FORWARD LENGTH=490	Tyrosine decarboxylase 2 OS=Petroselinum crispum GN=TYRDC-2 PE=2 SV=1					P:cellular amino acid metabolic process; P:cellular amino acid and derivative metabolic process; F:catalytic activity; P:carboxylic acid metabolic process; F:carboxy-lyase activity; F:lyase activity; F:pyridoxal phosphate binding	ac021891_21 tyrosine dopa decarboxylase
hv_36817	1.56	0.27	-0.58	-0.19	-0.15	-0.57	0.33	0.000346672	16_4_1	secondary metabolism.N misc.alkaloid-like	weakly similar to ( 190) AT2G20340 | Symbols: | tyrosine decarboxylase, putative | chr2:8779804-8782490 FORWARDmoderately similar to ( 234) DDC_CATRO Aromatic-L-amino-acid decarboxylase (EC 4.1.1.28) (AADC) (DOPA decarboxylase) (Tryptophan decarboxylase) - Catharanthus roseus (Rosy periwinkle) (Madagascar periwinkle)moderately similar to ( 327) loc_os08g04540 12008.m04597 protein aromatic-L-amino…	Tryptophan decarboxylase n=2 Tax=Hordeum vulgare RepID=Q75PZ8_HORVU	unnamed protein product [Oryza sativa Japonica Group]	| Pyridoxal phosphate (PLP)-dependent transferases superfamily protein | chr2:8779804-8782490 FORWARD LENGTH=490	Aromatic-L-amino-acid decarboxylase OS=Catharanthus roseus GN=TDC PE=2 SV=1				EC:4.1.1.0	F:pyridoxal phosphate binding; P:carboxylic acid metabolic process; P:cellular amino acid and derivative metabolic process; F:carboxy-lyase activity	tryptophan decarboxylase
hv_41788	-0.15	-1.56	0.76	-0.21	0.75	0.56	0.69	0.000873153	16_4_1	secondary metabolism.N misc.alkaloid-like	moderately similar to ( 310) AT1G08470 | Symbols: | strictosidine synthase family protein | chr1:2682262-2683977 REVERSEvery weakly similar to (96.7) STSY_CATRO Strictosidine synthase precursor (EC 4.3.3.2) - Catharanthus roseus (Rosy periwinkle) (Madagascar periwinkle)moderately similar to ( 400) loc_os03g53950 12003.m10360 protein strictosidine synthase precursor, putative, expressed no origina…	Strictosidine synthase n=3 Tax=Andropogoneae RepID=B6TK54_MAIZE	Os03g0750700 [Oryza sativa Japonica Group]	SSL3 | strictosidine synthase-like 3 | chr1:2682262-2683977 REVERSE LENGTH=390	Adipocyte plasma membrane-associated protein OS=Salmo salar GN=apmap PE=2 SV=1				EC:4.3.3.2	C:mitochondrion; P:biosynthetic process; F:strictosidine synthase activity	strictosidine synthase
hv_05776	-0.56	0.31	0.49	0.46	0.27	-0.73	-3.51	1.27535e-06	16_5_99_1	secondary metabolism.sulfur-containing.misc.alliinase	very weakly similar to (92.4) loc_os01g07500 12001.m07376 protein alliin lyase precursor, putative, expressed no original description	Putative uncharacterized protein Sb03g004570 n=1 Tax=Sorghum bicolor RepID=C5XNG6_SORBI	putative alliinase precursor [Oryza sativa Japonica Group]							F:carbon-sulfur lyase activity; F:pyridoxal phosphate binding	alliinase precursor
hv_11531	-3.38	-1.18	-0.56	0.37	0.29	0.87	1.05	0.000368512	16_5_99_1	secondary metabolism.sulfur-containing.misc.alliinase	weakly similar to ( 120) AT1G34040 | Symbols: | alliinase family protein | chr1:12374433-12376179 FORWARDweakly similar to ( 194) loc_os01g52010 12001.m11376 protein alliin lyase precursor, putative, expressed no original description	Putative uncharacterized protein n=1 Tax=Zea mays RepID=C4J5E1_MAIZE	unnamed protein product [Oryza sativa Japonica Group]	| Pyridoxal phosphate (PLP)-dependent transferases superfamily protein | chr1:12374433-12376179 FORWARD LENGTH=457	Alliin lyase 1 OS=Allium sativum PE=1 SV=1					F:pyridoxal phosphate binding; C:cytoplasmic membrane-bounded vesicle; F:carbon-sulfur lyase activity	alliin lyase
hv_36982	2.57	0.36	0.59	0.13	-0.98	-0.13	-0.70	0.0015633	16_7	secondary metabolism.wax	moderately similar to ( 362) AT1G02205 | Symbols: CER1 | CER1 (ECERIFERUM 1); octadecanal decarbonylase | chr1:418818-422154 FORWARDmoderately similar to ( 482) loc_os10g33250 12010.m21915 protein CER1, putative, expressed no original description	CER1 protein, putative, expressed n=4 Tax=Oryza sativa RepID=Q7XDI3_ORYSJ	Os10g0471100 [Oryza sativa Japonica Group]	CER1 | Fatty acid hydroxylase superfamily | chr1:418818-422154 FORWARD LENGTH=630	Protein WAX2 OS=Arabidopsis thaliana GN=WAX2 PE=1 SV=1					P:wax biosynthetic process; P:oxidation reduction; C:exine; P:cutin biosynthetic process; F:oxidoreductase activity; P:anther development; F:iron ion binding; C:membrane; C:endoplasmic reticulum	aldehyde decarbonylase enzyme cer1 1
hv_41527	-1.27	0.47	0.34	0.13	-0.12	0.17	-0.83	2.70862e-05	16_7	secondary metabolism.wax	highly similar to ( 628) AT1G02205 | Symbols: CER1 | CER1 (ECERIFERUM 1); octadecanal decarbonylase | chr1:418818-422154 FORWARDhighly similar to ( 813) loc_os10g33250 12010.m21915 protein CER1, putative, expressed no original description	Putative aldehyde decarbonylase enzyme CER1;1 n=1 Tax=Hordeum vulgare RepID=A9L9N3_HORVU	Os10g0471100 [Oryza sativa Japonica Group]	CER1 | Fatty acid hydroxylase superfamily | chr1:418818-422154 FORWARD LENGTH=625	Protein WAX2 OS=Arabidopsis thaliana GN=WAX2 PE=1 SV=1				-	P:wax biosynthetic process; P:oxidation reduction; C:exine; P:cutin biosynthetic process; F:oxidoreductase activity; P:anther development; F:iron ion binding; C:membrane; C:endoplasmic reticulum	aldehyde decarbonylase enzyme cer1 1
hv_41535	-0.02	-0.01	1.54	-0.03	0.36	2.28	5.74	0.00118467	16_8_1_21	secondary metabolism.flavonoids.anthocyanins.anthocyanin 5-aromatic acyltransferase	weakly similar to ( 151) loc_os10g26290 12010.m05570 protein transferase family protein, expressed no original description	Os10g0402400 protein n=1 Tax=Oryza sativa Japonica Group RepID=Q8LND6_ORYSJ	Os10g0402400 [Oryza sativa Japonica Group]							F:transferase activity, transferring acyl groups other than amino-acyl groups; F:transferase activity	transferase family protein
hv_00091	2.65	0.74	-0.15	-0.40	-0.77	-0.60	-1.00	0.00218004	16_8_2	secondary metabolism.flavonoids.chalcones	highly similar to ( 643) AT5G13930 | Symbols: CHS, TT4, ATCHS | TT4 (TRANSPARENT TESTA 4); naringenin-chalcone synthase | chr5:4488762-4490035 FORWARDhighly similar to ( 753) CHS2_SECCE Chalcone synthase 2 (EC 2.3.1.74) (Naringenin-chalcone synthase 2) - Secale cereale (Rye)highly similar to ( 711) loc_os11g32650 12011.m07166 protein chalcone synthase, putative, expressed no original description	Chalcone synthase 1 n=32 Tax=Poaceae RepID=CHS1_SORBI	chalcone synthase [Oryza sativa (japonica cultivar-group)]	CHS, TT4, ATCHS | Chalcone and stilbene synthase family protein | chr5:4488762-4490035 FORWARD LENGTH=395	Chalcone synthase 2 OS=Secale cereale GN=CHS2 PE=2 SV=1				EC:2.3.1.74	F:acyltransferase activity; F:naringenin-chalcone synthase activity; P:flavonoid biosynthetic process	chalcone synthase
hv_00092	5.09	2.39	-0.44	0.03	-0.46	-1.73	-1.82	0.00100628	16_8_2	secondary metabolism.flavonoids.chalcones	moderately similar to ( 288) AT5G13930 | Symbols: CHS, TT4, ATCHS | TT4 (TRANSPARENT TESTA 4); naringenin-chalcone synthase | chr5:4488762-4490035 FORWARDmoderately similar to ( 338) CHS1_SECCE Chalcone synthase 1 (EC 2.3.1.74) (Naringenin-chalcone synthase 1) - Secale cereale (Rye)moderately similar to ( 318) loc_os11g32650 12011.m07166 protein chalcone synthase, putative, expressed no original …	Chalcone synthase 1 n=32 Tax=Poaceae RepID=CHS1_SORBI	chalcone synthase [Oryza sativa (japonica cultivar-group)]	CHS, TT4, ATCHS | Chalcone and stilbene synthase family protein | chr5:4488762-4490035 FORWARD LENGTH=395	Chalcone synthase 1 OS=Secale cereale GN=CHS1 PE=3 SV=1				EC:2.3.1.74	F:acyltransferase activity; F:naringenin-chalcone synthase activity; P:flavonoid biosynthetic process	chalcone synthase
hv_04131	7.93	2.28	0.17	-0.68	-0.73	-0.35	0.70	1.76301e-06	16_8_2	secondary metabolism.flavonoids.chalcones	moderately similar to ( 229) AT5G13930 | Symbols: CHS, TT4, ATCHS | TT4 (TRANSPARENT TESTA 4); naringenin-chalcone synthase | chr5:4488762-4490035 FORWARDmoderately similar to ( 240) CHSB_SOLTU Chalcone synthase 1B (EC 2.3.1.74) (Naringenin-chalcone synthase 1B) - Solanum tuberosum (Potato)moderately similar to ( 315) loc_os07g34190 12007.m07677 protein chalcone synthase DII, putative, expressed …	Putative uncharacterized protein Sb02g001870 n=1 Tax=Sorghum bicolor RepID=C5X8N2_SORBI	putative chalcone synthase [Oryza sativa Japonica Group]	CHS, TT4, ATCHS | Chalcone and stilbene synthase family protein | chr5:4488762-4490035 FORWARD LENGTH=395	Chalcone synthase 4 OS=Bromheadia finlaysoniana GN=CHS4 PE=2 SV=1				EC:2.3.1.0	P:metabolic process; F:transferase activity, transferring acyl groups other than amino-acyl groups; C:plastid	chalcone synthase
hv_04132	4.14	-0.18	0.81	0.09	-0.04	-0.04	-0.24	4.07972e-06	16_8_2	secondary metabolism.flavonoids.chalcones	moderately similar to ( 296) AT5G13930 | Symbols: CHS, TT4, ATCHS | TT4 (TRANSPARENT TESTA 4); naringenin-chalcone synthase | chr5:4488762-4490035 FORWARDmoderately similar to ( 303) CHSJ_PETHY Chalcone synthase J (EC 2.3.1.74) (Naringenin-chalcone synthase J) - Petunia hybrida (Petunia)moderately similar to ( 398) loc_os07g34190 12007.m07677 protein chalcone synthase DII, putative, expressed no …	Putative uncharacterized protein n=2 Tax=Zea mays RepID=B4F9D7_MAIZE	putative chalcone synthase [Oryza sativa Japonica Group]	CHS, TT4, ATCHS | Chalcone and stilbene synthase family protein | chr5:4488762-4490035 FORWARD LENGTH=395	Chalcone synthase 4 OS=Bromheadia finlaysoniana GN=CHS4 PE=2 SV=1					F:transferase activity	hypothetical protein LOC100272924 [Zea mays]
hv_09700	1.80	0.80	0.14	-0.63	-0.74	-0.13	-0.73	0.00369853	16_8_2	secondary metabolism.flavonoids.chalcones	weakly similar to ( 186) AT5G05270 | Symbols: | chalcone-flavanone isomerase family protein | chr5:1563543-1564827 FORWARDmoderately similar to ( 239) loc_os12g02370 12012.m26805 protein chalcone--flavonone isomerase, putative, expressed no original description	Chalcone-flavanone isomerase family protein, expressed n=4 Tax=Oryza sativa RepID=Q2QYK6_ORYSJ	Os12g0115700 [Oryza sativa Japonica Group]	| Chalcone-flavanone isomerase family protein | chr5:1563543-1564827 FORWARD LENGTH=209						F:isomerase activity	chalcone--flavonone isomerase
hv_19207	-3.92	0.37	0.73	0.38	-0.21	-0.31	-4.37	3.14215e-07	16_8_2	secondary metabolism.flavonoids.chalcones	no original description	Os12g0638700 protein n=6 Tax=Poaceae RepID=Q8L6I1_ORYSJ	plasma membrane H+ ATPase [Oryza sativa (japonica cultivar-group)]	AHA11, HA11 | H(+)-ATPase 11 | chr5:25159495-25164957 FORWARD LENGTH=956	Plasma membrane ATPase 1 OS=Solanum lycopersicum GN=LHA1 PE=2 SV=1						---NA---
hv_41223	3.18	1.23	-0.01	-0.71	-0.62	-1.99	-2.58	1.99377e-05	16_8_2	secondary metabolism.flavonoids.chalcones	moderately similar to ( 219) AT3G55120 | Symbols: TT5, A11, CFI | TT5 (TRANSPARENT TESTA 5); chalcone isomerase | chr3:20430248-20431415 REVERSEmoderately similar to ( 297) CFI_MAIZE Chalcone--flavonone isomerase (EC 5.5.1.6) (Chalcone isomerase) - Zea mays (Maize)moderately similar to ( 314) loc_os03g60509 12003.m10939 protein expressed protein no original description	Chalcone--flavonone isomerase n=1 Tax=Hordeum vulgare RepID=CFI_HORVU	unnamed protein product [Oryza sativa Japonica Group]	TT5, A11, CFI | Chalcone-flavanone isomerase family protein | chr3:20430248-20431415 REVERSE LENGTH=246	Chalcone--flavonone isomerase OS=Hordeum vulgare GN=CHI PE=1 SV=1				EC:5.5.1.6	P:flavonoid biosynthetic process; F:chalcone isomerase activity	cfi_horvu ame: full=chalcone--flavonone isomerase short=chalcone isomerase
hv_41241	-4.31	0.11	0.68	0.49	0.14	-0.36	-2.78	2.93296e-07	16_8_2	secondary metabolism.flavonoids.chalcones	very weakly similar to (86.3) loc_os11g35930 12011.m07446 protein bibenzyl synthase, putative, expressed no original description	Chalcone and stilbene synthases, N-terminal domain containing protein, expressed n=2 Tax=Oryza sativa Japonica Group RepID=Q2R2G0_ORYSJ	unnamed protein product [Oryza sativa Japonica Group]	CHS, TT4, ATCHS | Chalcone and stilbene synthase family protein | chr5:4488762-4490035 FORWARD LENGTH=395	Chalcone synthase OS=Perilla frutescens GN=CHS PE=2 SV=1				EC:2.3.1.0	F:transferase activity, transferring acyl groups other than amino-acyl groups; P:biosynthetic process	chalcone synthase
hv_43183	2.38	0.29	-0.59	-0.16	-0.38	-0.17	0.40	6.39127e-05	16_8_2	secondary metabolism.flavonoids.chalcones	highly similar to ( 652) AT5G13930 | Symbols: CHS, TT4, ATCHS | TT4 (TRANSPARENT TESTA 4); naringenin-chalcone synthase | chr5:4488762-4490035 FORWARDhighly similar to ( 765) CHS1_HORVU Chalcone synthase 1 (EC 2.3.1.74) (Naringenin-chalcone synthase 1) - Hordeum vulgare (Barley)highly similar to ( 721) loc_os11g32650 12011.m07166 protein chalcone synthase, putative, expressed no original descript…	Chalcone synthase 1 n=32 Tax=Poaceae RepID=CHS1_SORBI	chalcone synthase [Oryza sativa (japonica cultivar-group)]	CHS, TT4, ATCHS | Chalcone and stilbene synthase family protein | chr5:4488762-4490035 FORWARD LENGTH=395	Chalcone synthase 1 OS=Hordeum vulgare GN=CHS1 PE=3 SV=1				EC:2.3.1.74	F:acyltransferase activity; F:naringenin-chalcone synthase activity; P:flavonoid biosynthetic process	chalcone synthase
hv_11357	1.73	0.44	0.24	-0.33	-0.50	-0.72	-0.10	9.35002e-06	16_8_3_1	secondary metabolism.flavonoids.dihydroflavonols.dihydroflavonol 4-reductase	very weakly similar to (92.0) loc_os10g42620 12010.m07015 protein dihydroflavonol-4-reductase, putative, expressed no original description	Putative uncharacterized protein Sb01g028030 n=1 Tax=Sorghum bicolor RepID=C5WQQ1_SORBI	unnamed protein product [Oryza sativa Japonica Group]							P:cellular metabolic process; F:catalytic activity; F:coenzyme binding	ac018929_23 cinnamoyl- reductase
hv_11358	1.53	0.31	0.16	-0.31	-0.57	-0.80	-0.24	3.19441e-05	16_8_3_1	secondary metabolism.flavonoids.dihydroflavonols.dihydroflavonol 4-reductase	weakly similar to ( 190) AT2G23910 | Symbols: | cinnamoyl-CoA reductase-related | chr2:10177902-10179789 FORWARDvery weakly similar to (89.7) DFRA_VITVI Dihydroflavonol-4-reductase (EC 1.1.1.219) (DFR) (Dihydrokaempferol 4-reductase) - Vitis vinifera (Grape)moderately similar to ( 301) loc_os10g42620 12010.m07015 protein dihydroflavonol-4-reductase, putative, expressed no original description	Putative uncharacterized protein Sb01g028030 n=1 Tax=Sorghum bicolor RepID=C5WQQ1_SORBI	unnamed protein product [Oryza sativa Japonica Group]	| NAD(P)-binding Rossmann-fold superfamily protein | chr2:10177902-10179789 FORWARD LENGTH=304	Dihydroflavonol-4-reductase OS=Vitis vinifera GN=DFR PE=1 SV=1					P:cellular metabolic process; F:oxidoreductase activity; F:coenzyme binding	ac018929_23 cinnamoyl- reductase
hv_11359	1.65	0.37	0.16	-0.34	-0.55	-0.73	-0.13	1.60016e-05	16_8_3_1	secondary metabolism.flavonoids.dihydroflavonols.dihydroflavonol 4-reductase	very weakly similar to (92.0) loc_os10g42620 12010.m07015 protein dihydroflavonol-4-reductase, putative, expressed no original description	Putative uncharacterized protein Sb01g028030 n=1 Tax=Sorghum bicolor RepID=C5WQQ1_SORBI	unnamed protein product [Oryza sativa Japonica Group]							P:cellular metabolic process; F:catalytic activity; F:coenzyme binding	ac018929_23 cinnamoyl- reductase
hv_11360	1.60	0.60	-0.13	-0.12	-0.77	-0.32	-0.24	0.00373368	16_8_3_1	secondary metabolism.flavonoids.dihydroflavonols.dihydroflavonol 4-reductase	very weakly similar to (86.7) loc_os10g42620 12010.m07015 protein dihydroflavonol-4-reductase, putative, expressed no original description	NAD dependent epimerase/dehydratase family protein, expressed n=3 Tax=Oryza sativa RepID=Q336P0_ORYSJ	unnamed protein product [Oryza sativa Japonica Group]							P:metabolic process; F:oxidoreductase activity	ac018929_23 cinnamoyl- reductase
hv_12291	-0.28	-0.01	0.00	0.24	0.19	-0.48	-2.00	0.00026389	16_8_3_1	secondary metabolism.flavonoids.dihydroflavonols.dihydroflavonol 4-reductase	moderately similar to ( 310) AT1G61720 | Symbols: BAN | BAN (BANYULS); oxidoreductase | chr1:22791326-22792757 REVERSEmoderately similar to ( 244) DFRA_MAIZE Dihydroflavonol-4-reductase (EC 1.1.1.219) (DFR) (Dihydrokaempferol 4-reductase) - Zea mays (Maize)moderately similar to ( 454) loc_os04g53850 12004.m35472 protein leucoanthocyanidin reductase, putative, expressed no original description	Os04g0630800 protein n=4 Tax=Oryza sativa RepID=Q0J9U6_ORYSJ	unnamed protein product [Oryza sativa Japonica Group]	BAN | NAD(P)-binding Rossmann-fold superfamily protein | chr1:22791326-22792757 REVERSE LENGTH=340	Anthocyanidin reductase OS=Arabidopsis thaliana GN=BAN PE=1 SV=2					P:cellular metabolic process; F:coenzyme binding; F:catalytic activity	leucoanthocyanidin reductase
hv_13477	0.50	0.08	0.42	-0.08	0.03	-0.78	-1.18	0.00268929	16_8_3_1	secondary metabolism.flavonoids.dihydroflavonols.dihydroflavonol 4-reductase	moderately similar to ( 389) AT1G15950 | Symbols: CCR1, IRX4, ATCCR1 | CCR1 (CINNAMOYL COA REDUCTASE 1); cinnamoyl-CoA reductase | chr1:5478855-5481949 FORWARDweakly similar to ( 187) DFRA_VITVI Dihydroflavonol-4-reductase (EC 1.1.1.219) (DFR) (Dihydrokaempferol 4-reductase) - Vitis vinifera (Grape)highly similar to ( 613) loc_os02g08420 12002.m06188 protein dihydroflavonol-4-reductase, putative,…	Os02g0180700 protein n=2 Tax=Oryza sativa Japonica Group RepID=Q6H817_ORYSJ	unnamed protein product [Oryza sativa Japonica Group]	CCR1, IRX4, ATCCR1 | cinnamoyl coa reductase 1 | chr1:5478855-5481915 FORWARD LENGTH=344	Dihydroflavonol-4-reductase OS=Vitis vinifera GN=DFR PE=1 SV=1					P:cellular metabolic process; F:coenzyme binding; F:catalytic activity	cinnamoyl reductase 2b
hv_14366	-0.04	-0.05	0.37	0.10	0.03	1.24	4.07	0.00013466	16_8_3_1	secondary metabolism.flavonoids.dihydroflavonols.dihydroflavonol 4-reductase	very weakly similar to (91.7) AT2G33590 | Symbols: | cinnamoyl-CoA reductase family | chr2:14224622-14226365 FORWARDmoderately similar to ( 241) loc_os09g31490 12009.m06272 protein dihydroflavonol-4-reductase, putative, expressed no original description	Os09g0491788 protein n=2 Tax=Oryza sativa RepID=B7EM60_ORYSJ	unnamed protein product [Oryza sativa Japonica Group]	| NAD(P)-binding Rossmann-fold superfamily protein | chr2:14224622-14226365 FORWARD LENGTH=321						F:binding; P:metabolic process; F:catalytic activity; P:cellular metabolic process; F:coenzyme binding	Os09g0491788 [Oryza sativa Japonica Group]
hv_16365	0.35	0.57	0.27	-0.15	-0.15	-0.88	-2.37	1.12889e-05	16_8_3_1	secondary metabolism.flavonoids.dihydroflavonols.dihydroflavonol 4-reductase	moderately similar to ( 454) AT1G15950 | Symbols: CCR1, IRX4, ATCCR1 | CCR1 (CINNAMOYL COA REDUCTASE 1); cinnamoyl-CoA reductase | chr1:5478855-5481949 FORWARDweakly similar to ( 189) DFRA_VITVI Dihydroflavonol-4-reductase (EC 1.1.1.219) (DFR) (Dihydrokaempferol 4-reductase) - Vitis vinifera (Grape)highly similar to ( 561) loc_os09g25150 12009.m22089 protein dihydroflavonol-4-reductase, putative,…	Cinnamoyl-CoA reductase n=3 Tax=Pooideae RepID=A8DNN6_WHEAT	unnamed protein product [Oryza sativa Japonica Group]	CCR1, IRX4, ATCCR1 | cinnamoyl coa reductase 1 | chr1:5478855-5481915 FORWARD LENGTH=344	Dihydroflavonol-4-reductase OS=Callistephus chinensis GN=F PE=2 SV=1				EC:1.2.1.44	P:oxidation reduction; P:cellular metabolic process; F:cinnamoyl-CoA reductase activity; F:coenzyme binding	cinnamoyl reductase
hv_22387	-1.36	-0.55	-0.12	0.06	-0.01	0.81	1.06	1.12889e-05	16_8_3_1	secondary metabolism.flavonoids.dihydroflavonols.dihydroflavonol 4-reductase	weakly similar to ( 129) loc_os07g40986 12007.m79911 protein dihydroflavonol-4-reductase, putative, expressed no original description	Os07g0601100 protein n=2 Tax=Oryza sativa RepID=Q7X6N6_ORYSJ	unnamed protein product [Oryza sativa Japonica Group]							P:cellular metabolic process; F:coenzyme binding; F:catalytic activity	Os07g0601100 [Oryza sativa Japonica Group]
hv_11797	-1.83	-1.01	0.05	-0.19	0.16	1.21	1.14	0.00103761	16_8_4	secondary metabolism.flavonoids.flavonols	very weakly similar to (95.1) AT2G36690 | Symbols: | oxidoreductase, 2OG-Fe(II) oxygenase family protein | chr2:15379930-15381987 FORWARDweakly similar to ( 196) loc_os08g37456 12008.m080186 protein flavonol synthase/flavanone 3-hydroxylase, putative, expressed no original description	Os08g0480200 protein n=2 Tax=Oryza sativa RepID=Q6Z244_ORYSJ	unnamed protein product [Oryza sativa Japonica Group]	| 2-oxoglutarate (2OG) and Fe(II)-dependent oxygenase superfamily protein | chr2:15379930-15381987 FORWARD LENGTH=366						F:oxidoreductase activity	flavonol synthase flavanone 3-
hv_14379	-0.97	-1.05	-0.24	0.06	-0.05	0.75	1.06	0.000229762	16_8_4	secondary metabolism.flavonoids.flavonols	weakly similar to ( 102) AT1G17010 | Symbols: | oxidoreductase, 2OG-Fe(II) oxygenase family protein | chr1:5817667-5819183 FORWARDvery weakly similar to (80.5) ACCO_ACTCH 1-aminocyclopropane-1-carboxylate oxidase (EC 1.14.17.4) (ACC oxidase) (Ethylene-forming enzyme) (EFE) - Actinidia chinensis (Kiwi) (Yangtao)weakly similar to ( 157) loc_os01g24980 12001.m43008 protein naringenin,2-oxoglutarate …	Os01g0351800 protein n=2 Tax=Oryza sativa RepID=Q8S208_ORYSJ	unnamed protein product [Oryza sativa Japonica Group]	| 2-oxoglutarate (2OG) and Fe(II)-dependent oxygenase superfamily protein | chr1:5817667-5819183 FORWARD LENGTH=361	S-norcoclaurine synthase 1 OS=Coptis japonica GN=NCS1 PE=1 SV=1				EC:1.13.11.0	P:oxidation reduction; F:iron ion binding; F:oxidoreductase activity, acting on single donors with incorporation of molecular oxygen, incorporation of two atoms of oxygen	flavonol synthase flavanone 3-hydroxylase
hv_15846	5.68	0.63	1.07	-0.62	-0.01	-1.00	-1.88	0.000121493	16_8_5_1	secondary metabolism.flavonoids.isoflavones.isoflavone reductase	moderately similar to ( 346) AT1G75280 | Symbols: | isoflavone reductase, putative | chr1:28252030-28253355 FORWARDmoderately similar to ( 361) IFRH_MAIZE Isoflavone reductase homolog IRL (EC 1.3.1.-) - Zea mays (Maize)moderately similar to ( 386) loc_os06g27770 12006.m07322 protein isoflavone reductase, putative, expressed no original description	Putative uncharacterized protein Sb03g008740 n=1 Tax=Sorghum bicolor RepID=C5XF07_SORBI	unnamed protein product [Oryza sativa Japonica Group]	| NmrA-like negative transcriptional regulator family protein | chr1:28252030-28253355 FORWARD LENGTH=310	Isoflavone reductase homolog IRL OS=Zea mays GN=IRL PE=2 SV=1					P:metabolic process; F:catalytic activity; C:mitochondrion; F:binding	isoflavone reductase
hv_15847	2.53	-0.15	-0.14	-0.20	0.04	-0.03	-0.07	1.57058e-05	16_8_5_1	secondary metabolism.flavonoids.isoflavones.isoflavone reductase	very weakly similar to (82.4) IFRH_MAIZE Isoflavone reductase homolog IRL (EC 1.3.1.-) - Zea mays (Maize)very weakly similar to (80.5) loc_os01g01650 12001.m06809 protein isoflavone reductase homolog IRL, putative, expressed no original description	Putative uncharacterized protein Sb03g008740 n=1 Tax=Sorghum bicolor RepID=C5XF07_SORBI	unnamed protein product [Oryza sativa Japonica Group]	| NAD(P)-binding Rossmann-fold superfamily protein | chr1:28253890-28255173 FORWARD LENGTH=318	Isoflavone reductase homolog IRL OS=Zea mays GN=IRL PE=2 SV=1					P:oxidation reduction; P:response to stress; F:oxidoreductase activity; C:mitochondrion; F:binding	isoflavone reductase homolog irl
hv_19670	5.69	4.39	0.28	-2.23	-2.51	0.15	-0.82	1.00238e-05	17_1_1	hormone metabolism.abscisic acid.synthesis-degradation	very weakly similar to (95.9) AT2G44990 | Symbols: CCD7, MAX3, ATCCD7 | CCD7 (CAROTENOID CLEAVAGE DIOXYGENASE 7); 9-cis-epoxycarotenoid dioxygenase | chr2:18558938-18561621 FORWARDweakly similar to ( 149) loc_os04g46470 12004.m09596 protein dioxygenase RAMOSUS5, putative, expressed no original description	OSJNBb0034G17.9 protein n=3 Tax=Oryza sativa RepID=Q7XU29_ORYSJ	OSJNBb0034G17.9 [Oryza sativa (japonica cultivar-group)]	CCD7, MAX3, ATCCD7 | carotenoid cleavage dioxygenase 7 | chr2:18558938-18561621 FORWARD LENGTH=629	Carotenoid cleavage dioxygenase 7, chloroplastic OS=Arabidopsis thaliana GN=CCD7 PE=1 SV=1				EC:1.13.11.51	F:9-cis-epoxycarotenoid dioxygenase activity; P:carotene catabolic process; P:response to auxin stimulus; P:secondary shoot formation; C:plastid	carotenoid cleavage dioxygenase 7
hv_38211	-5.05	-3.31	-0.12	-0.02	0.20	1.65	2.89	6.40518e-08	17_1_1	hormone metabolism.abscisic acid.synthesis-degradation	highly similar to ( 890) AT2G27150 | Symbols: AAO3 | AAO3 (Abscisic ALDEHYDE OXIDASE 3); abscisic aldehyde oxidase/ aldehyde oxidase/ indole-3-acetaldehyde oxidase | chr2:11601952-11607014 FORWARDnearly identical (1295) ALDOL_ORYSA Putative aldehyde oxidase-like protein - Oryza sativa (Rice)nearly identical (1295) loc_os07g18120 12007.m06252 protein abscisic-aldehyde oxidase, putative, expressed …	Putative aldehyde oxidase-like protein n=3 Tax=Oryza sativa RepID=ALDOL_ORYSJ	putative aldehyde oxidase [Oryza sativa Japonica Group]	AAO3, At-AO3, AOdelta, AtAAO3 | abscisic aldehyde oxidase 3 | chr2:11601952-11607014 FORWARD LENGTH=1332	Putative aldehyde oxidase-like protein OS=Oryza sativa subsp. japonica GN=Os07g0281700 PE=3 SV=1				EC:1.2.3.1	F:aldehyde oxidase activity; F:electron carrier activity; F:iron ion binding; P:oxidation reduction; F:2 iron, 2 sulfur cluster binding; F:FAD binding; C:plastid	aldol_orysj ame: full= aldehyde oxidase-like protein
hv_42887	0.23	-0.52	-0.36	0.09	-0.02	0.76	1.24	7.97001e-05	17_1_1	hormone metabolism.abscisic acid.synthesis-degradation	weakly similar to ( 191) AT5G20960 | Symbols: AAO1, AO1, ATAO, ATAO1 | AAO1 (ARABIDOPSIS ALDEHYDE OXIDASE 1); aldehyde oxidase/ indole-3-acetaldehyde oxidase | chr5:7116783-7122338 FORWARDweakly similar to ( 197) ALDO2_ORYSA Probable aldehyde oxidase 2 (EC 1.2.3.1) (AO-2) - Oryza sativa (Rice)weakly similar to ( 197) loc_os03g57690 12003.m10683 protein aldehyde oxidase 1, putative, expressed no o…	Putative aldehyde oxidase n=3 Tax=Oryza sativa RepID=Q8LHR9_ORYSJ	putative aldehyde oxidase [Oryza sativa Japonica Group]	AAO1, AO1, ATAO, AT-AO1, AOalpha, AtAO1 | aldehyde oxidase 1 | chr5:7116783-7122338 FORWARD LENGTH=1368	Probable aldehyde oxidase 2 OS=Oryza sativa subsp. japonica GN=Os03g0790900 PE=2 SV=1				-	F:oxidoreductase activity; F:electron carrier activity; F:iron ion binding; P:oxidation reduction; F:2 iron, 2 sulfur cluster binding; F:FAD binding; C:plastid	aldehyde oxidase
hv_14768	-3.79	-1.41	-0.50	-0.09	0.48	0.99	1.15	4.78387e-06	17_1_1_1_10	hormone metabolism.abscisic acid.synthesis-degradation.synthesis.9-cis-epoxycarotenoid dioxygenase	moderately similar to ( 431) AT4G19170 | Symbols: NCED4 | NCED4 (NINE-CIS-EPOXYCAROTENOID DIOXYGENASE 4) | chr4:10481835-10483622 FORWARDweakly similar to ( 121) NDK1_ORYSA Nucleoside diphosphate kinase 1 (EC 2.7.4.6) (Nucleoside diphosphate kinase I) (NDK I) (NDP kinase I) (NDPK I) - Oryza sativa (Rice)highly similar to ( 595) loc_os02g47510 12002.m09785 protein carotenoid cleavage dioxygenase 1…	9-cis-epoxycarotenoid dioxygenase 1 n=3 Tax=Oryza sativa RepID=Q6YVJ0_ORYSJ	unnamed protein product [Oryza sativa Japonica Group]	NCED4, CCD4 | nine-cis-epoxycarotenoid dioxygenase 4 | chr4:10481835-10483622 FORWARD LENGTH=595	Probable carotenoid cleavage dioxygenase 4, chloroplastic OS=Arabidopsis thaliana GN=CCD4 PE=1 SV=1					C:plastid	carotenoid cleavage dioxygenase 4a
hv_40370	-3.76	-1.38	-0.52	-0.11	0.34	0.96	1.20	2.97091e-06	17_1_1_1_10	hormone metabolism.abscisic acid.synthesis-degradation.synthesis.9-cis-epoxycarotenoid dioxygenase	highly similar to ( 639) AT4G19170 | Symbols: NCED4 | NCED4 (NINE-CIS-EPOXYCAROTENOID DIOXYGENASE 4) | chr4:10481835-10483622 FORWARDweakly similar to ( 121) NDK1_ORYSA Nucleoside diphosphate kinase 1 (EC 2.7.4.6) (Nucleoside diphosphate kinase I) (NDK I) (NDP kinase I) (NDPK I) - Oryza sativa (Rice)highly similar to ( 882) loc_os02g47510 12002.m09785 protein carotenoid cleavage dioxygenase 1, pu…	9-cis-epoxycarotenoid dioxygenase 1 n=3 Tax=Oryza sativa RepID=Q6YVJ0_ORYSJ	unnamed protein product [Oryza sativa Japonica Group]	NCED4, CCD4 | nine-cis-epoxycarotenoid dioxygenase 4 | chr4:10481835-10483622 FORWARD LENGTH=595	Probable carotenoid cleavage dioxygenase 4, chloroplastic OS=Arabidopsis thaliana GN=CCD4 PE=1 SV=1				-	C:plastoglobule; F:protein binding	carotenoid cleavage dioxygenase 4a
hv_00829	-1.44	0.35	1.19	-0.15	-0.62	-0.02	2.40	0.000113646	17_1_2	hormone metabolism.abscisic acid.signal transduction	weakly similar to ( 162) AT2G36270 | Symbols: ABI5, GIA1 | ABI5 (ABA INSENSITIVE 5); DNA binding / transcription activator/ transcription factor | chr2:15204980-15206571 REVERSEmoderately similar to ( 373) loc_os01g64000 12001.m150782 protein ABA response element binding factor, putative, expressed no original description	ABA responsive element binding factor 1 n=1 Tax=Hordeum vulgare subsp. vulgare RepID=A1XXI9_HORVD	putative ABA response element binding factor [Oryza sativa Japonica Group]	ABI5, GIA1 | Basic-leucine zipper (bZIP) transcription factor family protein | chr2:15204980-15206571 REVERSE LENGTH=442	Protein ABSCISIC ACID-INSENSITIVE 5 OS=Arabidopsis thaliana GN=ABI5 PE=1 SV=1
hv_02205	1.63	0.68	0.01	0.08	-0.09	-0.22	-0.82	2.75005e-08	17_1_2	hormone metabolism.abscisic acid.signal transduction	weakly similar to ( 124) AT3G24650 | Symbols: ABI3, SIS10 | ABI3 (ABA INSENSITIVE 3); DNA binding / basal transcription repressor/ transcription activator/ transcription factor | chr3:8997911-9000780 FORWARDweakly similar to ( 117) VIV1_MAIZE Regulatory protein viviparous-1 - Zea mays (Maize)moderately similar to ( 383) loc_os08g01090 12008.m26543 protein B3 DNA binding domain containing protein,…	Iron deficiency-responsive element binding factor 1 n=1 Tax=Hordeum vulgare RepID=D0G0A5_HORVU	transcription factor viviparous 1-like [Oryza sativa Japonica Group]	ABI3, SIS10 | AP2/B3-like transcriptional factor family protein | chr3:8997911-9000780 FORWARD LENGTH=720	B3 domain-containing protein IDEF1 OS=Oryza sativa subsp. japonica GN=IDEF1 PE=2 SV=1					F:DNA binding; P:regulation of transcription, DNA-dependent	iron deficiency-responsive element binding factor 1
hv_10537	-1.44	-0.41	-0.15	0.54	0.37	0.20	-0.13	0.00431864	17_1_3	hormone metabolism.abscisic acid.induced-regulated-responsive-activated	moderately similar to ( 225) AT1G28200 | Symbols: FIP1 | FIP1 (FH INTERACTING PROTEIN 1) | chr1:9850395-9852300 REVERSEmoderately similar to ( 345) loc_os03g52670 12003.m10241 protein FIP1, putative, expressed no original description	GRAM domain containing protein, expressed n=3 Tax=Oryza sativa RepID=Q84R37_ORYSJ	unnamed protein product [Oryza sativa Japonica Group]	FIP1 | FH interacting protein 1 | chr1:9850395-9852300 REVERSE LENGTH=259	GEM-like protein 1 OS=Arabidopsis thaliana GN=FIP1 PE=1 SV=1						oryza sativa protein aba-responsive protein aap03417
hv_13572	4.62	-0.24	-0.43	0.31	-0.53	0.26	1.26	0.0037079	17_1_3	hormone metabolism.abscisic acid.induced-regulated-responsive-activated	weakly similar to ( 152) AT4G24960 | Symbols: ATHVA22D | ATHVA22D | chr4:12828401-12828982 FORWARDweakly similar to ( 182) HVA22_HORVU Protein HVA22 - Hordeum vulgare (Barley)weakly similar to ( 180) loc_os08g36440 12008.m07633 protein protein HVA22, putative, expressed no original description	Putative uncharacterized protein Sb02g026270 n=1 Tax=Sorghum bicolor RepID=C5X273_SORBI	unnamed protein product [Oryza sativa Japonica Group]	ATHVA22D, HVA22D | HVA22 homologue D | chr4:12828060-12828982 FORWARD LENGTH=135	Protein HVA22 OS=Hordeum vulgare GN=HVA22 PE=2 SV=1					C:integral to membrane; P:response to stress	hva22_horvu ame: full=protein hva22
hv_15174	2.57	0.74	-0.05	-1.39	-1.10	-0.45	3.72	6.63718e-05	17_1_3	hormone metabolism.abscisic acid.induced-regulated-responsive-activated	weakly similar to ( 146) AT5G50720 | Symbols: ATHVA22E, HVA22E | ATHVA22E | chr5:20633442-20634502 REVERSEmoderately similar to ( 241) HVA22_HORVU Protein HVA22 - Hordeum vulgare (Barley)weakly similar to ( 199) loc_os08g36440 12008.m07633 protein protein HVA22, putative, expressed no original description	Protein HVA22 n=2 Tax=Triticeae RepID=HVA22_HORVU	unnamed protein product [Oryza sativa Japonica Group]	ATHVA22E, HVA22E | HVA22 homologue E | chr5:20633442-20634502 REVERSE LENGTH=116	Protein HVA22 OS=Hordeum vulgare GN=HVA22 PE=2 SV=1					C:integral to membrane; P:response to stress	protein hva22
hv_15175	2.86	0.95	0.11	-1.48	-1.15	-0.38	3.90	6.62493e-05	17_1_3	hormone metabolism.abscisic acid.induced-regulated-responsive-activated	weakly similar to ( 147) AT5G50720 | Symbols: ATHVA22E, HVA22E | ATHVA22E | chr5:20633442-20634502 REVERSEmoderately similar to ( 226) HVA22_HORVU Protein HVA22 - Hordeum vulgare (Barley)weakly similar to ( 187) loc_os08g36440 12008.m07633 protein protein HVA22, putative, expressed no original description	Protein HVA22 n=2 Tax=Triticeae RepID=HVA22_HORVU	unnamed protein product [Oryza sativa Japonica Group]	ATHVA22E, HVA22E | HVA22 homologue E | chr5:20633442-20634502 REVERSE LENGTH=116	Protein HVA22 OS=Hordeum vulgare GN=HVA22 PE=2 SV=1					C:integral to membrane; P:response to stress	protein hva22
hv_19050	-0.20	-0.28	-0.11	0.00	0.44	0.75	4.19	0.00310816	17_1_3	hormone metabolism.abscisic acid.induced-regulated-responsive-activated	very weakly similar to (86.7) AT2G40170 | Symbols: ATEM6, GEA6 | GEA6 (LATE EMBRYOGENESIS ABUNDANT 6) | chr2:16779792-16780167 REVERSEweakly similar to ( 110) LE19A_HORVU Late embryogenesis abundant protein B19.1A (B19.1) - Hordeum vulgare (Barley)weakly similar to ( 102) loc_os05g28210 12005.m83960 protein embryonic abundant protein 1, putative, expressed no original description	Em protein n=15 Tax=Triticeae RepID=EM1_WHEAT	Emp1 [Oryza sativa (japonica cultivar-group)]	ATEM6, GEA6, EM6 | Stress induced protein | chr2:16779792-16780167 REVERSE LENGTH=92	Late embryogenesis abundant protein B19.1A OS=Hordeum vulgare GN=B19.1A PE=2 SV=1					P:response to stress	early-methionine-labelled polypeptide
hv_19051	-0.39	0.37	-0.53	0.13	0.35	6.19	11.95	8.08508e-07	17_1_3	hormone metabolism.abscisic acid.induced-regulated-responsive-activated	weakly similar to ( 114) AT2G40170 | Symbols: ATEM6, GEA6 | GEA6 (LATE EMBRYOGENESIS ABUNDANT 6) | chr2:16779792-16780167 REVERSEweakly similar to ( 155) LE19A_HORVU Late embryogenesis abundant protein B19.1A (B19.1) - Hordeum vulgare (Barley)weakly similar to ( 135) loc_os05g28210 12005.m83960 protein embryonic abundant protein 1, putative, expressed no original description	Em protein n=15 Tax=Triticeae RepID=EM1_WHEAT	Emp1 [Oryza sativa (japonica cultivar-group)]	ATEM6, GEA6, EM6 | Stress induced protein | chr2:16779792-16780167 REVERSE LENGTH=92	Late embryogenesis abundant protein B19.1A OS=Hordeum vulgare GN=B19.1A PE=2 SV=1					P:response to stress	early-methionine-labelled polypeptide
hv_19052	-0.24	-0.26	-0.37	0.15	0.60	0.27	3.07	1.32245e-06	17_1_3	hormone metabolism.abscisic acid.induced-regulated-responsive-activated	very weakly similar to (86.7) AT2G40170 | Symbols: ATEM6, GEA6 | GEA6 (LATE EMBRYOGENESIS ABUNDANT 6) | chr2:16779792-16780167 REVERSEweakly similar to ( 110) LE19A_HORVU Late embryogenesis abundant protein B19.1A (B19.1) - Hordeum vulgare (Barley)weakly similar to ( 102) loc_os05g28210 12005.m83960 protein embryonic abundant protein 1, putative, expressed no original description	Em protein n=15 Tax=Triticeae RepID=EM1_WHEAT	Emp1 [Oryza sativa (japonica cultivar-group)]	ATEM6, GEA6, EM6 | Stress induced protein | chr2:16779792-16780167 REVERSE LENGTH=92	Late embryogenesis abundant protein B19.1A OS=Hordeum vulgare GN=B19.1A PE=2 SV=1					P:response to stress	early-methionine-labelled polypeptide
hv_21071	1.81	2.18	-0.13	-0.59	-0.46	-1.06	-0.98	0.00321872	17_1_3	hormone metabolism.abscisic acid.induced-regulated-responsive-activated	weakly similar to ( 126) AT5G08350 | Symbols: | GRAM domain-containing protein / ABA-responsive protein-related | chr5:2686417-2687175 REVERSEweakly similar to ( 181) loc_os04g44510 12004.m09410 protein FIP1, putative, expressed no original description	OSJNBa0038O10.18 protein n=4 Tax=Oryza RepID=Q7XKJ0_ORYSJ	OSJNBa0038O10.18 [Oryza sativa (japonica cultivar-group)]	| GRAM domain-containing protein / ABA-responsive protein-related | chr5:2686417-2687175 REVERSE LENGTH=222	GEM-like protein 4 OS=Arabidopsis thaliana GN=At5g08350 PE=2 SV=1						Os04g0527000 [Oryza sativa Japonica Group]
hv_28073	-3.31	-3.02	0.97	1.24	-0.16	0.65	-0.22	2.53079e-05	17_1_3	hormone metabolism.abscisic acid.induced-regulated-responsive-activated	very weakly similar to (80.1) AT4G24960 | Symbols: ATHVA22D | ATHVA22D | chr4:12828401-12828982 FORWARD no original description	Receptor expression-enhancing protein 5 n=1 Tax=Camponotus floridanus RepID=E1ZY09_9HYME		HVA22D | HVA22 homologue D | chr4:12828237-12829019 FORWARD LENGTH=135	Receptor expression-enhancing protein 5 OS=Bos taurus GN=REEP5 PE=2 SV=1					F:receptor activity	receptor expression-enhancing protein 5
hv_39533	-0.45	0.73	1.47	-1.00	-0.40	0.19	4.97	0.00334226	17_1_3	hormone metabolism.abscisic acid.induced-regulated-responsive-activated	weakly similar to ( 125) AT2G40170 | Symbols: ATEM6, GEA6 | GEA6 (LATE EMBRYOGENESIS ABUNDANT 6) | chr2:16779792-16780167 REVERSEweakly similar to ( 156) EM2_WHEAT Em protein CS41 - Triticum aestivum (Wheat)weakly similar to ( 144) loc_os05g28210 12005.m83960 protein embryonic abundant protein 1, putative, expressed no original description	Em protein CS41 n=4 Tax=Pooideae RepID=EM2_WHEAT	Emp1 [Oryza sativa (japonica cultivar-group)]	ATEM6, GEA6, EM6 | Stress induced protein | chr2:16779792-16780167 REVERSE LENGTH=92	Em protein CS41 OS=Triticum aestivum GN=EM PE=2 SV=1				-	P:response to stress; P:response to abscisic acid stimulus	early-methionine-labelled polypeptide
hv_39534	0.19	-0.04	0.59	-0.05	0.08	0.23	3.55	0.000692479	17_1_3	hormone metabolism.abscisic acid.induced-regulated-responsive-activated	weakly similar to ( 115) AT2G40170 | Symbols: ATEM6, GEA6 | GEA6 (LATE EMBRYOGENESIS ABUNDANT 6) | chr2:16779792-16780167 REVERSEweakly similar to ( 153) LE19A_HORVU Late embryogenesis abundant protein B19.1A (B19.1) - Hordeum vulgare (Barley)weakly similar to ( 138) loc_os05g28210 12005.m83960 protein embryonic abundant protein 1, putative, expressed no original description	Em protein n=15 Tax=Triticeae RepID=EM1_WHEAT	Emp1 [Oryza sativa (japonica cultivar-group)]	ATEM6, GEA6, EM6 | Stress induced protein | chr2:16779792-16780167 REVERSE LENGTH=92	Late embryogenesis abundant protein B19.1A OS=Hordeum vulgare GN=B19.1A PE=2 SV=1				-	P:response to stress	early-methionine-labelled polypeptide
hv_42966	1.13	1.73	1.14	0.11	-0.30	-0.47	-4.72	2.98479e-08	17_2_1	hormone metabolism.auxin.synthesis-degradation	moderately similar to ( 375) AT3G02875 | Symbols: ILR1 | ILR1 (IAA-LEUCINE RESISTANT 1); IAA-Leu conjugate hydrolase/ IAA-Phe conjugate hydrolase/ metallopeptidase | chr3:631993-633859 FORWARDmoderately similar to ( 483) loc_os07g14590 12007.m05904 protein IAA-amino acid hydrolase ILR1 precursor, putative, expressed no original description	Putative uncharacterized protein Sb02g007720 n=1 Tax=Sorghum bicolor RepID=C5X248_SORBI	putative IAA amidohydrolase [Oryza sativa Japonica Group]	ILR1 | Peptidase M20/M25/M40 family protein | chr3:631993-633859 FORWARD LENGTH=442	IAA-amino acid hydrolase ILR1-like 8 OS=Oryza sativa subsp. japonica GN=ILL8 PE=2 SV=1				-	C:cytoplasmic membrane-bounded vesicle; P:metabolic process; F:hydrolase activity; F:protein binding	ill8_orysj ame: full=iaa-amino acid hydrolase ilr1-like 8 flags: precursor
hv_05752	-0.02	-0.01	0.50	0.10	0.42	2.85	3.92	0.000611983	17_2_2	hormone metabolism.auxin.signal transduction	weakly similar to ( 105) PIN5_ORYSA Probable auxin efflux carrier component 5 (OsPIN5) - Oryza sativa (Rice)weakly similar to ( 105) loc_os01g58860 12001.m12027 protein auxin efflux carrier component 5, putative, expressed no original description	Putative uncharacterized protein Sb03g037350 n=1 Tax=Sorghum bicolor RepID=C5XMI2_SORBI	putative auxin transporter PIN1 [Oryza sativa Japonica Group]		Probable auxin efflux carrier component 5 OS=Oryza sativa subsp. japonica GN=PIN5 PE=2 SV=1					P:transmembrane transport; C:integral to membrane	auxin:hydrogen symporter transporter
hv_06435	-2.69	-0.15	0.12	0.01	0.08	0.08	-0.14	1.08696e-05	17_2_2	hormone metabolism.auxin.signal transduction	moderately similar to ( 204) AT5G16530 | Symbols: PIN5 | PIN5 (PIN-FORMED 5); auxin:hydrogen symporter/ transporter | chr5:5400735-5402626 FORWARDmoderately similar to ( 269) PIN6_ORYSA Probable auxin efflux carrier component 6 (OsPIN6) - Oryza sativa (Rice)moderately similar to ( 269) loc_os01g69070 12001.m13008 protein auxin efflux carrier component 6, putative, expressed no original description	Probable auxin efflux carrier component 6 n=4 Tax=Poaceae RepID=PIN6_ORYSJ	auxin efflux carrier-like [Oryza sativa Japonica Group]	PIN5 | Auxin efflux carrier family protein | chr5:5400735-5402626 FORWARD LENGTH=351	Probable auxin efflux carrier component 6 OS=Oryza sativa subsp. japonica GN=PIN6 PE=2 SV=1					P:transmembrane transport; C:integral to membrane	auxin efflux carrier component
hv_15247	1.32	0.22	0.09	-0.77	-1.43	-0.33	-1.29	0.00189341	17_2_2	hormone metabolism.auxin.signal transduction	moderately similar to ( 206) AT5G57090 | Symbols: EIR1, WAV6, ATPIN2, PIN2, AGR, AGR1 | EIR1 (ETHYLENE INSENSITIVE ROOT 1); auxin efflux transmembrane transporter/ auxin:hydrogen symporter/ transporter | chr5:23100765-23104456 FORWARDmoderately similar to ( 254) PIN2_ORYSA Probable auxin efflux carrier component 2 (OsPIN2) - Oryza sativa (Rice)moderately similar to ( 254) loc_os06g44970 12006.m09…	Putative uncharacterized protein Sb10g026300 n=1 Tax=Sorghum bicolor RepID=C5Z7A0_SORBI	unnamed protein product [Oryza sativa Japonica Group]	EIR1, WAV6, ATPIN2, PIN2, AGR, AGR1 | Auxin efflux carrier family protein | chr5:23100765-23104456 FORWARD LENGTH=647	Probable auxin efflux carrier component 2 OS=Oryza sativa subsp. japonica GN=PIN2 PE=2 SV=1					P:positive gravitropism; C:lytic vacuole; C:basal plasma membrane; F:auxin efflux transmembrane transporter activity; C:cytoplasmic membrane-bounded vesicle; P:auxin polar transport; F:auxin:hydrogen symporter activity; P:transmembrane transport; P:response to auxin stimulus; P:response to glucose stimulus; C:integral to membrane; P:response to ethylene stimulus	auxin efflux carrier
hv_24785	-5.07	-1.84	0.28	0.54	0.96	0.61	-0.32	1.14034e-08	17_2_2	hormone metabolism.auxin.signal transduction	very weakly similar to (81.3) AT5G16530 | Symbols: PIN5 | PIN5 (PIN-FORMED 5); auxin:hydrogen symporter/ transporter | chr5:5400735-5402626 FORWARDvery weakly similar to (81.6) PIN4_ORYSA Probable auxin efflux carrier component 4 (OsPIN4) - Oryza sativa (Rice)very weakly similar to (84.0) loc_os09g32770 12009.m06363 protein auxin efflux carrier component 4, putative, expressed no original descrip…	Auxin efflux carrier n=1 Tax=Oryza sativa Japonica Group RepID=D5A7J3_ORYSJ	TPA: auxin efflux carrier [Oryza sativa Japonica Group]	PIN5 | Auxin efflux carrier family protein | chr5:5400735-5402626 FORWARD LENGTH=351						C:mitochondrion; C:integral to membrane; C:membrane; P:transmembrane transport	tpa: auxin efflux carrier
hv_42303	1.33	0.71	0.12	0.27	0.05	-0.84	-1.26	0.000148341	17_2_2	hormone metabolism.auxin.signal transduction	very weakly similar to (89.0) AT1G73590 | Symbols: PIN1, ATPIN1 | PIN1 (PIN-FORMED 1); transporter | chr1:27659772-27662876 FORWARDvery weakly similar to (91.3) PIN1C_ORYSA Probable auxin efflux carrier component 1c (OsPIN1c) - Oryza sativa (Rice)very weakly similar to (91.3) loc_os06g12610 12006.m05977 protein auxin efflux carrier component 1c, putative, expressed no original description	Auxin transporter PIN1 n=1 Tax=Triticum aestivum RepID=Q6RK61_WHEAT	putative auxin transporter [Oryza sativa Japonica Group]	PIN1, ATPIN1 | Auxin efflux carrier family protein | chr1:27659772-27662876 FORWARD LENGTH=622	Probable auxin efflux carrier component 1c OS=Oryza sativa subsp. japonica GN=PIN1C PE=2 SV=1				-	P:transmembrane transport; C:integral to membrane	auxin efflux carrier
hv_05136	4.06	2.64	0.86	0.50	-0.74	-2.05	-3.71	1.67661e-06	17_2_3	hormone metabolism.auxin.induced-regulated-responsive-activated	weakly similar to ( 144) loc_os09g37369 12009.m60291 protein OsSAUR41 - Auxin-responsive SAUR gene family member, expressed no original description	Putative uncharacterized protein n=1 Tax=Oryza sativa Indica Group RepID=B8BE40_ORYSI	putative auxin induced protein [Oryza sativa Japonica Group]							F:calmodulin binding; P:auxin mediated signaling pathway; C:mitochondrion	auxin induced protein
hv_05137	3.26	0.27	0.58	-0.02	-1.19	-1.79	-2.06	0.000160269	17_2_3	hormone metabolism.auxin.induced-regulated-responsive-activated	weakly similar to ( 137) loc_os09g37460 12009.m06693 protein OsSAUR51 - Auxin-responsive SAUR gene family member, expressed no original description	Putative uncharacterized protein n=1 Tax=Oryza sativa Indica Group RepID=B8BE40_ORYSI	putative auxin induced protein [Oryza sativa Japonica Group]							F:calmodulin binding; P:auxin mediated signaling pathway; C:mitochondrion	auxin induced protein
[truncated: 3,541 more rows]
