# Supplementary material for: Metabolic and transcriptional transitions in barley glumes reveal a role as transitory resource buffers during endosperm filling
Source: J Exp Bot. 2015 Jan 22;66(5):1397–411. doi: 10.1093/jxb/eru492 (PMC4339599; doi:10.1093/jxb/eru492)
Supplement: Supplementary Data [file supp_eru492_jexbot132944_file003.xlsx]

## Sheet: Supplemental Table 3
Supplemental Table 2: Differentially expressed transcripts in barley endosperm
Log2 transformed, quantile normalised and baseline transformed microarray data from three biological replicates;
ANOVA analysis was preformed (p<0.005, FC>3) and p values corrected after Benjamini-Hochberg are given
Array Identifier	Days after pollination						p (corrected)	Annotation
	4	8	10	14	18	24		BIN__BINCODE	BIN__Name	BIN__Description	uniref90 Hit desciption	oryza-protein Hit description	TAIR10 Hit description	uniprot-sprot Hit description	BIN2__BINCODE	BIN2__Description	BIN2__Name	Blast2go-Enzyme Codes	Blast2go-GOs	Blast2go-Seq Description
hv_00001	0.93	0.26	0.04	-0.06	-1.11	-2.94	0.000153796	1_1_1_1	PS.lightreaction.photosystem II.LHC-II	moderately similar to ( 205) AT2G05070 | Symbols: LHCB2.2, LHCB2 | LHCB2.2; chlorophyll binding | chr2:1799436-1800329 REVERSEmoderately similar to ( 213) CB23_ORYSA Chlorophyll a-b binding protein, chloroplast precursor (LHCII type I CAB) (LHCP) - Oryza sativa (Rice)moderately similar to ( 213) loc_os03g39610 12003.m35304 protein chlorophyll a-b binding protein, chloroplast precursor, putative, …	Chlorophyll a-b binding protein of LHCII n=1 Tax=Chlamydomonas reinhardtii RepID=A8JCU4_CHLRE	type II light-harvesting chlorophyll a/b-binding protein [Oryza sativa Japonica Group]	LHCB2.2, LHCB2 | photosystem II light harvesting complex gene 2.2 | chr2:1799436-1800329 REVERSE LENGTH=265	Chlorophyll a-b binding protein, chloroplastic OS=Oryza sativa subsp. japonica GN=RCABP89 PE=2 SV=1					C:membrane; P:photosynthesis, light harvesting; C:chloroplast	chlorophyll a-b binding protein of lhcii
hv_07443	1.85	1.05	0.37	-0.37	-0.88	-2.09	0.000137787	1_1_1_1	PS.lightreaction.photosystem II.LHC-II	weakly similar to ( 157) AT3G27690 | Symbols: LHCB2.4, LHCB2.3, LHCB2 | LHCB2.3; chlorophyll binding | chr3:10256002-10256921 FORWARDweakly similar to ( 160) CB23_ORYSA Chlorophyll a-b binding protein, chloroplast precursor (LHCII type I CAB) (LHCP) - Oryza sativa (Rice)weakly similar to ( 160) loc_os03g39610 12003.m35304 protein chlorophyll a-b binding protein, chloroplast precursor, putative, e…	Chlorophyll a-b binding protein, chloroplastic n=16 Tax=Spermatophyta RepID=CB23_ORYSJ	Os03g0592500 [Oryza sativa Japonica Group]	LHCB2.4, LHCB2.3, LHCB2 | photosystem II light harvesting complex gene 2.3 | chr3:10256002-10256921 FORWARD LENGTH=266	Chlorophyll a-b binding protein, chloroplastic OS=Oryza sativa subsp. japonica GN=RCABP89 PE=2 SV=1					C:plastid; P:photosynthesis	chlorophyll a-b binding protein
hv_07444	0.24	1.01	0.34	-0.57	-1.01	-2.20	0.000592235	1_1_1_1	PS.lightreaction.photosystem II.LHC-II	weakly similar to ( 107) AT1G29930 | Symbols: CAB1, AB140, CAB140, LHCB1.3 | CAB1 (CHLOROPHYLL A/B BINDING PROTEIN 1); chlorophyll binding | chr1:10478071-10478874 FORWARDweakly similar to ( 106) CB23_ORYSA Chlorophyll a-b binding protein, chloroplast precursor (LHCII type I CAB) (LHCP) - Oryza sativa (Rice)weakly similar to ( 106) loc_os03g39610 12003.m35304 protein chlorophyll a-b binding prote…	Light-harvesting chlorophyll a/b binding protein of photosystem II n=1 Tax=Ginkgo biloba RepID=Q39768_GINBI	Os03g0592500 [Oryza sativa Japonica Group]	CAB1, AB140, CAB140, LHCB1.3 | chlorophyll A/B binding protein 1 | chr1:10478071-10478874 FORWARD LENGTH=267	Chlorophyll a-b binding protein 1, chloroplastic OS=Arabidopsis thaliana GN=LHCB1.3 PE=1 SV=1					C:membrane; P:photosynthesis, light harvesting; C:chloroplast	chlorophyll a b-binding protein
hv_12396	0.95	1.25	0.61	-0.57	-1.21	-2.50	2.03015e-05	1_1_1_1	PS.lightreaction.photosystem II.LHC-II	moderately similar to ( 363) AT3G47470 | Symbols: LHCA4, CAB4 | LHCA4 (LIGHT-HARVESTING CHLOROPHYLL-PROTEIN COMPLEX I SUBUNIT A4); chlorophyll binding | chr3:17493622-17494773 REVERSEmoderately similar to ( 216) CB12_PETHY Chlorophyll a-b binding protein, chloroplast precursor (LHCI type II CAB) - Petunia hybrida (Petunia)moderately similar to ( 393) loc_os08g33820 12008.m080044 protein chlorophy…	Chlorophyll a/b-binding protein (Fragment) n=1 Tax=Hordeum vulgare RepID=Q9LKC7_HORVU	unnamed protein product [Oryza sativa Japonica Group]	LHCA4, CAB4 | light-harvesting chlorophyll-protein complex I subunit A4 | chr3:17493622-17494773 REVERSE LENGTH=251	Chlorophyll a-b binding protein 1B-20, chloroplastic (Fragment) OS=Hordeum vulgare GN=LHC Ib-20 PE=1 SV=1					F:metal ion binding; P:photosynthesis, light harvesting; C:photosystem II; P:protein-chromophore linkage; F:chlorophyll binding; C:integral to membrane; C:photosystem I; C:chloroplast thylakoid membrane; C:mitochondrion	chlorophyll a-b binding protein 4
hv_12397	1.18	0.59	0.16	-0.13	-0.63	-1.79	7.36691e-06	1_1_1_1	PS.lightreaction.photosystem II.LHC-II	weakly similar to ( 107) AT3G47470 | Symbols: LHCA4, CAB4 | LHCA4 (LIGHT-HARVESTING CHLOROPHYLL-PROTEIN COMPLEX I SUBUNIT A4); chlorophyll binding | chr3:17493622-17494773 REVERSEweakly similar to ( 110) loc_os08g33820 12008.m080044 protein chlorophyll a-b binding protein 4, chloroplast precursor, putative, expressed no original description	Chlorophyll a/b-binding protein (Fragment) n=1 Tax=Hordeum vulgare RepID=Q9LKC7_HORVU	unnamed protein product [Oryza sativa Japonica Group]	LHCA4, CAB4 | light-harvesting chlorophyll-protein complex I subunit A4 | chr3:17493622-17494773 REVERSE LENGTH=251	Chlorophyll a-b binding protein 1B-20, chloroplastic (Fragment) OS=Hordeum vulgare GN=LHC Ib-20 PE=1 SV=1					F:metal ion binding; P:photosynthesis, light harvesting; C:photosystem II; P:protein-chromophore linkage; F:chlorophyll binding; C:integral to membrane; C:photosystem I; C:chloroplast thylakoid membrane	chlorophyll a-b binding protein 4
hv_12398	1.12	1.41	0.59	-0.54	-1.14	-2.40	4.37885e-06	1_1_1_1	PS.lightreaction.photosystem II.LHC-II	moderately similar to ( 365) AT3G47470 | Symbols: LHCA4, CAB4 | LHCA4 (LIGHT-HARVESTING CHLOROPHYLL-PROTEIN COMPLEX I SUBUNIT A4); chlorophyll binding | chr3:17493622-17494773 REVERSEmoderately similar to ( 218) CB12_PETHY Chlorophyll a-b binding protein, chloroplast precursor (LHCI type II CAB) - Petunia hybrida (Petunia)moderately similar to ( 395) loc_os08g33820 12008.m080044 protein chlorophy…	Chlorophyll a/b-binding protein (Fragment) n=1 Tax=Hordeum vulgare RepID=Q9LKC7_HORVU	unnamed protein product [Oryza sativa Japonica Group]	LHCA4, CAB4 | light-harvesting chlorophyll-protein complex I subunit A4 | chr3:17493622-17494773 REVERSE LENGTH=251	Chlorophyll a-b binding protein 1B-20, chloroplastic (Fragment) OS=Hordeum vulgare GN=LHC Ib-20 PE=1 SV=1					C:membrane; C:mitochondrion; P:photosynthesis, light harvesting; C:chloroplast	chlorophyll a-b binding protein 4
hv_12439	1.72	0.50	-0.27	-0.47	-0.41	-0.81	0.000179574	1_1_1_1	PS.lightreaction.photosystem II.LHC-II	moderately similar to ( 373) AT1G19150 | Symbols: LHCA6, LHCA2*1 | LHCA6; chlorophyll binding | chr1:6612806-6613799 FORWARDmoderately similar to ( 307) CB12_PETHY Chlorophyll a-b binding protein, chloroplast precursor (LHCI type II CAB) - Petunia hybrida (Petunia)moderately similar to ( 424) loc_os09g26810 12009.m05833 protein chlorophyll a-b binding protein, chloroplast precursor, putative, exp…	Putative uncharacterized protein n=1 Tax=Zea mays RepID=B4FVG9_MAIZE	unnamed protein product [Oryza sativa Japonica Group]	LHCA6, LHCA2*1 | photosystem I light harvesting complex gene 6 | chr1:6612806-6613799 FORWARD LENGTH=270	Chlorophyll a-b binding protein 7, chloroplastic OS=Solanum lycopersicum GN=CAB7 PE=3 SV=1					C:membrane; P:photosynthesis, light harvesting; C:chloroplast	light-harvesting complex i protein lhca6
hv_14646	0.86	0.35	0.11	-0.12	-0.78	-2.01	3.82808e-06	1_1_1_1	PS.lightreaction.photosystem II.LHC-II	moderately similar to ( 452) AT5G01530 | Symbols: | chlorophyll A-B binding protein CP29 (LHCB4) | chr5:209084-210243 FORWARDmoderately similar to ( 240) CB29_CHLRE Chlorophyll a-b binding protein CP29 - Chlamydomonas reinhardtiimoderately similar to ( 494) loc_os07g37240 12007.m29225 protein expressed protein no original description	LHCB4 n=1 Tax=Bambusa oldhamii RepID=B7SB30_BAMOL	unnamed protein product [Oryza sativa Japonica Group]	LHCB4.1 | light harvesting complex photosystem II | chr5:209084-210243 FORWARD LENGTH=290	Chlorophyll a-b binding protein CP29.1, chloroplastic OS=Arabidopsis thaliana GN=LHCB4.1 PE=1 SV=1					C:membrane; P:photosynthesis, light harvesting; C:chloroplast	chloroplast chlorophyll a b binding protein cab- 7
hv_16133	2.01	0.79	0.55	-0.21	-1.90	-1.39	0.000708152	1_1_1_1	PS.lightreaction.photosystem II.LHC-II	moderately similar to ( 472) AT2G34420 | Symbols: LHB1B2, LHCB1.5 | LHB1B2; chlorophyll binding | chr2:14522716-14523513 REVERSEhighly similar to ( 511) CB21_WHEAT Chlorophyll a-b binding protein, chloroplast precursor (LHCII type I CAB) (LHCP) - Triticum aestivum (Wheat)moderately similar to ( 497) loc_os01g52240 12001.m11398 protein chlorophyll a-b binding protein 2, chloroplast precursor, puta…	Chlorophyll a-b binding protein, chloroplastic n=2 Tax=Triticeae RepID=CB21_WHEAT	unnamed protein product [Oryza sativa Japonica Group]	LHB1B2, LHCB1.5 | photosystem II light harvesting complex gene B1B2 | chr2:14522716-14523513 REVERSE LENGTH=265	Chlorophyll a-b binding protein, chloroplastic OS=Triticum aestivum GN=WHAB1.6 PE=3 SV=1					F:metal ion binding; P:photosynthesis, light harvesting; C:photosystem II; P:protein-chromophore linkage; F:chlorophyll binding; C:integral to membrane; C:photosystem I; C:chloroplast thylakoid membrane	chloroplast chlorophyll a b binding protein
hv_16135	1.52	0.50	0.10	-0.03	-1.37	-2.39	0.000492585	1_1_1_1	PS.lightreaction.photosystem II.LHC-II	moderately similar to ( 430) AT2G34420 | Symbols: LHB1B2, LHCB1.5 | LHB1B2; chlorophyll binding | chr2:14522716-14523513 REVERSEmoderately similar to ( 462) CB21_WHEAT Chlorophyll a-b binding protein, chloroplast precursor (LHCII type I CAB) (LHCP) - Triticum aestivum (Wheat)moderately similar to ( 454) loc_os01g52240 12001.m11398 protein chlorophyll a-b binding protein 2, chloroplast precursor, …	Chlorophyll a-b binding protein, chloroplastic n=2 Tax=Triticeae RepID=CB21_WHEAT	unnamed protein product [Oryza sativa Japonica Group]	LHB1B2, LHCB1.5 | photosystem II light harvesting complex gene B1B2 | chr2:14522716-14523513 REVERSE LENGTH=265	Chlorophyll a-b binding protein, chloroplastic OS=Triticum aestivum GN=WHAB1.6 PE=3 SV=1					F:metal ion binding; P:photosynthesis, light harvesting; C:photosystem II; P:protein-chromophore linkage; F:chlorophyll binding; C:integral to membrane; C:photosystem I; C:chloroplast thylakoid membrane	chloroplast chlorophyll a b binding protein
hv_16136	1.42	0.68	0.30	-0.15	-2.08	-3.78	0.000421122	1_1_1_1	PS.lightreaction.photosystem II.LHC-II	moderately similar to ( 448) AT2G34420 | Symbols: LHB1B2, LHCB1.5 | LHB1B2; chlorophyll binding | chr2:14522716-14523513 REVERSEmoderately similar to ( 489) CB21_WHEAT Chlorophyll a-b binding protein, chloroplast precursor (LHCII type I CAB) (LHCP) - Triticum aestivum (Wheat)moderately similar to ( 479) loc_os01g52240 12001.m11398 protein chlorophyll a-b binding protein 2, chloroplast precursor, …	Chlorophyll a-b binding protein, chloroplastic n=2 Tax=Triticeae RepID=CB21_WHEAT	unnamed protein product [Oryza sativa Japonica Group]	LHB1B2, LHCB1.5 | photosystem II light harvesting complex gene B1B2 | chr2:14522716-14523513 REVERSE LENGTH=265	Chlorophyll a-b binding protein, chloroplastic OS=Triticum aestivum GN=WHAB1.6 PE=3 SV=1					F:metal ion binding; P:photosynthesis, light harvesting; C:photosystem II; P:protein-chromophore linkage; F:chlorophyll binding; C:integral to membrane; C:photosystem I; C:chloroplast thylakoid membrane	chloroplast chlorophyll a b binding protein
hv_16137	1.59	0.91	0.45	-0.08	-2.65	-4.32	0.00127408	1_1_1_1	PS.lightreaction.photosystem II.LHC-II	moderately similar to ( 442) AT2G34420 | Symbols: LHB1B2, LHCB1.5 | LHB1B2; chlorophyll binding | chr2:14522716-14523513 REVERSEmoderately similar to ( 485) CB21_WHEAT Chlorophyll a-b binding protein, chloroplast precursor (LHCII type I CAB) (LHCP) - Triticum aestivum (Wheat)moderately similar to ( 473) loc_os01g52240 12001.m11398 protein chlorophyll a-b binding protein 2, chloroplast precursor, …	Chlorophyll a-b binding protein, chloroplastic n=2 Tax=Triticeae RepID=CB21_WHEAT	unnamed protein product [Oryza sativa Japonica Group]	LHB1B2, LHCB1.5 | photosystem II light harvesting complex gene B1B2 | chr2:14522716-14523513 REVERSE LENGTH=265	Chlorophyll a-b binding protein, chloroplastic OS=Triticum aestivum GN=WHAB1.6 PE=3 SV=1					F:metal ion binding; P:photosynthesis, light harvesting; C:photosystem II; P:protein-chromophore linkage; F:chlorophyll binding; C:integral to membrane; C:photosystem I; C:chloroplast thylakoid membrane	chloroplast chlorophyll a b binding protein
hv_16139	0.72	0.49	0.28	-0.20	-1.64	-4.08	0.000513331	1_1_1_1	PS.lightreaction.photosystem II.LHC-II	moderately similar to ( 305) AT2G34420 | Symbols: LHB1B2, LHCB1.5 | LHB1B2; chlorophyll binding | chr2:14522716-14523513 REVERSEmoderately similar to ( 323) CB24_TOBAC Chlorophyll a-b binding protein 40, chloroplast precursor (LHCII type I CAB-40) (LHCP) - Nicotiana tabacum (Common tobacco)moderately similar to ( 323) loc_os01g52240 12001.m11398 protein chlorophyll a-b binding protein 2, chloropl…	Chlorophyll a-b binding protein 3C, chloroplastic n=31 Tax=Magnoliophyta RepID=CB2G_SOLLC	unnamed protein product [Oryza sativa Japonica Group]	LHB1B2, LHCB1.5 | photosystem II light harvesting complex gene B1B2 | chr2:14522716-14523513 REVERSE LENGTH=265	Chlorophyll a-b binding protein 3C, chloroplastic OS=Solanum lycopersicum GN=CAB3C PE=3 SV=1					F:metal ion binding; P:photosynthesis, light harvesting; C:photosystem II; P:protein-chromophore linkage; F:chlorophyll binding; C:integral to membrane; C:photosystem I; C:chloroplast thylakoid membrane	light harvesting chlorophyll a b-binding protein lhcb1
hv_16140	1.53	0.82	0.57	0.00	-2.59	-4.67	0.00235361	1_1_1_1	PS.lightreaction.photosystem II.LHC-II	moderately similar to ( 261) AT2G34420 | Symbols: LHB1B2, LHCB1.5 | LHB1B2; chlorophyll binding | chr2:14522716-14523513 REVERSEmoderately similar to ( 275) CB24_TOBAC Chlorophyll a-b binding protein 40, chloroplast precursor (LHCII type I CAB-40) (LHCP) - Nicotiana tabacum (Common tobacco)moderately similar to ( 274) loc_os01g52240 12001.m11398 protein chlorophyll a-b binding protein 2, chloropl…	Chlorophyll a-b binding protein 3C, chloroplastic n=31 Tax=Magnoliophyta RepID=CB2G_SOLLC	unnamed protein product [Oryza sativa Japonica Group]	LHB1B2, LHCB1.5 | photosystem II light harvesting complex gene B1B2 | chr2:14522716-14523513 REVERSE LENGTH=265	Chlorophyll a-b binding protein 3C, chloroplastic OS=Solanum lycopersicum GN=CAB3C PE=3 SV=1					F:metal ion binding; P:photosynthesis, light harvesting; C:photosystem II; P:protein-chromophore linkage; F:chlorophyll binding; C:integral to membrane; C:photosystem I; C:chloroplast thylakoid membrane	light harvesting chlorophyll a b-binding protein lhcb1
hv_16143	0.46	1.18	0.20	-0.63	-0.84	-1.88	0.000690723	1_1_1_1	PS.lightreaction.photosystem II.LHC-II	weakly similar to ( 155) AT2G34420 | Symbols: LHB1B2, LHCB1.5 | LHB1B2; chlorophyll binding | chr2:14522716-14523513 REVERSEweakly similar to ( 164) CB24_TOBAC Chlorophyll a-b binding protein 40, chloroplast precursor (LHCII type I CAB-40) (LHCP) - Nicotiana tabacum (Common tobacco)weakly similar to ( 163) loc_os09g17740 12009.m05032 protein chlorophyll a-b binding protein 1, chloroplast precurso…	Chlorophyll a-b binding protein 3A, chloroplastic (Fragments) n=4 Tax=Solanum lycopersicum RepID=CB2E_SOLLC	unnamed protein product [Oryza sativa Japonica Group]	LHB1B2, LHCB1.5 | photosystem II light harvesting complex gene B1B2 | chr2:14522716-14523513 REVERSE LENGTH=265	Chlorophyll a-b binding protein 1C, chloroplastic (Fragments) OS=Solanum lycopersicum GN=CAB1C PE=3 SV=1					F:metal ion binding; P:photosynthesis, light harvesting; C:photosystem II; P:protein-chromophore linkage; F:chlorophyll binding; C:integral to membrane; C:photosystem I; C:chloroplast thylakoid membrane	chlorophyll a b binding protein of lhcii type i precursor
hv_16144	0.56	1.06	0.38	-0.67	-0.89	-1.98	0.000147522	1_1_1_1	PS.lightreaction.photosystem II.LHC-II	very weakly similar to (96.7) AT2G34420 | Symbols: LHB1B2, LHCB1.5 | LHB1B2; chlorophyll binding | chr2:14522716-14523513 REVERSEvery weakly similar to (99.0) CB22_HORVU Chlorophyll a-b binding protein 2, chloroplast precursor (LHCII type I CAB-2) (LHCP) - Hordeum vulgare (Barley)very weakly similar to (96.3) loc_os09g17740 12009.m05032 protein chlorophyll a-b binding protein 1, chloroplast precu…	Chlorophyll a-b binding protein 3C, chloroplastic n=31 Tax=Magnoliophyta RepID=CB2G_SOLLC	unnamed protein product [Oryza sativa Japonica Group]	LHB1B2, LHCB1.5 | photosystem II light harvesting complex gene B1B2 | chr2:14522716-14523513 REVERSE LENGTH=265	Chlorophyll a-b binding protein 2, chloroplastic OS=Hordeum vulgare GN=CAB2 PE=3 SV=1					F:metal ion binding; P:photosynthesis, light harvesting; C:photosystem II; P:protein-chromophore linkage; F:chlorophyll binding; C:integral to membrane; C:photosystem I; C:chloroplast thylakoid membrane	chloroplast chlorophyll a b binding protein
hv_16149	0.37	1.04	0.12	-0.53	-1.08	-2.03	0.000113735	1_1_1_1	PS.lightreaction.photosystem II.LHC-II	weakly similar to ( 147) AT2G34420 | Symbols: LHB1B2, LHCB1.5 | LHB1B2; chlorophyll binding | chr2:14522716-14523513 REVERSEweakly similar to ( 150) CB22_ORYSA Chlorophyll a-b binding protein 2, chloroplast precursor (LHCII type I CAB-2) (LHCP) - Oryza sativa (Rice)weakly similar to ( 150) loc_os09g17740 12009.m05032 protein chlorophyll a-b binding protein 1, chloroplast precursor, putative, expr…	Chlorophyll a-b binding protein 3C, chloroplastic n=31 Tax=Magnoliophyta RepID=CB2G_SOLLC	unnamed protein product [Oryza sativa Japonica Group]	LHB1B2, LHCB1.5 | photosystem II light harvesting complex gene B1B2 | chr2:14522716-14523513 REVERSE LENGTH=265	Chlorophyll a-b binding protein 3C, chloroplastic OS=Solanum lycopersicum GN=CAB3C PE=3 SV=1					F:metal ion binding; P:photosynthesis, light harvesting; C:photosystem II; P:protein-chromophore linkage; F:chlorophyll binding; C:integral to membrane; C:photosystem I; C:chloroplast thylakoid membrane	chloroplast chlorophyll a b binding protein
hv_16172	0.83	1.32	0.41	-0.52	-0.54	-1.54	0.00176851	1_1_1_1	PS.lightreaction.photosystem II.LHC-II	moderately similar to ( 468) AT5G54270 | Symbols: LHCB3, LHCB3*1 | LHCB3 (LIGHT-HARVESTING CHLOROPHYLL B-BINDING PROTEIN 3); structural molecule | chr5:22038424-22039383 FORWARDhighly similar to ( 532) CB23_HORVU Chlorophyll a-b binding protein of LHCII type III, chloroplast precursor (CAB) - Hordeum vulgare (Barley)moderately similar to ( 467) loc_os07g37550 12007.m079717 protein chlorophyll a-b…	Chlorophyll a-b binding protein of LHCII type III, chloroplastic n=9 Tax=Poaceae RepID=CB23_HORVU	unnamed protein product [Oryza sativa Japonica Group]	LHCB3, LHCB3*1 | light-harvesting chlorophyll B-binding protein 3 | chr5:22038424-22039383 FORWARD LENGTH=265	Chlorophyll a-b binding protein of LHCII type III, chloroplastic OS=Hordeum vulgare GN=LHBC PE=2 SV=1					F:metal ion binding; P:photosynthesis, light harvesting; C:photosystem II; P:protein-chromophore linkage; F:chlorophyll binding; C:integral to membrane; C:photosystem I; C:chloroplast thylakoid membrane	chloroplast chlorophyll a b binding protein
hv_16210	0.96	0.35	0.02	-0.01	-0.22	-0.93	3.46981e-05	1_1_1_1	PS.lightreaction.photosystem II.LHC-II	moderately similar to ( 380) AT1G61520 | Symbols: LHCA3 | LHCA3; chlorophyll binding | chr1:22700493-22701149 FORWARDweakly similar to ( 150) CB12_PETHY Chlorophyll a-b binding protein, chloroplast precursor (LHCI type II CAB) - Petunia hybrida (Petunia)moderately similar to ( 420) loc_os02g10390 12002.m33354 protein chlorophyll a-b binding protein 8, chloroplast precursor, putative, expressed no…	Putative chlorophyll a/b-binding protein type III n=2 Tax=Oryza sativa RepID=Q6H748_ORYSJ	unnamed protein product [Oryza sativa Japonica Group]	LHCA3 | photosystem I light harvesting complex gene 3 | chr1:22700152-22701149 FORWARD LENGTH=273	Chlorophyll a-b binding protein 8, chloroplastic OS=Solanum lycopersicum GN=CAB8 PE=3 SV=1					C:membrane; C:mitochondrion; P:photosynthesis, light harvesting; C:chloroplast	type iii chlorophyll a b-binding protein
hv_17375	2.60	0.94	0.75	-0.25	-2.22	-5.24	8.86149e-06	1_1_1_1	PS.lightreaction.photosystem II.LHC-II	moderately similar to ( 253) AT2G34420 | Symbols: LHB1B2, LHCB1.5 | LHB1B2; chlorophyll binding | chr2:14522716-14523513 REVERSEmoderately similar to ( 284) CB21_WHEAT Chlorophyll a-b binding protein, chloroplast precursor (LHCII type I CAB) (LHCP) - Triticum aestivum (Wheat)moderately similar to ( 262) loc_os01g41710 12001.m42672 protein chlorophyll a-b binding protein 2, chloroplast precursor, …	Chlorophyll a-b binding protein, chloroplastic n=2 Tax=Triticeae RepID=CB21_WHEAT	unnamed protein product [Oryza sativa Japonica Group]	LHB1B2, LHCB1.5 | photosystem II light harvesting complex gene B1B2 | chr2:14522716-14523513 REVERSE LENGTH=265	Chlorophyll a-b binding protein, chloroplastic OS=Triticum aestivum GN=WHAB1.6 PE=3 SV=1					F:metal ion binding; P:photosynthesis, light harvesting; C:photosystem II; P:protein-chromophore linkage; F:chlorophyll binding; C:integral to membrane; C:photosystem I; C:chloroplast thylakoid membrane	chlorophyll a b-binding protein wcab precursor
hv_17376	2.01	1.17	0.10	-0.55	-1.42	-2.92	0.000694313	1_1_1_1	PS.lightreaction.photosystem II.LHC-II	moderately similar to ( 467) AT2G34420 | Symbols: LHB1B2, LHCB1.5 | LHB1B2; chlorophyll binding | chr2:14522716-14523513 REVERSEhighly similar to ( 503) CB21_WHEAT Chlorophyll a-b binding protein, chloroplast precursor (LHCII type I CAB) (LHCP) - Triticum aestivum (Wheat)moderately similar to ( 494) loc_os01g41710 12001.m42672 protein chlorophyll a-b binding protein 2, chloroplast precursor, puta…	Chlorophyll a-b binding protein, chloroplastic n=2 Tax=Triticeae RepID=CB21_WHEAT	unnamed protein product [Oryza sativa Japonica Group]	LHB1B2, LHCB1.5 | photosystem II light harvesting complex gene B1B2 | chr2:14522716-14523513 REVERSE LENGTH=265	Chlorophyll a-b binding protein, chloroplastic OS=Triticum aestivum GN=WHAB1.6 PE=3 SV=1					F:metal ion binding; P:photosynthesis, light harvesting; C:photosystem II; P:protein-chromophore linkage; F:chlorophyll binding; C:integral to membrane; C:photosystem I; C:chloroplast thylakoid membrane	chloroplast chlorophyll a b binding protein
hv_36218	2.05	1.28	0.39	-0.11	-0.99	-2.14	1.52607e-05	1_1_1_1	PS.lightreaction.photosystem II.LHC-II	moderately similar to ( 403) AT3G27690 | Symbols: LHCB2.4, LHCB2.3, LHCB2 | LHCB2.3; chlorophyll binding | chr3:10256002-10256921 FORWARDmoderately similar to ( 412) CB23_ORYSA Chlorophyll a-b binding protein, chloroplast precursor (LHCII type I CAB) (LHCP) - Oryza sativa (Rice)moderately similar to ( 412) loc_os03g39610 12003.m35304 protein chlorophyll a-b binding protein, chloroplast precursor,…	Chlorophyll a-b binding protein, chloroplastic n=16 Tax=Spermatophyta RepID=CB23_ORYSJ	Os03g0592500 [Oryza sativa Japonica Group]	LHCB2.4, LHCB2.3, LHCB2 | photosystem II light harvesting complex gene 2.3 | chr3:10256002-10256921 FORWARD LENGTH=266	Chlorophyll a-b binding protein, chloroplastic OS=Oryza sativa subsp. japonica GN=RCABP89 PE=2 SV=1					C:membrane; P:photosynthesis, light harvesting; C:chloroplast	chlorophyll a-b binding protein
hv_36692	1.76	0.68	0.05	-0.08	-1.11	-3.02	0.000644962	1_1_1_1	PS.lightreaction.photosystem II.LHC-II	moderately similar to ( 451) AT2G34420 | Symbols: LHB1B2, LHCB1.5 | LHB1B2; chlorophyll binding | chr2:14522716-14523513 REVERSEmoderately similar to ( 480) CB21_MAIZE Chlorophyll a-b binding protein 1, chloroplast precursor (LHCII type I CAB-1) (LHCP) - Zea mays (Maize)moderately similar to ( 480) loc_os01g52240 12001.m11398 protein chlorophyll a-b binding protein 2, chloroplast precursor, putat…	Chlorophyll a-b binding protein, chloroplastic n=8 Tax=Magnoliophyta RepID=CB2A_SPIOL	unnamed protein product [Oryza sativa Japonica Group]	LHB1B2, LHCB1.5 | photosystem II light harvesting complex gene B1B2 | chr2:14522716-14523513 REVERSE LENGTH=265	Chlorophyll a-b binding protein 1, chloroplastic OS=Zea mays GN=CAB1 PE=3 SV=1					F:metal ion binding; P:photosynthesis, light harvesting; C:photosystem II; P:protein-chromophore linkage; F:chlorophyll binding; C:integral to membrane; C:photosystem I; C:chloroplast thylakoid membrane	chlorophyll a-b binding protein 2
hv_36693	1.17	1.50	0.61	-0.28	-1.24	-2.31	0.000428011	1_1_1_1	PS.lightreaction.photosystem II.LHC-II	moderately similar to ( 450) AT2G34420 | Symbols: LHB1B2, LHCB1.5 | LHB1B2; chlorophyll binding | chr2:14522716-14523513 REVERSEmoderately similar to ( 493) CB21_WHEAT Chlorophyll a-b binding protein, chloroplast precursor (LHCII type I CAB) (LHCP) - Triticum aestivum (Wheat)moderately similar to ( 476) loc_os01g52240 12001.m11398 protein chlorophyll a-b binding protein 2, chloroplast precursor, …	Chlorophyll a-b binding protein, chloroplastic n=2 Tax=Triticeae RepID=CB21_WHEAT	unnamed protein product [Oryza sativa Japonica Group]	LHB1B2, LHCB1.5 | photosystem II light harvesting complex gene B1B2 | chr2:14522716-14523513 REVERSE LENGTH=265	Chlorophyll a-b binding protein, chloroplastic OS=Triticum aestivum GN=WHAB1.6 PE=3 SV=1					F:metal ion binding; P:photosynthesis, light harvesting; C:photosystem II; P:protein-chromophore linkage; F:chlorophyll binding; C:integral to membrane; C:photosystem I; C:chloroplast thylakoid membrane	chloroplast chlorophyll a b binding protein
hv_37252	1.18	1.09	0.34	-0.22	-0.51	-1.66	1.02827e-05	1_1_1_1	PS.lightreaction.photosystem II.LHC-II	moderately similar to ( 410) AT3G61470 | Symbols: LHCA2 | LHCA2; chlorophyll binding | chr3:22745736-22747032 FORWARDmoderately similar to ( 410) CB12_PETHY Chlorophyll a-b binding protein, chloroplast precursor (LHCI type II CAB) - Petunia hybrida (Petunia)moderately similar to ( 451) loc_os07g38960 12007.m29236 protein chlorophyll a-b binding protein, chloroplast precursor, putative, expressed …	LHCI-680, photosystem I antenna protein n=2 Tax=Pooideae RepID=Q43485_HORVU	putative photosystem I antenna protein [Oryza sativa Japonica Group]	LHCA2 | photosystem I light harvesting complex gene 2 | chr3:22745736-22747032 FORWARD LENGTH=257	Chlorophyll a-b binding protein 7, chloroplastic OS=Solanum lycopersicum GN=CAB7 PE=3 SV=1					F:metal ion binding; P:photosynthesis, light harvesting; C:photosystem II; P:protein-chromophore linkage; F:chlorophyll binding; C:integral to membrane; C:photosystem I; C:chloroplast thylakoid membrane	lhci- photosystem i antenna protein
hv_39457	1.01	1.38	0.43	-0.40	-0.76	-1.41	9.89112e-05	1_1_1_1	PS.lightreaction.photosystem II.LHC-II	moderately similar to ( 244) AT1G15820 | Symbols: LHCB6, CP24 | LHCB6 (LIGHT HARVESTING COMPLEX PSII SUBUNIT 6); chlorophyll binding | chr1:5446685-5447676 REVERSEmoderately similar to ( 242) CB4_SPIOL Chlorophyll a-b binding protein CP24, chloroplast precursor - Spinacia oleracea (Spinach)moderately similar to ( 263) loc_os04g38410 12004.m08831 protein chlorophyll a-b binding protein CP24, chlor…	OSJNBa0036B21.6 protein n=5 Tax=Poaceae RepID=Q7XV11_ORYSJ	OSJNBa0036B21.6 [Oryza sativa (japonica cultivar-group)]	LHCB6, CP24 | light harvesting complex photosystem II subunit 6 | chr1:5446685-5447676 REVERSE LENGTH=258	Chlorophyll a-b binding protein CP24 10B, chloroplastic OS=Solanum lycopersicum GN=CAP10B PE=3 SV=1	1	moderately similar to ( 244) AT1G15820 | Symbols: LHCB6, CP24 | LHCB6 (LIGHT HARVESTING COMPLEX PSII SUBUNIT 6); chlorophyll binding | chr1:5446685-5447676 REVERSEmoderately similar to ( 242) CB4_SPIOL Chlorophyll a-b binding protein CP24, chloroplast precursor - Spinacia oleracea (Spinach)moderately similar to ( 263) loc_os04g38410 12004.m08831 protein chlorophyll a-b binding protein CP24, chlor…	PS.lightreaction.photosystem I.LHC-I	-	C:membrane; P:photosynthesis, light harvesting; C:chloroplast	lhcb6 protein
hv_40076	0.42	1.03	0.28	-0.53	-0.93	-2.06	0.000116099	1_1_1_1	PS.lightreaction.photosystem II.LHC-II	moderately similar to ( 425) AT2G34420 | Symbols: LHB1B2, LHCB1.5 | LHB1B2; chlorophyll binding | chr2:14522716-14523513 REVERSEmoderately similar to ( 449) CB2A_SPIOL Chlorophyll a-b binding protein, chloroplast precursor (LHCII type I CAB) (LHCP) - Spinacia oleracea (Spinach)moderately similar to ( 452) loc_os01g52240 12001.m11398 protein chlorophyll a-b binding protein 2, chloroplast precursor…	Chlorophyll a-b binding protein 3C, chloroplastic n=31 Tax=Magnoliophyta RepID=CB2G_SOLLC	unnamed protein product [Oryza sativa Japonica Group]	LHB1B2, LHCB1.5 | photosystem II light harvesting complex gene B1B2 | chr2:14522716-14523513 REVERSE LENGTH=265	Chlorophyll a-b binding protein 3C, chloroplastic OS=Solanum lycopersicum GN=CAB3C PE=3 SV=1				-	C:membrane; P:photosynthesis, light harvesting; C:chloroplast	light harvesting chlorophyll a b-binding protein lhcb1
hv_40077	0.99	0.15	0.07	0.04	-1.17	-3.07	0.000329219	1_1_1_1	PS.lightreaction.photosystem II.LHC-II	moderately similar to ( 449) AT2G34420 | Symbols: LHB1B2, LHCB1.5 | LHB1B2; chlorophyll binding | chr2:14522716-14523513 REVERSEmoderately similar to ( 494) CB21_WHEAT Chlorophyll a-b binding protein, chloroplast precursor (LHCII type I CAB) (LHCP) - Triticum aestivum (Wheat)moderately similar to ( 481) loc_os01g52240 12001.m11398 protein chlorophyll a-b binding protein 2, chloroplast precursor, …	Chlorophyll a-b binding protein, chloroplastic n=2 Tax=Triticeae RepID=CB21_WHEAT	unnamed protein product [Oryza sativa Japonica Group]	LHB1B2, LHCB1.5 | photosystem II light harvesting complex gene B1B2 | chr2:14522716-14523513 REVERSE LENGTH=265	Chlorophyll a-b binding protein, chloroplastic OS=Triticum aestivum GN=WHAB1.6 PE=3 SV=1				-	F:metal ion binding; P:photosynthesis, light harvesting; C:photosystem II; P:protein-chromophore linkage; F:chlorophyll binding; C:integral to membrane; C:photosystem I; C:chloroplast thylakoid membrane	chloroplast chlorophyll a b binding protein
hv_40078	2.32	0.86	0.99	0.06	-1.33	-1.75	0.00350819	1_1_1_1	PS.lightreaction.photosystem II.LHC-II	moderately similar to ( 448) AT2G34420 | Symbols: LHB1B2, LHCB1.5 | LHB1B2; chlorophyll binding | chr2:14522716-14523513 REVERSEmoderately similar to ( 490) CB21_WHEAT Chlorophyll a-b binding protein, chloroplast precursor (LHCII type I CAB) (LHCP) - Triticum aestivum (Wheat)moderately similar to ( 479) loc_os01g52240 12001.m11398 protein chlorophyll a-b binding protein 2, chloroplast precursor, …	Chlorophyll a-b binding protein, chloroplastic n=2 Tax=Triticeae RepID=CB21_WHEAT	unnamed protein product [Oryza sativa Japonica Group]	LHB1B2, LHCB1.5 | photosystem II light harvesting complex gene B1B2 | chr2:14522716-14523513 REVERSE LENGTH=265	Chlorophyll a-b binding protein, chloroplastic OS=Triticum aestivum GN=WHAB1.6 PE=3 SV=1				-	F:metal ion binding; P:photosynthesis, light harvesting; C:photosystem II; P:protein-chromophore linkage; F:chlorophyll binding; C:integral to membrane; C:photosystem I; C:chloroplast thylakoid membrane	chloroplast chlorophyll a b binding protein
hv_40079	1.68	0.41	0.74	0.00	-1.67	-1.79	0.00171855	1_1_1_1	PS.lightreaction.photosystem II.LHC-II	moderately similar to ( 472) AT2G34420 | Symbols: LHB1B2, LHCB1.5 | LHB1B2; chlorophyll binding | chr2:14522716-14523513 REVERSEhighly similar to ( 510) CB21_WHEAT Chlorophyll a-b binding protein, chloroplast precursor (LHCII type I CAB) (LHCP) - Triticum aestivum (Wheat)moderately similar to ( 495) loc_os01g52240 12001.m11398 protein chlorophyll a-b binding protein 2, chloroplast precursor, puta…	Chlorophyll a-b binding protein, chloroplastic n=2 Tax=Triticeae RepID=CB21_WHEAT	unnamed protein product [Oryza sativa Japonica Group]	LHB1B2, LHCB1.5 | photosystem II light harvesting complex gene B1B2 | chr2:14522716-14523513 REVERSE LENGTH=265	Chlorophyll a-b binding protein, chloroplastic OS=Triticum aestivum GN=WHAB1.6 PE=3 SV=1				-	F:metal ion binding; P:photosynthesis, light harvesting; C:photosystem II; P:protein-chromophore linkage; F:chlorophyll binding; C:integral to membrane; C:photosystem I; C:chloroplast thylakoid membrane	chloroplast chlorophyll a b binding protein
hv_40951	1.63	1.09	0.50	-0.34	-0.90	-1.39	2.92144e-06	1_1_1_1	PS.lightreaction.photosystem II.LHC-II	weakly similar to ( 199) AT1G45474 | Symbols: LHCA5 | LHCA5; pigment binding | chr1:17179353-17180439 FORWARDvery weakly similar to (93.6) CB12_PETHY Chlorophyll a-b binding protein, chloroplast precursor (LHCI type II CAB) - Petunia hybrida (Petunia)moderately similar to ( 239) loc_os02g52650 12002.m10295 protein chlorophyll a-b binding protein 4, chloroplast precursor, putative, expressed no or…	Os02g0764500 protein n=2 Tax=Oryza sativa RepID=Q6Z7Q1_ORYSJ	unnamed protein product [Oryza sativa Japonica Group]	LHCA5 | photosystem I light harvesting complex gene 5 | chr1:17179353-17180439 FORWARD LENGTH=256	Chlorophyll a-b binding protein 8, chloroplastic OS=Solanum lycopersicum GN=CAB8 PE=3 SV=1				-	F:pigment binding; C:photosystem I antenna complex; C:light-harvesting complex; P:photosynthesis, light harvesting in photosystem I; C:chloroplast	lhca5 pigment binding
hv_41200	0.92	0.80	0.44	-0.15	-0.88	-2.45	1.6982e-06	1_1_1_1	PS.lightreaction.photosystem II.LHC-II	weakly similar to ( 177) AT1G55670 | Symbols: PSAG | PSAG (PHOTOSYSTEM I SUBUNIT G) | chr1:20802874-20803356 REVERSEmoderately similar to ( 252) PSAG_HORVU Photosystem I reaction center subunit V, chloroplast precursor (PSI-G) (Photosystem I 9 kDa protein) - Hordeum vulgare (Barley)weakly similar to ( 199) loc_os09g30340 12009.m06185 protein photosystem I reaction center subunit V, chloroplast pr…	Photosystem I reaction center subunit V, chloroplastic n=3 Tax=Pooideae RepID=PSAG_HORVU	unnamed protein product [Oryza sativa Japonica Group]	PSAG | photosystem I subunit G | chr1:20802874-20803356 REVERSE LENGTH=160	Photosystem I reaction center subunit V, chloroplastic OS=Hordeum vulgare GN=PSAG PE=1 SV=1				-	C:integral to membrane; P:photosynthetic electron transport in photosystem I; P:protein stabilization; P:photosystem I stabilization; C:chloroplast photosystem I; P:photosynthetic NADP+ reduction	photosystem 1 subunit 5
hv_41226	1.39	1.06	0.39	-0.09	-1.46	-2.53	6.82258e-07	1_1_1_1	PS.lightreaction.photosystem II.LHC-II	moderately similar to ( 406) AT4G10340 | Symbols: LHCB5 | LHCB5 (LIGHT HARVESTING COMPLEX OF PHOTOSYSTEM II 5); chlorophyll binding | chr4:6408200-6409496 FORWARDweakly similar to ( 198) CB2B_PINSY Chlorophyll a-b binding protein type 2 member 1B, chloroplast precursor (Chlorophyll a-b binding protein type II 1B) (CAB) (LHCP) - Pinus sylvestris (Scots pine)moderately similar to ( 462) loc_os11g13…	Precursor of CP29, core chlorophyll a/b binding (CAB) protein of photosystem II (PSII) n=2 Tax=BEP clade RepID=Q40039_HORVU	unnamed protein product [Oryza sativa Japonica Group]	LHCB5 | light harvesting complex of photosystem II 5 | chr4:6408200-6409496 FORWARD LENGTH=280	Chlorophyll a-b binding protein CP26, chloroplastic OS=Arabidopsis thaliana GN=LHCB5 PE=2 SV=1				-	C:membrane; C:mitochondrion; P:photosynthesis, light harvesting; C:chloroplast	precursor of core chlorophyll a b binding protein of photosystem ii
hv_41264	0.65	0.71	0.38	-0.74	-0.79	-1.00	0.000610433	1_1_1_1	PS.lightreaction.photosystem II.LHC-II	moderately similar to ( 355) AT3G54890 | Symbols: LHCA1 | LHCA1; chlorophyll binding | chr3:20339881-20340922 REVERSEweakly similar to ( 142) CB21_SINAL Chlorophyll a-b binding protein 1, chloroplast precursor (LHCII type I CAB-1) (LHCP) - Sinapis alba (White mustard) (Brassica hirta)moderately similar to ( 420) loc_os06g21590 12006.m32064 protein chlorophyll a-b binding protein 6A, chloroplast p…	Chlorophyll a-b binding protein 1B-21, chloroplastic n=4 Tax=BEP clade RepID=CB121_HORVU	unnamed protein product [Oryza sativa Japonica Group]	LHCA1 | photosystem I light harvesting complex gene 1 | chr3:20339706-20340922 REVERSE LENGTH=241	Chlorophyll a-b binding protein 1B-21, chloroplastic OS=Hordeum vulgare GN=LHC Ib-21 PE=1 SV=1				-	F:metal ion binding; P:photosynthesis, light harvesting; C:photosystem II; P:protein-chromophore linkage; F:chlorophyll binding; C:integral to membrane; C:photosystem I; C:chloroplast thylakoid membrane	chlorophyll a-b binding protein
hv_04055	1.57	1.72	0.56	-0.64	-1.26	-3.01	6.69984e-08	1_1_1_2	PS.lightreaction.photosystem II.PSII polypeptide subunits	weakly similar to ( 176) AT1G14150 | Symbols: | oxygen evolving enhancer 3 (PsbQ) family protein | chr1:4839885-4840632 FORWARDmoderately similar to ( 241) loc_os02g36850 12002.m08772 protein oxygen evolving enhancer protein 3, putative, expressed no original description	Os02g0578400 protein n=1 Tax=Oryza sativa Japonica Group RepID=Q6EP57_ORYSJ	putative Oxygen-evolving enhancer protein 3-2, chloroplast precursor (OEE3) [Oryza sativa Japonica Group]	PQL1, PQL2 | PsbQ-like 2 | chr1:4839885-4840632 FORWARD LENGTH=190						C:chloroplast photosystem II; C:chloroplast thylakoid lumen; C:extrinsic to membrane; F:calcium ion binding; P:photosynthesis; C:oxygen evolving complex	oxygen evolving enhancer protein 3
hv_04056	1.46	1.64	0.50	-0.59	-1.18	-3.32	1.56447e-08	1_1_1_2	PS.lightreaction.photosystem II.PSII polypeptide subunits	weakly similar to ( 106) AT1G14150 | Symbols: | oxygen evolving enhancer 3 (PsbQ) family protein | chr1:4839885-4840632 FORWARDweakly similar to ( 137) loc_os02g36850 12002.m08772 protein oxygen evolving enhancer protein 3, putative, expressed no original description	Os02g0578400 protein n=1 Tax=Oryza sativa Japonica Group RepID=Q6EP57_ORYSJ	putative Oxygen-evolving enhancer protein 3-2, chloroplast precursor (OEE3) [Oryza sativa Japonica Group]	PQL1, PQL2 | PsbQ-like 2 | chr1:4839885-4840632 FORWARD LENGTH=190						C:extrinsic to membrane; F:calcium ion binding; P:photosynthesis; C:plastid; C:oxygen evolving complex	oxygen evolving enhancer protein 3
hv_06384	2.24	1.01	0.32	-0.40	-0.08	-0.41	8.13363e-06	1_1_1_2	PS.lightreaction.photosystem II.PSII polypeptide subunits	weakly similar to ( 180) AT4G28660 | Symbols: PSB28 | PSB28 (PHOTOSYSTEM II REACTION CENTER PSB28 PROTEIN) | chr4:14150008-14150933 FORWARDmoderately similar to ( 219) loc_os01g71190 12001.m13162 protein photosystem II reaction center W protein, putative, expressed no original description	Photosystem II reaction center PSB28 protein, chloroplastic n=3 Tax=Oryza sativa RepID=PSB28_ORYSJ	putative photosystem II protein reaction center W [Oryza sativa Japonica Group]	PSB28 | photosystem II reaction center PSB28 protein | chr4:14150008-14150933 FORWARD LENGTH=198	Photosystem II reaction center PSB28 protein, chloroplastic OS=Oryza sativa subsp. japonica GN=PSB28 PE=2 SV=2					C:oxygen evolving complex; C:plastid; P:photosynthesis	photosystem ii reaction center w protein
hv_07314	2.21	1.29	0.63	-0.23	-1.16	-2.19	1.53728e-08	1_1_1_2	PS.lightreaction.photosystem II.PSII polypeptide subunits	weakly similar to ( 129) AT1G03600 | Symbols: | photosystem II family protein | chr1:898916-899440 FORWARDweakly similar to ( 137) loc_os03g21560 12003.m07560 protein photosystem II 11 kD protein, putative, expressed no original description	Os03g0333400 protein n=2 Tax=Oryza sativa RepID=Q10LV7_ORYSJ	Os03g0333400 [Oryza sativa Japonica Group]	PSB27 | photosystem II family protein | chr1:898916-899440 FORWARD LENGTH=174	Thylakoid lumenal protein At1g03610, chloroplastic OS=Arabidopsis thaliana GN=At1g03600 PE=1 SV=1						photosystem ii 11 kd protein
hv_10212	1.58	0.96	0.30	-0.56	-0.27	-0.50	6.4497e-08	1_1_1_2	PS.lightreaction.photosystem II.PSII polypeptide subunits	weakly similar to ( 120) AT1G05385 | Symbols: | photosystem II 11 kDa protein-related | chr1:1582747-1583648 REVERSEweakly similar to ( 147) loc_os03g53640 12003.m10335 protein expressed protein no original description	Putative uncharacterized protein Sb01g008190 n=2 Tax=Andropogoneae RepID=C5X156_SORBI	unnamed protein product [Oryza sativa Japonica Group]	LPA19, Psb27-H1 | photosystem II 11 kDa protein-related | chr1:1582747-1583648 REVERSE LENGTH=199						C:chloroplast	photosystem ii 11 kda
hv_10621	1.51	1.35	0.48	-0.56	-0.90	-1.60	2.81264e-09	1_1_1_2	PS.lightreaction.photosystem II.PSII polypeptide subunits	weakly similar to ( 134) AT3G56650 | Symbols: | thylakoid lumenal 20 kDa protein | chr3:20984807-20985913 FORWARDweakly similar to ( 142) loc_os01g59090 12001.m12048 protein expressed protein no original description	Whole genome shotgun sequence of line PN40024, scaffold_40.assembly12x (Fragment) n=1 Tax=Vitis vinifera RepID=D7TQU9_VITVI	unnamed protein product [Oryza sativa Japonica Group]	| Mog1/PsbP/DUF1795-like photosystem II reaction center PsbP family protein | chr3:20984807-20985913 FORWARD LENGTH=262	PsbP domain-containing protein 6, chloroplastic OS=Arabidopsis thaliana GN=PPD6 PE=1 SV=1					C:oxygen evolving complex; F:calcium ion binding; P:photosynthesis; C:extrinsic to membrane	thylakoid lumenal kda chloroplast
hv_10984	2.04	1.55	0.72	-0.41	-1.21	-2.37	1.17298e-07	1_1_1_2	PS.lightreaction.photosystem II.PSII polypeptide subunits	moderately similar to ( 277) loc_os08g39430 12008.m07924 protein thylakoid lumenal 19 kDa protein, chloroplast precursor, putative, expressed no original description	Os08g0504500 protein n=3 Tax=Oryza sativa RepID=Q6ZK86_ORYSJ	unnamed protein product [Oryza sativa Japonica Group]	| Mog1/PsbP/DUF1795-like photosystem II reaction center PsbP family protein | chr3:23459372-23459803 REVERSE LENGTH=143	Thylakoid lumenal 19 kDa protein, chloroplastic OS=Arabidopsis thaliana GN=At3g63540 PE=1 SV=2					C:extrinsic to membrane; F:calcium ion binding; P:photosynthesis; C:plastid; C:oxygen evolving complex	thylakoid lumenal 19 kda protein
hv_11647	0.48	1.14	0.60	-0.80	-0.76	-1.94	0.000432405	1_1_1_2	PS.lightreaction.photosystem II.PSII polypeptide subunits	moderately similar to ( 307) AT1G06680 | Symbols: PSBP-1, OEE2, PSII-P | PSBP-1 (PHOTOSYSTEM II SUBUNIT P-1); poly(U) binding | chr1:2048076-2049186 FORWARDmoderately similar to ( 427) PSBP_WHEAT Oxygen-evolving enhancer protein 2, chloroplast precursor (OEE2) (23 kDa subunit of oxygen evolving system of photosystem II) (OEC 23 kDa subunit) (23 kDa thylakoid membrane protein) - Triticum aestivum …	Oxygen-evolving enhancer protein 2, chloroplastic n=1 Tax=Triticum aestivum RepID=PSBP_WHEAT	unnamed protein product [Oryza sativa Japonica Group]	PSBP-1, OEE2, PSII-P, OE23 | photosystem II subunit P-1 | chr1:2047940-2049186 FORWARD LENGTH=263	Oxygen-evolving enhancer protein 2, chloroplastic OS=Triticum aestivum GN=PSBP PE=2 SV=1					C:extrinsic to membrane; F:calcium ion binding; P:photosynthesis; C:chloroplast thylakoid membrane; C:oxygen evolving complex	psbp_wheat ame: full=oxygen-evolving enhancer protein chloroplastic short=oee2 ame: full=23 kda subunit of oxygen evolving system of photosystem ii ame: full=23 kda thylakoid membrane protein ame: full=oec 23 kda subunit flags: precursor
hv_12616	0.01	1.04	0.44	-0.19	-0.31	-1.10	2.01323e-06	1_1_1_2	PS.lightreaction.photosystem II.PSII polypeptide subunits	moderately similar to ( 226) AT1G76450 | Symbols: | oxygen-evolving complex-related | chr1:28684618-28686109 FORWARDmoderately similar to ( 273) loc_os08g40160 12008.m07996 protein thylakoid lumen protein, chloroplast precursor, putative, expressed no original description	Putative uncharacterized protein Sb07g027500 n=2 Tax=Andropogoneae RepID=C5YIP5_SORBI	unnamed protein product [Oryza sativa Japonica Group]	| Photosystem II reaction center PsbP family protein | chr1:28684618-28686109 FORWARD LENGTH=247	PsbP domain-containing protein 3, chloroplastic OS=Arabidopsis thaliana GN=PPD3 PE=1 SV=2					C:chloroplast thylakoid lumen; C:extrinsic to membrane; F:calcium ion binding; P:photosynthesis; C:chloroplast thylakoid membrane; C:oxygen evolving complex	oxygen-evolving complex-related
hv_13869	2.22	2.51	1.00	-0.61	-1.48	-1.96	7.68658e-06	1_1_1_2	PS.lightreaction.photosystem II.PSII polypeptide subunits	moderately similar to ( 276) AT1G44575 | Symbols: NPQ4, PSBS | NPQ4 (NONPHOTOCHEMICAL QUENCHING); chlorophyll binding / xanthophyll binding | chr1:16871768-16872548 FORWARDmoderately similar to ( 289) PSBS_TOBAC Photosystem II 22 kDa protein, chloroplast precursor (CP22) - Nicotiana tabacum (Common tobacco)moderately similar to ( 322) loc_os01g64960 12001.m150788 protein photosystem II 22 kDa pro…	PsbS protein n=1 Tax=Phyllostachys edulis RepID=E0WBG6_9POAL	unnamed protein product [Oryza sativa Japonica Group]	NPQ4, PSBS | Chlorophyll A-B binding family protein | chr1:16871768-16873194 FORWARD LENGTH=265	Photosystem II 22 kDa protein, chloroplastic OS=Nicotiana tabacum GN=PSBS PE=2 SV=1					C:thylakoid; C:membrane; C:plastid	chloroplast photosystem ii 22 kda component
hv_16339	2.48	1.01	0.08	-0.48	-0.29	-0.16	4.47773e-07	1_1_1_2	PS.lightreaction.photosystem II.PSII polypeptide subunits	moderately similar to ( 288) AT4G15510 | Symbols: | photosystem II reaction center PsbP family protein | chr4:8861351-8862529 FORWARDmoderately similar to ( 337) loc_os12g37710 12012.m26772 protein thylakoid lumenal 21.5 kDa protein, chloroplast precursor, putative, expressed no original description	Os12g0564400 protein n=4 Tax=Oryza sativa RepID=Q2QNI4_ORYSJ	unnamed protein product [Oryza sativa Japonica Group]	| Photosystem II reaction center PsbP family protein | chr4:8861351-8862529 FORWARD LENGTH=205	PsbP domain-containing protein 1, chloroplastic OS=Arabidopsis thaliana GN=PPD1 PE=1 SV=1					C:extrinsic to membrane; F:calcium ion binding; P:photosynthesis; C:plastid; C:oxygen evolving complex	thylakoid lumenal kda chloroplast precursor
hv_16386	0.31	1.06	0.32	-0.41	-0.33	-1.07	0.0028144	1_1_1_2	PS.lightreaction.photosystem II.PSII polypeptide subunits	weakly similar to ( 132) AT1G79040 | Symbols: PSBR | PSBR (photosystem II subunit R) | chr1:29736085-29736781 FORWARDweakly similar to ( 150) PSBR_SPIOL Photosystem II 10 kDa polypeptide, chloroplast precursor - Spinacia oleracea (Spinach)weakly similar to ( 194) loc_os08g10020 12008.m26609 protein photosystem II 10 kDa polypeptide, chloroplast precursor, putative, expressed no original descripti…	Os08g0200300 protein n=4 Tax=BEP clade RepID=Q6ZBV1_ORYSJ	unnamed protein product [Oryza sativa Japonica Group]	PSBR | photosystem II subunit R | chr1:29736085-29736781 FORWARD LENGTH=140	Photosystem II 10 kDa polypeptide, chloroplastic OS=Spinacia oleracea GN=PSBR PE=2 SV=1					C:oxygen evolving complex; C:thylakoid membrane; C:plastid; P:photosynthesis	photosystem ii 10 kda polypeptide
hv_16999	1.41	0.50	0.21	-0.25	-0.13	-0.62	1.7369e-08	1_1_1_2	PS.lightreaction.photosystem II.PSII polypeptide subunits	moderately similar to ( 327) AT5G11450 | Symbols: | oxygen-evolving complex-related | chr5:3654475-3656357 FORWARDmoderately similar to ( 390) loc_os01g43070 12001.m42679 protein expressed protein no original description	Putative uncharacterized protein n=3 Tax=Zea mays RepID=B4FCU4_MAIZE	unnamed protein product [Oryza sativa Japonica Group]	| Mog1/PsbP/DUF1795-like photosystem II reaction center PsbP family protein | chr5:3654475-3656357 FORWARD LENGTH=297	PsbP domain-containing protein 5, chloroplastic OS=Arabidopsis thaliana GN=PPD5 PE=1 SV=3					C:extrinsic to membrane; F:calcium ion binding; P:photosynthesis; C:plastid; C:oxygen evolving complex	unknown [Zea mays]
hv_18588	1.47	0.73	0.38	-0.53	-0.88	-1.10	1.18424e-06	1_1_1_2	PS.lightreaction.photosystem II.PSII polypeptide subunits	moderately similar to ( 219) AT2G39470 | Symbols: PPL2 | PPL2 (PsbP-like protein 2); calcium ion binding | chr2:16476335-16477402 FORWARDmoderately similar to ( 383) loc_os03g17174 12003.m101683 protein calcium ion binding protein, putative, expressed no original description	Os03g0279950 protein n=2 Tax=Oryza sativa RepID=B9F7D0_ORYSJ	Os03g0279950 [Oryza sativa Japonica Group]	PPL2 | PsbP-like protein 2 | chr2:16476335-16477653 FORWARD LENGTH=230	PsbP-like protein 2, chloroplastic OS=Arabidopsis thaliana GN=PPL2 PE=1 SV=2					C:extrinsic to membrane; F:calcium ion binding; P:photosynthesis; C:plastid; C:oxygen evolving complex	photosystem ii reaction center family protein
hv_19019	1.27	1.33	0.39	-0.30	-0.40	-1.53	5.93185e-07	1_1_1_2	PS.lightreaction.photosystem II.PSII polypeptide subunits	moderately similar to ( 275) ATCG00270 | Symbols: PSBD | PSII D2 protein | chrC:32711-33772 FORWARDmoderately similar to ( 276) PSBD_WHEAT Photosystem II D2 protein (Photosystem Q(A) protein) (PSII D2 protein) - Triticum aestivum (Wheat)moderately similar to ( 276) loc_os01g58040 12001.m11951 protein photosystem II D2 protein, putative, expressed no original description	Photosystem II D2 protein (Fragment) n=25 Tax=Eukaryota RepID=A0AS42_9LILI	PSII D2 protein [Oryza sativa Japonica Group]	PSBD | photosystem II reaction center protein D | chrC:32711-33772 FORWARD LENGTH=353	Photosystem II D2 protein OS=Zygnema circumcarinatum GN=psbD PE=3 SV=1					P:photosynthetic electron transport in photosystem II; F:electron transporter, transferring electrons within the cyclic electron transport pathway of photosynthesis activity; F:iron ion binding; C:photosystem II; P:transport; C:plasma membrane light-harvesting complex; C:integral to membrane; C:chloroplast	photosystem ii protein d2
hv_19020	1.87	1.25	0.33	-0.27	-0.80	-2.04	3.70326e-08	1_1_1_2	PS.lightreaction.photosystem II.PSII polypeptide subunits	highly similar to ( 588) ATCG00280 | Symbols: PSBC | chloroplast gene encoding a CP43 subunit of the photosystem II reaction center. promoter contains a blue-light responsive element. | chrC:33720-35141 FORWARDhighly similar to ( 596) PSBC_HORVU Photosystem II 44 kDa reaction center protein (P6 protein) (CP43) - Hordeum vulgare (Barley)highly similar to ( 594) loc_osp1g00180 11562.m00007 protein …	Photosystem II CP43 chlorophyll apoprotein n=342 Tax=Viridiplantae RepID=PSBC_ARATH	PSII 43kDa protein [Oryza sativa Japonica Group]	PSBC | photosystem II reaction center protein C | chrC:33720-35141 FORWARD LENGTH=473	Photosystem II CP43 chlorophyll apoprotein OS=Hordeum vulgare GN=psbC PE=3 SV=4					P:photosynthetic electron transport in photosystem II; C:light-harvesting complex; F:electron transporter, transferring electrons within the cyclic electron transport pathway of photosynthesis activity; C:photosystem II; P:protein-chromophore linkage; F:chlorophyll binding; C:integral to membrane; C:chloroplast thylakoid membrane	photosystem ii cp43 chlorophyll apoprotein
hv_21084	3.02	1.29	0.01	-0.57	-0.56	-0.46	1.73637e-06	1_1_1_2	PS.lightreaction.photosystem II.PSII polypeptide subunits	weakly similar to ( 111) AT2G01918 | Symbols: | calcium ion binding | chr2:424254-425678 REVERSEweakly similar to ( 192) loc_os04g44200 12004.m09378 protein oxygen-evolving enhancer protein 3, chloroplast precursor, putative no original description	Oxygen-evolving enhancer protein 3 n=1 Tax=Zea mays RepID=B6SQ77_MAIZE	OSJNBb0065J09.4 [Oryza sativa (japonica cultivar-group)]	PQL3 | PsbQ-like 3 | chr2:424254-425678 REVERSE LENGTH=187						C:extrinsic to membrane; F:calcium ion binding; P:photosynthesis; C:plastid; C:oxygen evolving complex	oxygen-evolving enhancer protein 3
hv_23167	1.34	1.16	0.28	-0.52	-1.27	-2.17	9.94767e-06	1_1_1_2	PS.lightreaction.photosystem II.PSII polypeptide subunits	very weakly similar to (82.0) PSBF_CHAGL Cytochrome b559 beta subunit (PSII reaction center subunit VI) - Chaetosphaeridium globosumvery weakly similar to (81.6) loc_osp1g00510 11562.m00042 protein cytochrome b559 beta chain no original description	Cytochrome b559 subunit beta n=541 Tax=Streptophyta RepID=PSBF_ARATH	cytochrome b559 beta chain [Oryza sativa Indica Group]							P:photosynthesis, light reaction; C:photosystem II reaction center; F:electron carrier activity; C:chloroplast; C:plastid; C:chloroplast thylakoid membrane; P:photosynthetic electron transport chain; F:heme binding; F:metal ion binding; C:cytoplasmic membrane-bounded vesicle; C:integral to membrane; C:membrane; C:thylakoid; F:iron ion binding; P:electron transport chain; P:photosynthesis; P:oxida…	photosystem ii protein vi
hv_24429	0.54	1.00	0.46	-0.55	-0.59	-1.54	0.000325417	1_1_1_2	PS.lightreaction.photosystem II.PSII polypeptide subunits	very weakly similar to (92.8) AT2G30790 | Symbols: PSBP-2 | PSBP-2 (photosystem II subunit P-2); calcium ion binding | chr2:13119047-13120090 REVERSEvery weakly similar to (96.3) PSBP_SOLTU Oxygen-evolving enhancer protein 2, chloroplast precursor (OEE2) (23 kDa subunit of oxygen evolving system of photosystem II) (OEC 23 kDa subunit) (23 kDa thylakoid membrane protein) - Solanum tuberosum (Potat…	Oxygen-evolving enhancer protein 2, chloroplastic n=2 Tax=Solanum RepID=PSBP_SOLTU	chloroplast 23 kDa polypeptide of photosystem II [Oryza sativa Japonica Group]	PSBP-2 | photosystem II subunit P-2 | chr2:13119047-13119596 REVERSE LENGTH=125	Oxygen-evolving enhancer protein 2, chloroplastic OS=Solanum tuberosum GN=PSBP PE=2 SV=1					C:chloroplast thylakoid membrane; C:membrane; F:2-alkenal reductase activity; P:photosynthesis; C:extrinsic to membrane; C:thylakoid; C:photosystem II; P:oxidation reduction; F:oxidoreductase activity; C:oxygen evolving complex; F:calcium ion binding; C:plastid; C:chloroplast	23-kda ploypeptide of photosystem ii oxygen-evolving complex
hv_26579	1.99	2.08	0.82	-0.42	-1.09	-2.14	1.32226e-06	1_1_1_2	PS.lightreaction.photosystem II.PSII polypeptide subunits	very weakly similar to (92.0) AT1G67740 | Symbols: PSBY, YCF32 | PSBY | chr1:25394429-25394998 REVERSEvery weakly similar to (99.8) PSBY_SPIOL Photosystem II core complex proteins psbY, chloroplast precursor (L-arginine-metabolizing enzyme) (L-AME) [Contains: Photosystem II protein psbY-1 (psbY-A1); Photosystem II protein psbY-2 (psbY-A2)] - Spinacia oleracea (Spinach)weakly similar to ( 102) loc…	Photosystem II core complex proteins psbY n=2 Tax=Zea mays RepID=B6SQV2_MAIZE		PSBY, YCF32 | photosystem II BY | chr1:25394429-25394998 REVERSE LENGTH=189	Photosystem II core complex proteins psbY, chloroplastic OS=Spinacia oleracea GN=PSBY PE=1 SV=2					C:chloroplast thylakoid; C:membrane	photosystem ii core complex proteins psby
hv_30639	0.73	0.81	0.32	-0.27	-0.27	-0.94	1.87606e-05	1_1_1_2	PS.lightreaction.photosystem II.PSII polypeptide subunits	weakly similar to ( 122) ATCG00710 | Symbols: PSBH | Encodes a 8 kD phosphoprotein that is a component of the photosystem II oxygen evolving core. Its exact molecular function has not been determined but it may play a role in mediating electron transfer between the secondary quinone acceptors, QA and QB, associated with the acceptor side of PSII. | chrC:74485-74706 FORWARDweakly similar to ( 144)…	Photosystem II reaction center protein H n=32 Tax=Poaceae RepID=PSBH_SORBI	photosystem II phosphoprotein [Oryza sativa Indica Group]	PSBH | photosystem II reaction center protein H | chrC:74485-74706 FORWARD LENGTH=73	Photosystem II reaction center protein H OS=Hordeum vulgare GN=psbH PE=3 SV=2
hv_36102	1.65	1.37	0.19	-0.56	-0.70	-1.07	4.62267e-06	1_1_1_2	PS.lightreaction.photosystem II.PSII polypeptide subunits	weakly similar to ( 112) ATCG00300 | Symbols: YCF9 | encodes PsbZ, which is a subunit of photosystem II. In Chlamydomonas, this protein has been shown to be essential in the interaction between PS II and the light harvesting complex II. | chrC:35751-35939 FORWARDweakly similar to ( 120) YCX4_OENHO Hypothetical 8.4 kDa protein in ycf9-trnS intergenic region (ORF75) - Oenothera hookeri (Hooker's ev…	Putative uncharacterized protein n=1 Tax=mine drainage metagenome RepID=E6PDN8_9ZZZZ	Hypothetical protein [Oryza sativa Japonica Group]	YCF9 | YCF9 | chrC:35751-35939 FORWARD LENGTH=62	Photosystem II reaction center protein Z OS=Triticum aestivum GN=psbZ PE=3 SV=1					C:photosystem II reaction center; P:photosystem II stabilization; C:integral to membrane; C:chloroplast thylakoid membrane; C:mitochondrion	orf 62
hv_36192	-5.18	-0.67	0.74	0.75	0.92	-1.94	8.47419e-06	1_1_1_2	PS.lightreaction.photosystem II.PSII polypeptide subunits	very weakly similar to (99.4) AT1G79040 | Symbols: PSBR | PSBR (photosystem II subunit R) | chr1:29736085-29736781 FORWARDweakly similar to ( 145) PSBR_HORVU Photosystem II 10 kDa polypeptide, chloroplast precursor - Hordeum vulgare (Barley)weakly similar to ( 129) loc_os07g05360 12007.m66707 protein photosystem II 10 kDa polypeptide, chloroplast precursor, putative, expressed no original descrip…	Photosystem II 10 kDa polypeptide, chloroplastic n=1 Tax=Hordeum vulgare RepID=PSBR_HORVU	unnamed protein product [Oryza sativa Japonica Group]	PSBR | photosystem II subunit R | chr1:29736085-29736781 FORWARD LENGTH=140	Photosystem II 10 kDa polypeptide, chloroplastic OS=Hordeum vulgare GN=PSBR PE=3 SV=1					P:photosynthesis; C:chloroplast thylakoid membrane; C:oxygen evolving complex	psbr_horvu ame: full=photosystem ii 10 kda chloroplastic flags: precursor
hv_36680	0.08	0.54	0.32	-0.52	-0.34	-1.18	0.00286205	1_1_1_2	PS.lightreaction.photosystem II.PSII polypeptide subunits	weakly similar to ( 131) AT1G79040 | Symbols: PSBR | PSBR (photosystem II subunit R) | chr1:29736085-29736781 FORWARDweakly similar to ( 150) PSBR_SPIOL Photosystem II 10 kDa polypeptide, chloroplast precursor - Spinacia oleracea (Spinach)weakly similar to ( 194) loc_os08g10020 12008.m26609 protein photosystem II 10 kDa polypeptide, chloroplast precursor, putative, expressed no original descripti…	Os08g0200300 protein n=4 Tax=BEP clade RepID=Q6ZBV1_ORYSJ	unnamed protein product [Oryza sativa Japonica Group]	PSBR | photosystem II subunit R | chr1:29736085-29736781 FORWARD LENGTH=140	Photosystem II 10 kDa polypeptide, chloroplastic OS=Spinacia oleracea GN=PSBR PE=2 SV=1					C:oxygen evolving complex; C:thylakoid membrane; C:plastid; P:photosynthesis	photosystem ii 10 kda polypeptide
hv_40062	0.73	1.32	0.55	-0.72	-0.66	-1.72	0.000329078	1_1_1_2	PS.lightreaction.photosystem II.PSII polypeptide subunits	highly similar to ( 516) AT3G50820 | Symbols: PSBO2, PSBO-2, OEC33 | PSBO2 (PHOTOSYSTEM II SUBUNIT O-2); oxygen evolving/ poly(U) binding | chr3:18891008-18892311 REVERSEhighly similar to ( 597) PSBO_WHEAT Oxygen-evolving enhancer protein 1, chloroplast precursor (OEE1) (33 kDa subunit of oxygen evolving system of photosystem II) (OEC 33 kDa subunit) (33 kDa thylakoid membrane protein) - Triticum…	Oxygen-evolving enhancer protein 1, chloroplastic n=5 Tax=Poaceae RepID=PSBO_WHEAT	unnamed protein product [Oryza sativa Japonica Group]	PSBO2, PSBO-2, OEC33 | photosystem II subunit O-2 | chr3:18891008-18892311 REVERSE LENGTH=331	Oxygen-evolving enhancer protein 1, chloroplastic OS=Triticum aestivum GN=PSBO PE=2 SV=1				-	C:extrinsic to membrane; F:calcium ion binding; P:photosystem II stabilization; C:chloroplast thylakoid membrane; C:oxygen evolving complex	chloroplast oxygen-evolving enhancer protein 1
hv_40555	1.41	0.95	0.24	-0.38	-0.89	-1.61	1.34411e-08	1_1_1_2	PS.lightreaction.photosystem II.PSII polypeptide subunits	moderately similar to ( 234) AT3G55330 | Symbols: PPL1 | PPL1 (PsbP-like protein 1); calcium ion binding | chr3:20514031-20515275 REVERSEmoderately similar to ( 271) loc_os10g32400 12010.m065279 protein oxygen evolving enhancer protein, putative, expressed no original description	Chloroplast oxygen-evolving complex/thylakoid lumenal 25.6kDa protein n=2 Tax=Andropogoneae RepID=B6ST36_MAIZE	unnamed protein product [Oryza sativa Japonica Group]	PPL1 | PsbP-like protein 1 | chr3:20514031-20515275 REVERSE LENGTH=230	PsbP-like protein 1, chloroplastic OS=Arabidopsis thaliana GN=PPL1 PE=1 SV=1				-	C:extrinsic to membrane; F:calcium ion binding; P:photosynthesis; C:plastid; C:oxygen evolving complex	family expressed
hv_40759	1.12	1.21	0.43	-0.22	-1.00	-1.72	1.01812e-06	1_1_1_2	PS.lightreaction.photosystem II.PSII polypeptide subunits	very weakly similar to ( 100) AT4G21280 | Symbols: PSBQ, PSBQA, PSBQ-1 | oxygen-evolving enhancer protein 3, chloroplast, putative (PSBQ1) (PSBQ) | chr4:11334446-11335587 FORWARDweakly similar to ( 114) PSBQ1_MAIZE Oxygen-evolving enhancer protein 3-1, chloroplast precursor (OEE3) (16 kDa subunit of oxygen evolving system of photosystem II) (OEC 16 kDa subunit) - Zea mays (Maize)weakly similar to…	Oxygen-evolving enhancer protein 3, chloroplastic n=4 Tax=Oryza sativa RepID=PSBQ_ORYSJ	unnamed protein product [Oryza sativa Japonica Group]		Oxygen-evolving enhancer protein 3, chloroplastic OS=Oryza sativa subsp. japonica GN=Os07g0544800 PE=2 SV=1				-	C:membrane; C:plastid	oxygen-evolving enhancer protein 3-1
hv_41301	-0.62	-0.52	0.06	1.01	0.84	-0.28	4.05287e-05	1_1_1_2	PS.lightreaction.photosystem II.PSII polypeptide subunits	very weakly similar to (86.7) AT5G02120 | Symbols: OHP | OHP (ONE HELIX PROTEIN) | chr5:419144-419633 FORWARDvery weakly similar to (99.0) loc_os05g22730 12005.m06569 protein expressed protein no original description	One helix protein n=1 Tax=Deschampsia antarctica RepID=Q8LPV2_DESAN	unnamed protein product [Oryza sativa Japonica Group]	OHP | one helix protein | chr5:419144-419633 FORWARD LENGTH=110					-	C:plastid	one helix protein
hv_41323	1.92	1.19	0.27	-0.37	-0.33	-0.80	4.58994e-09	1_1_1_2	PS.lightreaction.photosystem II.PSII polypeptide subunits	weakly similar to ( 159) AT1G05385 | Symbols: | photosystem II 11 kDa protein-related | chr1:1582747-1583648 REVERSEweakly similar to ( 186) loc_os03g53640 12003.m10335 protein expressed protein no original description	Putative uncharacterized protein Sb01g008190 n=2 Tax=Andropogoneae RepID=C5X156_SORBI	unnamed protein product [Oryza sativa Japonica Group]	LPA19, Psb27-H1 | photosystem II 11 kDa protein-related | chr1:1582747-1583648 REVERSE LENGTH=199					-	C:chloroplast	photosystem ii 11 kda
hv_01734	1.25	1.86	0.53	-0.58	-0.77	-1.69	2.29977e-05	1_1_2_1	PS.lightreaction.photosystem I.LHC-I	weakly similar to ( 117) AT3G61470 | Symbols: LHCA2 | LHCA2; chlorophyll binding | chr3:22745736-22747032 FORWARDweakly similar to ( 116) CB12_PETHY Chlorophyll a-b binding protein, chloroplast precursor (LHCI type II CAB) - Petunia hybrida (Petunia)weakly similar to ( 125) loc_os07g38960 12007.m29236 protein chlorophyll a-b binding protein, chloroplast precursor, putative, expressed no original …	LHCI-680, photosystem I antenna protein n=2 Tax=Pooideae RepID=Q43485_HORVU	putative photosystem I antenna protein [Oryza sativa Japonica Group]	LHCA2 | photosystem I light harvesting complex gene 2 | chr3:22745736-22747032 FORWARD LENGTH=257	Chlorophyll a-b binding protein 7, chloroplastic OS=Solanum lycopersicum GN=CAB7 PE=3 SV=1					C:membrane; P:photosynthesis, light harvesting; C:chloroplast	lhci- photosystem i antenna protein
hv_06675	1.66	1.43	0.49	-0.19	-0.48	-0.90	2.22687e-06	1_1_2_1	PS.lightreaction.photosystem I.LHC-I	weakly similar to ( 130) AT1G34000 | Symbols: OHP2 | OHP2 (ONE-HELIX PROTEIN 2) | chr1:12358151-12358902 REVERSEweakly similar to ( 162) loc_os01g40710 12001.m10341 protein OHP2, putative, expressed no original description	OHP2 n=3 Tax=Andropogoneae RepID=B6T7T3_MAIZE	Os01g0589800 [Oryza sativa Japonica Group]	OHP2 | one-helix protein 2 | chr1:12358151-12358902 REVERSE LENGTH=172						C:plastid	one-helix protein
hv_10521	0.40	0.79	0.34	-0.50	-0.57	-1.17	0.000197521	1_1_2_1	PS.lightreaction.photosystem I.LHC-I	weakly similar to ( 116) AT3G54890 | Symbols: LHCA1 | LHCA1; chlorophyll binding | chr3:20339881-20340922 REVERSEweakly similar to ( 125) loc_os06g21590 12006.m32064 protein chlorophyll a-b binding protein 6A, chloroplast precursor, putative, expressed no original description	Chlorophyll a-b binding protein 1B-21, chloroplastic n=4 Tax=BEP clade RepID=CB121_HORVU	unnamed protein product [Oryza sativa Japonica Group]	LHCA1 | photosystem I light harvesting complex gene 1 | chr3:20339706-20340922 REVERSE LENGTH=241	Chlorophyll a-b binding protein 1B-21, chloroplastic OS=Hordeum vulgare GN=LHC Ib-21 PE=1 SV=1					F:metal ion binding; P:photosynthesis, light harvesting; C:photosystem II; P:protein-chromophore linkage; F:chlorophyll binding; C:integral to membrane; C:photosystem I; C:chloroplast thylakoid membrane	light-harvesting complex i
hv_16212	1.37	1.59	0.61	-0.57	-0.60	-1.27	2.66115e-06	1_1_2_1	PS.lightreaction.photosystem I.LHC-I	very weakly similar to (94.4) AT1G61520 | Symbols: LHCA3 | LHCA3; chlorophyll binding | chr1:22700493-22701149 FORWARDweakly similar to ( 110) loc_os02g10390 12002.m33354 protein chlorophyll a-b binding protein 8, chloroplast precursor, putative, expressed no original description	Putative chlorophyll a/b-binding protein type III n=2 Tax=Oryza sativa RepID=Q6H748_ORYSJ	unnamed protein product [Oryza sativa Japonica Group]	LHCA3 | photosystem I light harvesting complex gene 3 | chr1:22700152-22701149 FORWARD LENGTH=273	Chlorophyll a-b binding protein 8, chloroplastic OS=Solanum lycopersicum GN=CAB8 PE=3 SV=1					C:membrane; C:mitochondrion; P:photosynthesis, light harvesting; C:chloroplast	chloroplast chlorophyll a-b binding protein 8
hv_05033	1.41	0.76	0.19	-0.17	-0.32	-1.39	3.08599e-05	1_1_2_2	PS.lightreaction.photosystem I.PSI polypeptide subunits	weakly similar to ( 166) ATCG01060 | Symbols: PSAC | Encodes the PsaC subunit of photosystem I. | chrC:117318-117563 REVERSEweakly similar to ( 173) PSAC_WHEAT Photosystem I iron-sulfur center (Photosystem I subunit VII) (9 kDa polypeptide) (PSI-C) (PsaC) - Triticum aestivum (Wheat)weakly similar to ( 175) loc_osp1g00920 11562.m00083 protein photosystem I subunit VII no original description	Photosystem I iron-sulfur center n=219 Tax=Eukaryota RepID=PSAC_ARATH	photosystem I subunit VII [Oryza sativa Japonica Group]	PSAC | iron-sulfur cluster binding;electron carriers;4 iron, 4 sulfur cluster binding | chrC:117318-117563 REVERSE LENGTH=81	Photosystem I iron-sulfur center OS=Triticum aestivum GN=psaC PE=3 SV=2					F:metal ion binding; F:electron carrier activity; P:photosynthetic electron transport in photosystem I; P:transport; F:4 iron, 4 sulfur cluster binding; C:photosystem I; C:chloroplast thylakoid membrane	photosystem i subunit vii
hv_10826	2.14	1.19	0.43	-0.23	-0.70	-2.06	9.47505e-07	1_1_2_2	PS.lightreaction.photosystem I.PSI polypeptide subunits	weakly similar to ( 139) AT1G52230 | Symbols: PSAH2, PSAH-2, PSI-H | PSAH2 (PHOTOSYSTEM I SUBUNIT H2) | chr1:19454902-19455508 FORWARDweakly similar to ( 179) PSAH_HORVU Photosystem I reaction center subunit VI, chloroplast precursor (PSI-H) (Light-harvesting complex I 11 kDa protein) - Hordeum vulgare (Barley)weakly similar to ( 161) loc_os05g48630 12005.m08934 protein expressed protein no origi…	Photosystem I reaction center subunit VI, chloroplastic n=4 Tax=BEP clade RepID=PSAH_ORYSJ	unnamed protein product [Oryza sativa Japonica Group]	PSAH2, PSAH-2, PSI-H | photosystem I subunit H2 | chr1:19454902-19455508 FORWARD LENGTH=145	Photosystem I reaction center subunit VI, chloroplastic OS=Hordeum vulgare GN=PSAH PE=1 SV=1					C:photosystem I reaction center; C:integral to membrane; P:photosynthesis; C:chloroplast thylakoid membrane	psah_horvu ame: full=photosystem i reaction center subunit chloroplastic short=psi-h ame: full=light-harvesting complex i 11 kda protein flags: precursor
hv_10827	2.19	1.09	0.40	-0.24	-0.76	-2.06	3.29361e-07	1_1_2_2	PS.lightreaction.photosystem I.PSI polypeptide subunits	weakly similar to ( 139) AT1G52230 | Symbols: PSAH2, PSAH-2, PSI-H | PSAH2 (PHOTOSYSTEM I SUBUNIT H2) | chr1:19454902-19455508 FORWARDweakly similar to ( 179) PSAH_HORVU Photosystem I reaction center subunit VI, chloroplast precursor (PSI-H) (Light-harvesting complex I 11 kDa protein) - Hordeum vulgare (Barley)weakly similar to ( 161) loc_os05g48630 12005.m08934 protein expressed protein no origi…	Photosystem I reaction center subunit VI, chloroplastic n=4 Tax=BEP clade RepID=PSAH_ORYSJ	unnamed protein product [Oryza sativa Japonica Group]	PSAH2, PSAH-2, PSI-H | photosystem I subunit H2 | chr1:19454902-19455508 FORWARD LENGTH=145	Photosystem I reaction center subunit VI, chloroplastic OS=Hordeum vulgare GN=PSAH PE=1 SV=1					C:photosystem I reaction center; C:integral to membrane; P:photosynthesis; C:chloroplast thylakoid membrane	psah_horvu ame: full=photosystem i reaction center subunit chloroplastic short=psi-h ame: full=light-harvesting complex i 11 kda protein flags: precursor
hv_10828	2.12	0.96	0.41	-0.24	-0.76	-2.06	1.1723e-06	1_1_2_2	PS.lightreaction.photosystem I.PSI polypeptide subunits	weakly similar to ( 146) AT1G52230 | Symbols: PSAH2, PSAH-2, PSI-H | PSAH2 (PHOTOSYSTEM I SUBUNIT H2) | chr1:19454902-19455508 FORWARDweakly similar to ( 199) PSAH_HORVU Photosystem I reaction center subunit VI, chloroplast precursor (PSI-H) (Light-harvesting complex I 11 kDa protein) - Hordeum vulgare (Barley)weakly similar to ( 182) loc_os05g48630 12005.m08934 protein expressed protein no origi…	Photosystem I reaction center subunit VI, chloroplastic n=4 Tax=BEP clade RepID=PSAH_ORYSJ	unnamed protein product [Oryza sativa Japonica Group]	PSAH2, PSAH-2, PSI-H | photosystem I subunit H2 | chr1:19454902-19455508 FORWARD LENGTH=145	Photosystem I reaction center subunit VI, chloroplastic OS=Hordeum vulgare GN=PSAH PE=1 SV=1					C:chloroplast; C:photosystem I	psah_horvu ame: full=photosystem i reaction center subunit chloroplastic short=psi-h ame: full=light-harvesting complex i 11 kda protein flags: precursor
hv_10876	0.54	1.09	0.20	-1.17	-0.80	-2.04	0.000258932	1_1_2_2	PS.lightreaction.photosystem I.PSI polypeptide subunits	moderately similar to ( 260) AT4G02770 | Symbols: PSAD-1 | PSAD-1 (photosystem I subunit D-1) | chr4:1229247-1229873 REVERSEmoderately similar to ( 327) PSAD_HORVU Photosystem I reaction center subunit II, chloroplast precursor (Photosystem I 20 kDa subunit) (PSI-D) - Hordeum vulgare (Barley)moderately similar to ( 288) loc_os08g44680 12008.m08440 protein photosystem I reaction center subunit II,…	Photosystem I reaction center subunit II, chloroplastic n=1 Tax=Hordeum vulgare RepID=PSAD_HORVU	unnamed protein product [Oryza sativa Japonica Group]	PSAD-1 | photosystem I subunit D-1 | chr4:1229247-1229873 REVERSE LENGTH=208	Photosystem I reaction center subunit II, chloroplastic OS=Hordeum vulgare GN=psaD PE=1 SV=1					C:photosystem I reaction center; P:photosynthesis; C:chloroplast thylakoid membrane	photosystem i reaction center subunit ii
hv_23168	1.51	0.99	0.18	-0.27	-0.65	-1.40	2.6247e-06	1_1_2_2	PS.lightreaction.photosystem I.PSI polypeptide subunits	moderately similar to ( 201) ATCG00340 | Symbols: PSAB | Encodes the D1 subunit of photosystem I and II reaction centers. | chrC:37375-39579 REVERSEmoderately similar to ( 205) PSAB_WHEAT Photosystem I P700 chlorophyll a apoprotein A2 (PsaB) (PSI-B) - Triticum aestivum (Wheat)moderately similar to ( 205) loc_osp1g00330 11562.m00022 protein photosystem I P700 apoprotein A2 no original description	Photosystem I P700 chlorophyll a apoprotein (Fragment) n=4 Tax=Magnoliophyta RepID=A1BQK5_CUCSA	photosystem I P700 apoprotein A2 [Oryza sativa Japonica Group]	PSAB | Photosystem I, PsaA/PsaB protein | chrC:37375-39579 REVERSE LENGTH=734	Photosystem I P700 chlorophyll a apoprotein A2 OS=Triticum aestivum GN=psaB PE=3 SV=1					F:iron-sulfur cluster binding; F:chlorophyll binding; F:electron carrier activity; C:chloroplast; C:plastid; C:chloroplast thylakoid membrane; F:metal ion binding; C:integral to membrane; C:membrane; C:thylakoid; C:mitochondrion; P:electron transport chain; P:photosynthesis; P:oxidation reduction; P:transport; F:magnesium ion binding; C:photosystem I; P:protein-chromophore linkage; F:4 iron, 4 su…	photosystem i p700 apoprotein a2
hv_23169	1.27	0.33	0.11	-0.26	-0.32	-1.43	3.07888e-05	1_1_2_2	PS.lightreaction.photosystem I.PSI polypeptide subunits	weakly similar to ( 104) ATCG00340 | Symbols: PSAB | Encodes the D1 subunit of photosystem I and II reaction centers. | chrC:37375-39579 REVERSEweakly similar to ( 105) PSAB_CALFE Photosystem I P700 chlorophyll a apoprotein A2 (PsaB) (PSI-B) - Calycanthus fertilis var. ferax (Calycanthus floridus var. glaucus)weakly similar to ( 104) loc_osp1g00330 11562.m00022 protein photosystem I P700 apoprote…	Photosystem I P700 chlorophyll a apoprotein A2 n=27 Tax=Streptophyta RepID=PSAB_POPTR	photosystem I P700 apoprotein A2 [Oryza sativa Japonica Group]	PSAB | Photosystem I, PsaA/PsaB protein | chrC:37375-39579 REVERSE LENGTH=734	Photosystem I P700 chlorophyll a apoprotein A2 OS=Liriodendron tulipifera GN=psaB PE=3 SV=1					F:iron-sulfur cluster binding; F:chlorophyll binding; F:electron carrier activity; C:chloroplast; C:plastid; C:chloroplast thylakoid membrane; F:metal ion binding; C:integral to membrane; C:membrane; C:thylakoid; P:electron transport chain; P:photosynthesis; P:oxidation reduction; P:transport; F:magnesium ion binding; C:photosystem I; P:protein-chromophore linkage; F:4 iron, 4 sulfur cluster bind…	photosystem i p700 apoprotein a2
hv_36940	0.90	1.10	0.57	-0.18	-0.86	-1.83	2.58339e-06	1_1_2_2	PS.lightreaction.photosystem I.PSI polypeptide subunits	weakly similar to ( 152) AT1G31330 | Symbols: PSAF | PSAF (photosystem I subunit F) | chr1:11215011-11215939 REVERSEweakly similar to ( 183) PSAF_HORVU Photosystem I reaction center subunit III, chloroplast precursor (Light-harvesting complex I 17 kDa protein) (PSI-F) - Hordeum vulgare (Barley)weakly similar to ( 170) loc_os03g56670 12003.m34938 protein photosystem I reaction center subunit III, …	Photosystem I reaction center subunit III, chloroplastic n=1 Tax=Hordeum vulgare RepID=PSAF_HORVU	unnamed protein product [Oryza sativa Japonica Group]	PSAF | photosystem I subunit F | chr1:11215011-11215939 REVERSE LENGTH=221	Photosystem I reaction center subunit III, chloroplastic OS=Hordeum vulgare GN=PSAF PE=1 SV=2					C:plastoglobule; C:chloroplast thylakoid lumen; C:photosystem I reaction center; P:photosynthesis; C:chloroplast thylakoid membrane	psaf_horvu ame: full=photosystem i reaction center subunit chloroplastic ame: full=light-harvesting complex i 17 kda protein ame: full=psi-f flags: precursor
hv_40914	2.46	1.24	0.36	-0.55	-0.88	-1.80	6.245e-05	1_1_2_2	PS.lightreaction.photosystem I.PSI polypeptide subunits	weakly similar to ( 106) AT2G46820 | Symbols: PTAC8, TMP14, PSAP, PSI-P | PSI-P (PHOTOSYSTEM I P SUBUNIT); DNA binding | chr2:19243729-19244870 FORWARDweakly similar to ( 179) loc_os10g39150 12010.m06686 protein thylakoid membrane phosphoprotein 14 kda, chloroplast precursor, putative, expressed no original description	Expressed protein n=3 Tax=Oryza sativa RepID=Q8W2X4_ORYSJ	unnamed protein product [Oryza sativa Japonica Group]	PTAC8, TMP14, PSAP, PSI-P | photosystem I P subunit | chr2:19243729-19244870 FORWARD LENGTH=174	Thylakoid membrane phosphoprotein 14 kDa, chloroplastic OS=Arabidopsis thaliana GN=TMP14 PE=1 SV=2				-	C:plastid	hypothetical protein OsI_34473 [Oryza sativa Indica Group]
hv_41316	0.77	1.14	0.41	-0.60	-0.65	-1.30	0.000667975	1_1_2_2	PS.lightreaction.photosystem I.PSI polypeptide subunits	weakly similar to ( 158) AT5G64040 | Symbols: PSAN | PSAN; calmodulin binding | chr5:25628690-25629409 REVERSEweakly similar to ( 191) PSAN_HORVU Photosystem I reaction center subunit N, chloroplast precursor (PSI-N) - Hordeum vulgare (Barley)weakly similar to ( 168) loc_os12g08770 12012.m04863 protein photosystem I reaction center subunit N, chloroplast precursor, putative, expressed no original…	Photosystem I reaction center subunit N, chloroplastic n=1 Tax=Hordeum vulgare RepID=PSAN_HORVU	unnamed protein product [Oryza sativa Japonica Group]	PSAN | photosystem I reaction center subunit PSI-N, chloroplast, putative / PSI-N, putative (PSAN) | chr5:25628724-25629409 REVERSE LENGTH=171	Photosystem I reaction center subunit N, chloroplastic OS=Hordeum vulgare GN=PSAN PE=2 SV=1				-	F:protein binding; C:photosystem I; P:photosynthesis; C:chloroplast thylakoid membrane	psan_horvu ame: full=photosystem i reaction center subunit chloroplastic short=psi-n flags: precursor
hv_41324	1.51	1.92	0.34	-0.81	-0.16	-1.92	1.54318e-05	1_1_2_2	PS.lightreaction.photosystem I.PSI polypeptide subunits	weakly similar to ( 171) AT1G30380 | Symbols: PSAK | PSAK (photosystem I subunit K) | chr1:10722325-10723013 FORWARDmoderately similar to ( 252) PSAK_HORVU Photosystem I reaction center subunit psaK, chloroplast precursor (Photosystem I subunit X) (PSI-K) (Light-harvesting complex I 7 kDa protein) - Hordeum vulgare (Barley)moderately similar to ( 233) loc_os07g05480 12007.m079603 protein photosys…	Photosystem I reaction center subunit psaK, chloroplastic n=4 Tax=BEP clade RepID=PSAK_HORVU	unnamed protein product [Oryza sativa Japonica Group]	PSAK | photosystem I subunit K | chr1:10722325-10723013 FORWARD LENGTH=130	Photosystem I reaction center subunit psaK, chloroplastic OS=Hordeum vulgare GN=PSAK PE=1 SV=1				-	C:integral to membrane; C:photosystem I; P:photosynthesis; C:chloroplast thylakoid membrane	psak_horvu ame: full=photosystem i reaction center subunit chloroplastic ame: full=light-harvesting complex i 7 kda protein ame: full=psi-k ame: full=photosystem i subunit x flags: precursor
hv_42837	1.75	1.80	0.63	-0.61	-0.89	-1.50	9.21689e-05	1_1_2_2	PS.lightreaction.photosystem I.PSI polypeptide subunits	very weakly similar to ( 100) AT2G20260 | Symbols: PSAE-2 | PSAE-2 (photosystem I subunit E-2); catalytic | chr2:8736780-8737644 FORWARDweakly similar to ( 177) PSAE_HORVU Photosystem I reaction center subunit IV, chloroplast precursor (PSI-E) (Photosystem I 10.8 kDa polypeptide) - Hordeum vulgare (Barley)weakly similar to ( 124) loc_os07g25430 12007.m29150 protein photosystem I reaction center s…	Photosystem I reaction center subunit IV, chloroplastic n=1 Tax=Hordeum vulgare RepID=PSAE_HORVU	putative Photosystem I reaction center subunit IV [Oryza sativa Japonica Group]	PSAE-2 | photosystem I subunit E-2 | chr2:8736780-8737644 FORWARD LENGTH=145	Photosystem I reaction center subunit IV, chloroplastic OS=Hordeum vulgare GN=PSAE PE=1 SV=2				-	C:photosystem I reaction center; F:catalytic activity; P:photosynthesis; C:plastid	photosystem i reaction center subunit iv a
hv_43091	1.84	1.00	0.43	-0.19	-0.74	-1.61	4.19123e-07	1_1_2_2	PS.lightreaction.photosystem I.PSI polypeptide subunits	very weakly similar to (97.8) AT1G52220 | Symbols: | FUNCTIONS IN: molecular_function unknown; INVOLVED IN: biological_process unknown; LOCATED IN: chloroplast thylakoid membrane, chloroplast; EXPRESSED IN: 23 plant structures; EXPRESSED DURING: 13 growth stages; BEST Arabidopsis thaliana protein match is: PSI-P (PHOTOSYSTEM I P SUBUNIT); DNA binding (TAIR:AT2G46820.2); Has 172 Blast hits to 172 …	Os01g0761000 protein n=2 Tax=Oryza sativa RepID=Q94DS3_ORYSJ	P0460E08.25 [Oryza sativa Japonica Group]	| FUNCTIONS IN: molecular_function unknown; INVOLVED IN: biological_process unknown; LOCATED IN: chloroplast thylakoid membrane, chloroplast; EXPRESSED IN: 23 plant structures; EXPRESSED DURING: 13 growth stages; BEST Arabidopsis thaliana protein match is: photosystem I P subunit (TAIR:AT2G46820.2); Has 291 Blast hits to 291 proteins in 50 species: Archae - 0; Bacteria - 90; Metazoa - 0; Fungi - …					-	C:chloroplast thylakoid membrane	thylakoid membrane phosphoprotein 14 chloroplast
hv_07680	1.38	1.59	0.84	-0.35	-1.78	-3.92	3.45087e-08	1_1_3	PS.lightreaction.cytochrome b6/f	very weakly similar to (84.3) AT2G26500 | Symbols: | cytochrome b6f complex subunit (petM), putative | chr2:11270370-11270747 FORWARDweakly similar to ( 153) loc_os03g55720 12003.m10483 protein plastoquinol-plastocyanin reductase, putative, expressed no original description	Cytochrome b6f complex subunit, putative, expressed n=2 Tax=Oryza sativa RepID=Q7Y0C9_ORYSJ	Os03g0765900 [Oryza sativa Japonica Group]	| cytochrome b6f complex subunit (petM), putative | chr2:11270370-11270747 FORWARD LENGTH=125						P:oxidation reduction; F:electron carrier activity; C:cytochrome b6f complex	plastoquinol-plastocyanin reductase
hv_43607	1.56	0.85	-0.05	-0.26	-0.38	-1.20	0.000368904	1_1_3	PS.lightreaction.cytochrome b6/f	weakly similar to ( 149) AT5G36120 | Symbols: CCB3 | CCB3 (COFACTOR ASSEMBLY, COMPLEX C (B6F),) | chr5:14198679-14199203 REVERSEweakly similar to ( 164) loc_os01g73540 12001.m13381 protein YGGT family protein, expressed no original description	Putative uncharacterized protein n=1 Tax=Zea mays RepID=C0P8A3_MAIZE	unnamed protein product [Oryza sativa Japonica Group]	CCB3, YLMG3, atylmg3 | cofactor assembly, complex C (B6F) | chr5:14198679-14199203 REVERSE LENGTH=174
hv_13792	1.37	1.54	0.69	-0.10	-0.28	-0.81	4.0035e-06	1_1_3_1	PS.lightreaction.cytochrome b6/f.iron sulfur subunit	moderately similar to ( 296) AT4G03280 | Symbols: PETC, PGR1 | PETC (PHOTOSYNTHETIC ELECTRON TRANSFER C); electron transporter, transferring electrons from cytochrome b6/f complex of photosystem II | chr4:1440462-1441717 FORWARDmoderately similar to ( 417) UCRIA_WHEAT Cytochrome b6-f complex iron-sulfur subunit, chloroplast precursor (EC 1.10.99.1) (Rieske iron-sulfur protein) (Plastohydroquinone…	Cytochrome b6-f complex iron-sulfur subunit, chloroplastic n=1 Tax=Triticum aestivum RepID=UCRIA_WHEAT	unnamed protein product [Oryza sativa Japonica Group]	PETC, PGR1 | photosynthetic electron transfer C | chr4:1440462-1441717 FORWARD LENGTH=210	Cytochrome b6-f complex iron-sulfur subunit, chloroplastic OS=Triticum aestivum GN=petC PE=2 SV=1				EC:1.10.99.1; EC:1.10.2.2	F:metal ion binding; F:plastoquinol-plastocyanin reductase activity; F:ubiquinol-cytochrome-c reductase activity; P:transport; F:2 iron, 2 sulfur cluster binding; C:integral to membrane; C:chloroplast thylakoid membrane; P:electron transport chain	cytochrome b6-f complex iron-sulfur subunit
hv_30502	1.05	0.89	0.14	-0.34	-0.52	-1.58	1.42778e-07	1_1_3_4	PS.lightreaction.cytochrome b6/f.apocytochrome f (CYF)	weakly similar to ( 186) ATCG00540 | Symbols: PETA | Encodes cytochrome f apoprotein; involved in photosynthetic electron transport chain; encoded by the chloroplast genome and is transcriptionally repressed by a nuclear gene HCF2. | chrC:61657-62619 FORWARDweakly similar to ( 166) CYF_PSINU Apocytochrome f precursor - Psilotum nudum (Whisk fern)moderately similar to ( 204) loc_os10g21290 12010.m…	Apocytochrome f n=1 Tax=Angiopteris evecta RepID=CYF_ANGEV	cytochrome f [Oryza sativa Japonica Group]	PETA | photosynthetic electron transfer A | chrC:61657-62619 FORWARD LENGTH=320	Apocytochrome f OS=Ipomoea purpurea GN=petA PE=3 SV=1
hv_10593	2.47	1.49	1.32	-0.53	-0.52	-0.52	0.00020617	1_1_30	PS.lightreaction.state transition	moderately similar to ( 206) AT5G01920 | Symbols: STN8 | STN8; kinase/ protein kinase | chr5:359154-360867 FORWARDvery weakly similar to (95.1) STT7_CHLRE Serine/threonine-protein kinase stt7, chloroplast precursor (EC 2.7.11.1) - Chlamydomonas reinhardtiimoderately similar to ( 226) loc_os05g40180 12005.m08195 protein serine/threonine-protein kinase SNT7, chloroplast precursor, putative, express…	Os05g0480000 protein n=1 Tax=Oryza sativa Japonica Group RepID=Q75GM2_ORYSJ	unnamed protein product [Oryza sativa Japonica Group]	STN8 | Protein kinase superfamily protein | chr5:359154-360867 FORWARD LENGTH=495	Serine/threonine-protein kinase STN8, chloroplastic OS=Arabidopsis thaliana GN=STN8 PE=2 SV=1				EC:2.7.11.0	P:protein amino acid phosphorylation; F:ATP binding; P:photosystem II stabilization; C:thylakoid; F:protein serine/threonine kinase activity	stn8 kinase protein kinase
hv_41251	1.39	0.75	0.00	-0.18	-0.98	-0.12	4.34826e-05	1_1_30	PS.lightreaction.state transition	weakly similar to ( 198) AT5G01920 | Symbols: STN8 | STN8; kinase/ protein kinase | chr5:359154-360867 FORWARDweakly similar to ( 117) STT7_CHLRE Serine/threonine-protein kinase stt7, chloroplast precursor (EC 2.7.11.1) - Chlamydomonas reinhardtiiweakly similar to ( 158) loc_os05g40180 12005.m08195 protein serine/threonine-protein kinase SNT7, chloroplast precursor, putative, expressed no origina…	Putative uncharacterized protein n=2 Tax=Oryza sativa RepID=B9FKS6_ORYSJ	unnamed protein product [Oryza sativa Japonica Group]	STN8 | Protein kinase superfamily protein | chr5:359154-360867 FORWARD LENGTH=495	Serine/threonine-protein kinase STN8, chloroplastic OS=Arabidopsis thaliana GN=STN8 PE=2 SV=1	29.4	weakly similar to ( 198) AT5G01920 | Symbols: STN8 | STN8; kinase/ protein kinase | chr5:359154-360867 FORWARDweakly similar to ( 117) STT7_CHLRE Serine/threonine-protein kinase stt7, chloroplast precursor (EC 2.7.11.1) - Chlamydomonas reinhardtiiweakly similar to ( 158) loc_os05g40180 12005.m08195 protein serine/threonine-protein kinase SNT7, chloroplast precursor, putative, expressed no origina…	protein.postranslational modification	EC:2.7.11.0	P:protein amino acid phosphorylation; F:ATP binding; P:photosystem II stabilization; C:thylakoid; F:protein serine/threonine kinase activity	stn8 kinase protein kinase
hv_19025	1.19	0.16	0.03	-0.69	-0.56	-0.11	0.000569757	1_1_4	PS.lightreaction.ATP synthase	moderately similar to ( 241) ATMG01190 | Symbols: ATP1 | ATPase subunit 1 | chrM:302166-303689 REVERSEmoderately similar to ( 263) ATPAM_WHEAT ATP synthase subunit alpha, mitochondrial (EC 3.6.3.14) - Triticum aestivum (Wheat)moderately similar to ( 263) loc_osm1g00580 11706.m00050 protein ATP synthase F0 subunit 1 no original description	ATP synthase subunit alpha, mitochondrial n=543 Tax=Tracheophyta RepID=ATPAM_BETVU	unnamed protein product [Oryza sativa (japonica cultivar-group)]	ATP1 | ATP synthase subunit 1 | chrM:302166-303689 REVERSE LENGTH=507	ATP synthase subunit alpha, mitochondrial OS=Triticum aestivum GN=ATPA PE=3 SV=1				EC:3.6.3.14	C:proton-transporting ATP synthase complex, catalytic core F(1); P:plasma membrane ATP synthesis coupled proton transport; P:auxin biosynthetic process; F:hydrogen ion transporting ATP synthase activity, rotational mechanism; C:mitochondrial inner membrane; F:ATP binding; F:proton-transporting ATPase activity, rotational mechanism	atp synthase f0 subunit 1
hv_21147	2.24	0.86	0.12	-0.21	-0.67	-0.36	7.84093e-05	1_1_4	PS.lightreaction.ATP synthase	moderately similar to ( 235) ATCG00120 | Symbols: ATPA | Encodes the ATPase alpha subunit, which is a subunit of ATP synthase and part of the CF1 portion which catalyzes the conversion of ADP to ATP using the proton motive force. This complex is located in the thylakoid membrane of the chloroplast. | chrC:9938-11461 REVERSEmoderately similar to ( 290) ATPA_WHEAT ATP synthase subunit alpha (EC 3.6…	ATP synthase subunit alpha, chloroplastic n=6 Tax=BEP clade RepID=ATPA_AGRST	OSJNBa0061C08.5 [Oryza sativa (japonica cultivar-group)]	ATPA | ATP synthase subunit alpha | chrC:9938-11461 REVERSE LENGTH=507	ATP synthase subunit alpha, chloroplastic OS=Triticum aestivum GN=atpA PE=3 SV=2				EC:3.6.3.14	C:proton-transporting ATP synthase complex, catalytic core F(1); P:plasma membrane ATP synthesis coupled proton transport; P:auxin biosynthetic process; F:hydrogen ion transporting ATP synthase activity, rotational mechanism; C:mitochondrial inner membrane; F:ATP binding; F:proton-transporting ATPase activity, rotational mechanism; C:chloroplast thylakoid membrane	atp synthase cf1 alpha subunit
hv_43456	-1.09	-0.12	0.09	0.76	0.50	-0.43	2.6338e-05	1_1_4	PS.lightreaction.ATP synthase	weakly similar to ( 145) loc_os03g52660 12003.m10240 protein ATP synthase F1, delta subunit family protein, expressed no original description	ATP synthase n=1 Tax=Oryza sativa Japonica Group RepID=Q84R40_ORYSJ	unknown protein [Oryza sativa Japonica Group]
hv_21148	0.77	1.36	0.57	-0.53	-0.41	-1.06	0.000498182	1_1_4_1	PS.lightreaction.ATP synthase.alpha subunit	moderately similar to ( 367) ATCG00120 | Symbols: ATPA | Encodes the ATPase alpha subunit, which is a subunit of ATP synthase and part of the CF1 portion which catalyzes the conversion of ADP to ATP using the proton motive force. This complex is located in the thylakoid membrane of the chloroplast. | chrC:9938-11461 REVERSEmoderately similar to ( 411) ATPA_WHEAT ATP synthase subunit alpha (EC 3.6…	ATP synthase subunit alpha, chloroplastic n=6 Tax=BEP clade RepID=ATPA_AGRST	OSJNBa0061C08.5 [Oryza sativa (japonica cultivar-group)]	ATPA | ATP synthase subunit alpha | chrC:9938-11461 REVERSE LENGTH=507	ATP synthase subunit alpha, chloroplastic OS=Hordeum vulgare GN=atpA PE=3 SV=1				EC:3.6.3.14	C:proton-transporting ATP synthase complex, catalytic core F(1); P:plasma membrane ATP synthesis coupled proton transport; P:auxin biosynthetic process; F:hydrogen ion transporting ATP synthase activity, rotational mechanism; C:mitochondrial inner membrane; F:ATP binding; F:proton-transporting ATPase activity, rotational mechanism; C:chloroplast thylakoid membrane	atp synthase cf1 alpha subunit
hv_40522	1.05	1.60	0.68	-0.32	-0.81	-1.28	0.000173011	1_1_4_4	PS.lightreaction.ATP synthase.gamma chain	moderately similar to ( 433) AT2G33040 | Symbols: | ATP synthase gamma chain, mitochondrial (ATPC) | chr2:14018978-14021047 REVERSEmoderately similar to ( 452) ATPG3_IPOBA ATP synthase gamma chain, mitochondrial precursor (EC 3.6.3.14) - Ipomoea batatas (Sweet potato) (Batate)moderately similar to ( 491) loc_os10g17280 12010.m04815 protein ATP synthase gamma chain, mitochondrial precursor, putati…	ATP synthase gamma chain n=2 Tax=Oryza sativa RepID=Q7G3Y4_ORYSJ	unnamed protein product [Oryza sativa Japonica Group]	ATP3 | gamma subunit of Mt ATP synthase | chr2:14018978-14021047 REVERSE LENGTH=325	ATP synthase subunit gamma, mitochondrial OS=Ipomoea batatas GN=ATPC PE=1 SV=2				EC:3.6.3.14	C:proton-transporting ATP synthase complex, catalytic core F(1); F:hydrogen ion transporting ATP synthase activity, rotational mechanism; C:mitochondrion; P:ATP synthesis coupled proton transport; F:proton-transporting ATPase activity, rotational mechanism	atp synthase gamma chain
hv_40562	-0.03	-0.77	-0.47	0.04	0.48	2.72	0.000137225	1_1_4_4	PS.lightreaction.ATP synthase.gamma chain	moderately similar to ( 454) AT4G04640 | Symbols: ATPC1 | ATPC1; enzyme regulator | chr4:2350761-2351882 REVERSEhighly similar to ( 537) ATPG_MAIZE ATP synthase subunit gamma, chloroplast precursor (EC 3.6.3.14) [Contains: Inceptin] - Zea mays (Maize)highly similar to ( 537) loc_os07g32880 12007.m07550 protein ATP synthase gamma chain, chloroplast precursor, putative, expressed no original descri…	ATP synthase gamma chain n=1 Tax=Triticum aestivum RepID=D3K4D8_WHEAT	unnamed protein product [Oryza sativa Japonica Group]	ATPC1 | ATPase, F1 complex, gamma subunit protein | chr4:2350761-2351882 REVERSE LENGTH=373	ATP synthase subunit gamma, chloroplastic OS=Zea mays PE=1 SV=1				EC:3.6.3.14	C:proton-transporting ATP synthase complex, catalytic core F(1); F:hydrogen ion transporting ATP synthase activity, rotational mechanism; P:ATP synthesis coupled proton transport; F:proton-transporting ATPase activity, rotational mechanism; C:chloroplast thylakoid membrane	atp synthase subunit
hv_02876	1.40	1.59	0.67	-0.76	-0.81	-1.27	4.55175e-05	1_1_4_7	PS.lightreaction.ATP synthase.delta chain	weakly similar to ( 113) AT4G09650 | Symbols: ATPD | ATPD (ATP SYNTHASE DELTA-SUBUNIT GENE); hydrogen ion transporting ATP synthase, rotational mechanism / proton-transporting ATPase, rotational mechanism | chr4:6100799-6101503 FORWARDweakly similar to ( 159) ATPD_SORBI ATP synthase delta chain, chloroplast precursor (EC 3.6.3.14) - Sorghum bicolor (Sorghum) (Sorghum vulgare)weakly similar to ( 1…	Os02g0750100 protein n=1 Tax=Oryza sativa Japonica Group RepID=Q6Z8K7_ORYSJ	putative H(+)-transporting ATP synthase [Oryza sativa Japonica Group]	ATPD | ATP synthase delta-subunit gene | chr4:6100799-6101503 FORWARD LENGTH=234	ATP synthase delta chain, chloroplastic OS=Sorghum bicolor GN=ATPD PE=2 SV=1				EC:3.6.3.14	C:proton-transporting ATP synthase complex, catalytic core F(1); F:hydrogen ion transporting ATP synthase activity, rotational mechanism; C:mitochondrion; P:ATP synthesis coupled proton transport; C:chloroplast thylakoid membrane; F:hydrolase activity; C:plasma membrane	atp synthase delta chain
hv_42661	0.79	1.15	0.48	-0.29	-0.85	-1.39	1.14481e-08	1_1_4_7	PS.lightreaction.ATP synthase.delta chain	weakly similar to ( 169) AT4G09650 | Symbols: ATPD | ATPD (ATP SYNTHASE DELTA-SUBUNIT GENE); hydrogen ion transporting ATP synthase, rotational mechanism / proton-transporting ATPase, rotational mechanism | chr4:6100799-6101503 FORWARDmoderately similar to ( 241) ATPD_SORBI ATP synthase delta chain, chloroplast precursor (EC 3.6.3.14) - Sorghum bicolor (Sorghum) (Sorghum vulgare)moderately simila…	Os02g0750100 protein n=1 Tax=Oryza sativa Japonica Group RepID=Q6Z8K7_ORYSJ	putative H(+)-transporting ATP synthase [Oryza sativa Japonica Group]	ATPD | ATP synthase delta-subunit gene | chr4:6100799-6101503 FORWARD LENGTH=234	ATP synthase delta chain, chloroplastic OS=Sorghum bicolor GN=ATPD PE=2 SV=1				EC:3.6.3.14	C:proton-transporting ATP synthase complex, catalytic core F(1); F:hydrogen ion transporting ATP synthase activity, rotational mechanism; C:mitochondrion; P:ATP synthesis coupled proton transport; C:chloroplast thylakoid membrane; F:hydrolase activity; C:plasma membrane	atp synthase delta chain
hv_30574	0.72	1.06	0.31	-0.26	-0.42	-1.06	8.28668e-06	1_1_4_8	PS.lightreaction.ATP synthase.subunit B (ATPF)	weakly similar to ( 115) ATCG00130 | Symbols: ATPF | ATPase F subunit. | chrC:11529-12798 REVERSEweakly similar to ( 155) ATPF_WHEAT ATP synthase B chain (EC 3.6.3.14) (ATPase subunit I) - Triticum aestivum (Wheat)weakly similar to ( 155) loc_osp1g00300 11562.m00019 protein ATP synthase CF0 B chain no original description	Os04g0235600 protein (Fragment) n=8 Tax=Poaceae RepID=Q0JEM8_ORYSJ	ATPase I subunit [Oryza sativa Japonica Group]	ATPF | ATPase, F0 complex, subunit B/B', bacterial/chloroplast | chrC:11529-12798 REVERSE LENGTH=184	ATP synthase subunit b, chloroplastic OS=Triticum aestivum GN=atpF PE=3 SV=1
hv_40967	0.17	0.67	0.17	-0.18	-0.59	-1.36	0.000124265	1_1_4_9	PS.lightreaction.ATP synthase.subunit B_ (ATPX)	weakly similar to ( 118) AT4G32260 | Symbols: | ATP synthase family | chr4:15573859-15574586 REVERSEweakly similar to ( 118) ATPX_SPIOL ATP synthase B' chain, chloroplast precursor (EC 3.6.3.14) (Subunit II) - Spinacia oleracea (Spinach)weakly similar to ( 153) loc_os03g17070 12003.m07139 protein ATP synthase B chain, chloroplast precursor, putative, expressed no original description	ATP synthase B chain, chloroplast, putative, expressed n=3 Tax=Poaceae RepID=Q84PA4_ORYSJ	unnamed protein product [Oryza sativa Japonica Group]	| ATPase, F0 complex, subunit B/B', bacterial/chloroplast | chr4:15573859-15574586 REVERSE LENGTH=219	ATP synthase subunit b', chloroplastic OS=Spinacia oleracea GN=ATPG PE=1 SV=2				-	P:transport; C:plastid	atp synthase b chain
hv_01178	1.18	0.85	0.01	-0.76	-0.23	-0.03	1.00162e-06	1_1_40	PS.lightreaction.cyclic electron flow-chlororespiration	very weakly similar to (92.4) ATMG00510 | Symbols: NAD7 | NADH dehydrogenase subunit 7 | chrM:132071-138153 FORWARDvery weakly similar to (97.1) NDUS2_NICSY NADH-ubiquinone oxidoreductase 49 kDa subunit (EC 1.6.5.3) (EC 1.6.99.3) (NADH dehydrogenase subunit 7) - Nicotiana sylvestris (Wood tobacco)very weakly similar to (89.7) loc_osm1g00230 11706.m00017 protein NADH dehydrogenase subunit 7 no ori…	Predicted protein n=1 Tax=Populus trichocarpa RepID=B9NE05_POPTR	NADH dehydrogenase subunit 7 [Oryza sativa Japonica Group]	NAD7 | NADH dehydrogenase subunit 7 | chrM:132071-138153 FORWARD LENGTH=394	NADH-ubiquinone oxidoreductase 49 kDa subunit OS=Arabidopsis thaliana GN=NAD7 PE=1 SV=2				EC:1.6.99.3	P:cellular respiration; F:NAD or NADH binding; C:respiratory chain complex I; F:quinone binding; P:oxidation reduction; C:mitochondrion; F:NADH dehydrogenase activity	nadh dehydrogenase subunit 7
hv_24618	4.59	1.99	0.42	-0.56	-0.82	-0.56	9.61398e-09	1_1_40	PS.lightreaction.cyclic electron flow-chlororespiration	weakly similar to ( 152) loc_os02g24590 12002.m07606 protein conserved hypothetical protein no original description	Predicted protein n=1 Tax=Arabidopsis lyrata subsp. lyrata RepID=D7MVM4_ARALY	trnA intron ORF 109							C:plastid; C:mitochondrion; C:chloroplast	acr toxin-sensitivity inducing protein
hv_33098	1.01	0.98	0.20	-0.16	-0.52	-1.82	6.56593e-06	1_1_40	PS.lightreaction.cyclic electron flow-chlororespiration	very weakly similar to (84.7) NU5C_WHEAT NAD(P)H-quinone oxidoreductase chain 5, chloroplast (EC 1.6.5.-) (NAD(P)H dehydrogenase, chain 5) (NADH-plastoquinone oxidoreductase chain 5) - Triticum aestivum (Wheat) no original description	NADH dehydrogenase subunit F (Fragment) n=14 Tax=Bromus RepID=Q49TQ3_9POAL			NAD(P)H-quinone oxidoreductase subunit 5, chloroplastic OS=Triticum aestivum GN=ndhF PE=3 SV=1
hv_40410	1.15	0.82	0.24	-0.30	-0.53	-0.44	4.64295e-06	1_1_40	PS.lightreaction.cyclic electron flow-chlororespiration	moderately similar to ( 385) AT4G22890 | Symbols: PGR5-LIKE A | PGR5-LIKE A | chr4:12007157-12009175 FORWARDmoderately similar to ( 421) loc_os03g64020 12003.m11268 protein expressed protein no original description	Expressed protein n=3 Tax=Oryza sativa RepID=Q84M73_ORYSJ	unnamed protein product [Oryza sativa Japonica Group]	PGR5-LIKE A | PGR5-LIKE A | chr4:12007157-12009175 FORWARD LENGTH=322	PGR5-like protein 1A, chloroplastic OS=Arabidopsis thaliana GN=PGRL1A PE=1 SV=1				-	C:plastid	pgr5-like a
hv_43796	0.31	0.51	0.20	-0.05	-0.66	-1.11	0.000152284	1_1_40	PS.lightreaction.cyclic electron flow-chlororespiration	weakly similar to ( 151) AT2G05620 | Symbols: PGR5 | PGR5 (proton gradient regulation 5); electron carrier | chr2:2081204-2081687 REVERSEweakly similar to ( 199) loc_os08g45190 12008.m08489 protein PGR5, putative, expressed no original description	Os08g0566600 protein n=2 Tax=Oryza sativa RepID=Q6Z1P2_ORYSJ	unnamed protein product [Oryza sativa Japonica Group]	PGR5 | proton gradient regulation 5 | chr2:2081204-2081687 REVERSE LENGTH=133	Protein PROTON GRADIENT REGULATION 5, chloroplastic OS=Arabidopsis thaliana GN=PGR5 PE=1 SV=1
hv_01750	1.97	0.44	-0.19	-0.30	-0.34	0.09	7.38255e-07	1_1_5	PS.lightreaction.other electron carrier (ox/red)	weakly similar to ( 171) AT5G45040 | Symbols: | cytochrome c6 (ATC6) | chr5:18175566-18176851 REVERSEmoderately similar to ( 211) loc_os07g38000 12007.m08049 protein cytochrome c6, putative, expressed no original description	Putative uncharacterized protein Sb02g036670 n=1 Tax=Sorghum bicolor RepID=C5XBN6_SORBI	cytochrome C6, chloroplast precursor-like protein [Oryza sativa Japonica Group]	| Cytochrome c | chr5:18175566-18176851 REVERSE LENGTH=175	Cytochrome c6, chloroplastic OS=Arabidopsis thaliana GN=petJ PE=1 SV=1					F:heme binding; F:electron carrier activity	cytochrome c6
hv_36797	0.29	0.86	0.25	-0.20	-0.43	-1.75	7.11895e-05	1_1_5_1	PS.lightreaction.other electron carrier (ox/red).plastocyanin	weakly similar to ( 143) AT1G20340 | Symbols: DRT112, PETE2 | DRT112; copper ion binding / electron carrier | chr1:7042770-7043273 REVERSEweakly similar to ( 199) PLAS_HORVU Plastocyanin, chloroplast precursor - Hordeum vulgare (Barley)weakly similar to ( 196) loc_os06g01210 12006.m04861 protein plastocyanin, chloroplast precursor, putative, expressed no original description	Plastocyanin, chloroplastic n=1 Tax=Hordeum vulgare RepID=PLAS_HORVU	unnamed protein product [Oryza sativa Japonica Group]	DRT112, PETE2 | Cupredoxin superfamily protein | chr1:7042770-7043273 REVERSE LENGTH=167	Plastocyanin, chloroplastic OS=Hordeum vulgare GN=PETE PE=2 SV=1					F:copper ion binding; F:electron carrier activity; P:transport; C:chloroplast thylakoid membrane; P:electron transport chain	plastocyanin precursor
hv_00062	1.36	1.93	0.77	-0.60	-0.67	-2.20	2.32157e-05	1_1_5_2	PS.lightreaction.other electron carrier (ox/red).ferredoxin	weakly similar to ( 107) AT1G60950 | Symbols: FED A, ATFD2 | FED A; 2 iron, 2 sulfur cluster binding / electron carrier/ iron-sulfur cluster binding | chr1:22444565-22445011 FORWARDweakly similar to ( 161) FER_WHEAT Ferredoxin, chloroplast precursor - Triticum aestivum (Wheat)weakly similar to ( 134) loc_os08g01380 12008.m080056 protein ferredoxin-1, chloroplast precursor, putative, expressed no …	Ferredoxin, chloroplastic n=2 Tax=Triticeae RepID=FER_WHEAT	ferredoxin [Oryza sativa Japonica Group]	FED A, ATFD2 | 2Fe-2S ferredoxin-like superfamily protein | chr1:22444565-22445011 FORWARD LENGTH=148	Ferredoxin, chloroplastic OS=Triticum aestivum GN=PETF PE=1 SV=2					P:ferredoxin metabolic process; F:metal ion binding; F:electron carrier activity; P:transport; F:2 iron, 2 sulfur cluster binding; C:chloroplast; P:electron transport chain	fer_wheat ame: full= chloroplastic flags: precursor
hv_11070	0.39	0.97	0.44	-0.28	-0.45	-0.63	3.61436e-05	1_1_5_2	PS.lightreaction.other electron carrier (ox/red).ferredoxin	moderately similar to ( 217) AT4G32590 | Symbols: | ferredoxin-related | chr4:15721417-15722781 FORWARDmoderately similar to ( 218) loc_os05g48160 12005.m27636 protein electron carrier/ electron transporter/ iron ion binding protein, putative, expressed no original description	Electron carrier/ electron transporter/ iron ion binding protein n=3 Tax=Zea mays RepID=B6TUC7_MAIZE	unnamed protein product [Oryza sativa Japonica Group]	| 2Fe-2S ferredoxin-like superfamily protein | chr4:15721417-15722776 FORWARD LENGTH=173						F:electron carrier activity; F:binding; C:chloroplast	electron carrier electron transporter iron ion binding protein
hv_12598	2.86	2.41	0.24	0.03	-0.22	-0.16	5.46186e-06	1_1_5_2	PS.lightreaction.other electron carrier (ox/red).ferredoxin	weakly similar to ( 197) AT3G16250 | Symbols: NDF4 | NDF4 (NDH-DEPENDENT CYCLIC ELECTRON FLOW 1); electron carrier/ iron-sulfur cluster binding | chr3:5507091-5508320 REVERSEmoderately similar to ( 253) loc_os07g30670 12007.m079681 protein electron carrier/ electron transporter/ iron ion binding protein, putative, expressed no original description	2Fe-2S iron-sulfur cluster protein-like n=2 Tax=Oryza sativa RepID=Q7XHS1_ORYSJ	unnamed protein product [Oryza sativa Japonica Group]	NDF4 | NDH-dependent cyclic electron flow 1 | chr3:5507091-5508320 REVERSE LENGTH=204						F:metal ion binding; C:NAD(P)H dehydrogenase complex (plastoquinone); F:iron-sulfur cluster binding; F:electron carrier activity; P:photosynthetic electron transport in photosystem I; C:chloroplast thylakoid membrane	electron carrier electron transporter iron ion binding protein
hv_13210	-7.97	-3.24	-0.51	0.60	1.62	2.05	2.64198e-09	1_1_5_2	PS.lightreaction.other electron carrier (ox/red).ferredoxin	weakly similar to ( 150) AT2G27510 | Symbols: ATFD3 | ATFD3 (ferredoxin 3); 2 iron, 2 sulfur cluster binding / electron carrier/ iron-sulfur cluster binding | chr2:11758281-11758748 REVERSEweakly similar to ( 160) FER6_MAIZE Ferredoxin-6, chloroplast precursor (Ferredoxin VI) (Fd VI) - Zea mays (Maize)weakly similar to ( 172) loc_os01g64120 12001.m12527 protein ferredoxin-6, chloroplast precursor…	Putative uncharacterized protein Sb03g040610 n=1 Tax=Sorghum bicolor RepID=C5XQJ3_SORBI	unnamed protein product [Oryza sativa Japonica Group]	ATFD3, FD3 | ferredoxin 3 | chr2:11758281-11758748 REVERSE LENGTH=155	Ferredoxin-6, chloroplastic OS=Zea mays GN=FDX6 PE=2 SV=1					F:metal ion binding; P:electron transport chain; F:electron carrier activity; F:2 iron, 2 sulfur cluster binding; C:chloroplast; P:transport	ferredoxin- chloroplastic precursor
hv_28282	1.43	1.13	0.35	-0.13	-0.75	-2.01	1.10239e-07	1_1_5_2	PS.lightreaction.other electron carrier (ox/red).ferredoxin	very weakly similar to (90.5) FER_WHEAT Ferredoxin, chloroplast precursor - Triticum aestivum (Wheat) no original description	Ferredoxin, chloroplastic n=2 Tax=Triticeae RepID=FER_WHEAT			Ferredoxin, chloroplastic OS=Triticum aestivum GN=PETF PE=1 SV=2					P:ferredoxin metabolic process; F:iron-sulfur cluster binding; F:electron carrier activity; C:plastid	fer_wheat ame: full= chloroplastic flags: precursor
hv_38912	2.75	2.48	0.97	-0.48	-2.10	-1.47	0.000113555	1_1_5_2	PS.lightreaction.other electron carrier (ox/red).ferredoxin	weakly similar to ( 114) AT1G60950 | Symbols: FED A, ATFD2 | FED A; 2 iron, 2 sulfur cluster binding / electron carrier/ iron-sulfur cluster binding | chr1:22444565-22445011 FORWARDweakly similar to ( 154) FER_WHEAT Ferredoxin, chloroplast precursor - Triticum aestivum (Wheat)weakly similar to ( 131) loc_os08g01380 12008.m080056 protein ferredoxin-1, chloroplast precursor, putative, expressed no …	Ferredoxin, chloroplastic n=2 Tax=Triticeae RepID=FER_WHEAT	anti-disease protein 1 [Oryza sativa]	FED A, ATFD2 | 2Fe-2S ferredoxin-like superfamily protein | chr1:22444565-22445011 FORWARD LENGTH=148	Ferredoxin, chloroplastic OS=Triticum aestivum GN=PETF PE=1 SV=2				-	F:binding	ferredoxin- chloroplastic precursor
hv_40826	0.96	0.88	0.27	-0.31	-0.54	-1.09	1.49656e-05	1_1_5_2	PS.lightreaction.other electron carrier (ox/red).ferredoxin	weakly similar to ( 177) AT3G16250 | Symbols: NDF4 | NDF4 (NDH-DEPENDENT CYCLIC ELECTRON FLOW 1); electron carrier/ iron-sulfur cluster binding | chr3:5507091-5508320 REVERSEmoderately similar to ( 228) loc_os07g30670 12007.m079681 protein electron carrier/ electron transporter/ iron ion binding protein, putative, expressed no original description	2Fe-2S iron-sulfur cluster protein-like n=2 Tax=Oryza sativa RepID=Q7XHS1_ORYSJ	unnamed protein product [Oryza sativa Japonica Group]	NDF4 | NDH-dependent cyclic electron flow 1 | chr3:5507091-5508320 REVERSE LENGTH=204					-	F:metal ion binding; C:NAD(P)H dehydrogenase complex (plastoquinone); F:iron-sulfur cluster binding; F:electron carrier activity; P:photosynthetic electron transport in photosystem I; C:chloroplast thylakoid membrane	electron carrier electron transporter iron ion binding protein
hv_00050	0.87	1.10	0.37	-0.45	-0.99	-1.66	9.16727e-08	1_1_5_3	PS.lightreaction.other electron carrier (ox/red).ferredoxin reductase	highly similar to ( 518) AT1G20020 | Symbols: ATLFNR2 | FNR2 (FERREDOXIN-NADP(+)-OXIDOREDUCTASE 2); NADPH dehydrogenase/ oxidoreductase/ poly(U) binding | chr1:6942851-6944868 FORWARDhighly similar to ( 549) FENR1_ORYSA Ferredoxin--NADP reductase, leaf isozyme, chloroplast precursor (EC 1.18.1.2) (FNR) - Oryza sativa (Rice)highly similar to ( 549) loc_os06g01850 12006.m04921 protein ferredoxin--N…	Ferredoxin-NADP(H) oxidoreductase n=1 Tax=Triticum aestivum RepID=Q8RVZ9_WHEAT	ferredoxin-NADP+ reductase [Oryza sativa Japonica Group]	ATLFNR2 | ferredoxin-NADP(+)-oxidoreductase 2 | chr1:6942851-6944868 FORWARD LENGTH=369	Ferredoxin--NADP reductase, leaf isozyme, chloroplastic OS=Oryza sativa subsp. japonica GN=Os06g0107700 PE=2 SV=1				EC:1.18.1.2	F:NADP or NADPH binding; C:thylakoid membrane; F:ferredoxin-NADP+ reductase activity; F:FAD binding; C:plastid; P:electron transport chain	ferredoxin-nadp oxidoreductase
hv_00051	1.30	1.38	0.58	-0.33	-0.66	-1.31	1.05234e-07	1_1_5_3	PS.lightreaction.other electron carrier (ox/red).ferredoxin reductase	highly similar to ( 518) AT1G20020 | Symbols: ATLFNR2 | FNR2 (FERREDOXIN-NADP(+)-OXIDOREDUCTASE 2); NADPH dehydrogenase/ oxidoreductase/ poly(U) binding | chr1:6942851-6944868 FORWARDhighly similar to ( 549) FENR1_ORYSA Ferredoxin--NADP reductase, leaf isozyme, chloroplast precursor (EC 1.18.1.2) (FNR) - Oryza sativa (Rice)highly similar to ( 549) loc_os06g01850 12006.m04921 protein ferredoxin--N…	Ferredoxin-NADP(H) oxidoreductase n=1 Tax=Triticum aestivum RepID=Q8RVZ9_WHEAT	ferredoxin-NADP+ reductase [Oryza sativa Japonica Group]	ATLFNR2 | ferredoxin-NADP(+)-oxidoreductase 2 | chr1:6942851-6944868 FORWARD LENGTH=369	Ferredoxin--NADP reductase, leaf isozyme, chloroplastic OS=Oryza sativa subsp. japonica GN=Os06g0107700 PE=2 SV=1				EC:1.18.1.2	F:NADP or NADPH binding; C:thylakoid membrane; F:ferredoxin-NADP+ reductase activity; F:FAD binding; C:plastid; P:electron transport chain	ferredoxin-nadp oxidoreductase
hv_41028	0.01	0.43	0.65	0.01	-0.37	-1.00	0.000118923	1_1_5_3	PS.lightreaction.other electron carrier (ox/red).ferredoxin reductase	highly similar to ( 550) AT5G66190 | Symbols: ATLFNR1 | FNR1 (FERREDOXIN-NADP(+)-OXIDOREDUCTASE 1); NADPH dehydrogenase/ electron transporter, transferring electrons within the cyclic electron transport pathway of photosynthesis/ electron transporter, transferring electrons within the noncyclic electron transp | chr5:26451203-26452616 REVERSEhighly similar to ( 568) FENR1_ORYSA Ferredoxin--NADP r…	Ferredoxin-NADP(H) oxidoreductase n=1 Tax=Triticum aestivum RepID=Q8RVZ8_WHEAT	unnamed protein product [Oryza sativa Japonica Group]	ATLFNR1, FNR1 | ferredoxin-NADP(+)-oxidoreductase 1 | chr5:26451203-26453012 REVERSE LENGTH=360	Ferredoxin--NADP reductase, leaf isozyme, chloroplastic OS=Oryza sativa subsp. japonica GN=Os06g0107700 PE=2 SV=1				EC:1.18.1.2	F:NADP or NADPH binding; P:oxidation reduction; C:thylakoid membrane; F:ferredoxin-NADP+ reductase activity; F:FAD binding; C:plastid	ferredoxin-nadp oxidoreductase
hv_12710	1.51	1.15	0.56	-0.66	-0.91	-1.05	7.69595e-06	1_1_5_4	PS.lightreaction.other electron carrier (ox/red).ferredoxin oxireductase	moderately similar to ( 311) AT1G15140 | Symbols: | oxidoreductase NAD-binding domain-containing protein | chr1:5210642-5212137 REVERSEmoderately similar to ( 239) K502_ACTCH Fruit protein PKIWI502 - Actinidia chinensis (Kiwi) (Yangtao)moderately similar to ( 390) loc_os02g22260 12002.m33669 protein fruit protein PKIWI502, putative, expressed no original description	Os02g0328300 protein n=3 Tax=Oryza sativa RepID=Q6Z6B5_ORYSJ	unnamed protein product [Oryza sativa Japonica Group]	| FAD/NAD(P)-binding oxidoreductase | chr1:5210403-5212137 REVERSE LENGTH=295	Fruit protein pKIWI502 OS=Actinidia deliciosa GN=pKIWI502 PE=2 SV=1					C:chloroplast envelope; F:oxidoreductase activity; F:copper ion binding; P:oxidation reduction; C:chloroplast stroma; C:thylakoid	oxidoreductase nad-binding domain-containing protein
hv_30905	0.40	0.70	0.04	-0.03	-0.43	-1.41	7.37248e-05	1_1_6	PS.lightreaction.NADH DH	weakly similar to ( 172) ATCG00430 | Symbols: PSBG | Encodes a protein which was originally thought to be part of photosystem II but its wheat homolog was later shown to encode for subunit K of NADH dehydrogenase. | chrC:49257-49934 REVERSEmoderately similar to ( 217) NDHK_WHEAT NAD(P)H-quinone oxidoreductase chain K, chloroplast (EC 1.6.5.-) (NAD(P)H dehydrogenase, chain K) (NADH-plastoquinone o…	NAD(P)H-quinone oxidoreductase subunit K, chloroplastic n=11 Tax=BEP clade RepID=NDHK_ORYSJ	NADH dehydrogenase subunit K [Oryza sativa Indica Group]	PSBG | photosystem II reaction center protein G | chrC:49257-49934 REVERSE LENGTH=225	NAD(P)H-quinone oxidoreductase subunit K, chloroplastic OS=Hordeum vulgare GN=ndhK PE=1 SV=2
hv_42066	0.88	1.33	0.57	-0.24	-0.46	-0.63	1.77599e-05	1_1_6	PS.lightreaction.NADH DH	moderately similar to ( 271) AT5G58260 | Symbols: | Encodes subunit NDH-N of NAD(P)H:plastoquinone dehydrogenase complex (Ndh complex) present in the thylakoid membrane of chloroplasts. This subunit is thought to be required for Ndh complex assembly. | chr5:23561356-23561929 REVERSEmoderately similar to ( 340) loc_os01g66000 12001.m12708 protein NADH dehydrogenase I subunit N, putative, expressed…	Putative uncharacterized protein n=1 Tax=Zea mays RepID=B4FBR9_MAIZE	hypothetical protein [Oryza sativa Japonica Group]	| oxidoreductases, acting on NADH or NADPH, quinone or similar compound as acceptor | chr5:23561075-23561929 REVERSE LENGTH=209	NAD(P)H-quinone oxidoreductase subunit N OS=Cyanothece sp. (strain PCC 7425 / ATCC 29141) GN=ndhN PE=3 SV=1				EC:1.6.5.0	C:membrane; F:oxidoreductase activity, acting on NADH or NADPH, quinone or similar compound as acceptor; P:oxidation reduction; C:mitochondrion	hypothetical protein LOC100192546 [Zea mays]
hv_11458	-1.60	-0.04	0.10	0.41	0.23	-0.14	2.90458e-05	1_2_3	PS.photorespiration.aminotransferases peroxisomal	moderately similar to ( 277) AT2G13360 | Symbols: AGT, AGT1 | AGT (ALANINE:GLYOXYLATE AMINOTRANSFERASE); alanine-glyoxylate transaminase/ serine-glyoxylate transaminase/ serine-pyruvate transaminase | chr2:5539417-5540902 REVERSEweakly similar to ( 115) SGAT_MAIZE Serine--glyoxylate aminotransferase (EC 2.6.1.45) (SGAT) (Alanine--glyoxylate aminotransferase) (EC 2.6.1.44) (AGT) (Fragments) - Zea …	Putative uncharacterized protein n=1 Tax=Zea mays RepID=C0PM22_MAIZE	unnamed protein product [Oryza sativa Japonica Group]	AGT, AGT1, SGAT | alanine:glyoxylate aminotransferase | chr2:5539417-5540902 REVERSE LENGTH=401	Serine--glyoxylate aminotransferase OS=Arabidopsis thaliana GN=AGT1 PE=1 SV=2	13	moderately similar to ( 277) AT2G13360 | Symbols: AGT, AGT1 | AGT (ALANINE:GLYOXYLATE AMINOTRANSFERASE); alanine-glyoxylate transaminase/ serine-glyoxylate transaminase/ serine-pyruvate transaminase | chr2:5539417-5540902 REVERSEweakly similar to ( 115) SGAT_MAIZE Serine--glyoxylate aminotransferase (EC 2.6.1.45) (SGAT) (Alanine--glyoxylate aminotransferase) (EC 2.6.1.44) (AGT) (Fragments) - Zea …	amino acid metabolism.synthesis.central amino acid metabolism.alanine.alanine-glyoxylate aminotransferase		P:metabolic process; F:pyridoxal phosphate binding; F:catalytic activity	aminotransferase 2
hv_36892	-1.75	0.31	0.05	0.16	-0.12	-0.23	8.07555e-06	1_2_3	PS.photorespiration.aminotransferases peroxisomal	highly similar to ( 637) AT2G13360 | Symbols: AGT, AGT1 | AGT (ALANINE:GLYOXYLATE AMINOTRANSFERASE); alanine-glyoxylate transaminase/ serine-glyoxylate transaminase/ serine-pyruvate transaminase | chr2:5539417-5540902 REVERSEvery weakly similar to (99.8) SGAT_MAIZE Serine--glyoxylate aminotransferase (EC 2.6.1.45) (SGAT) (Alanine--glyoxylate aminotransferase) (EC 2.6.1.44) (AGT) (Fragments) - Zea…	Os08g0502700 protein n=2 Tax=Oryza sativa RepID=Q6ZFI6_ORYSJ	unnamed protein product [Oryza sativa Japonica Group]	AGT, AGT1, SGAT | alanine:glyoxylate aminotransferase | chr2:5539417-5540902 REVERSE LENGTH=401	Serine--glyoxylate aminotransferase OS=Arabidopsis thaliana GN=AGT1 PE=1 SV=2	13	highly similar to ( 637) AT2G13360 | Symbols: AGT, AGT1 | AGT (ALANINE:GLYOXYLATE AMINOTRANSFERASE); alanine-glyoxylate transaminase/ serine-glyoxylate transaminase/ serine-pyruvate transaminase | chr2:5539417-5540902 REVERSEvery weakly similar to (99.8) SGAT_MAIZE Serine--glyoxylate aminotransferase (EC 2.6.1.45) (SGAT) (Alanine--glyoxylate aminotransferase) (EC 2.6.1.44) (AGT) (Fragments) - Zea…	amino acid metabolism.synthesis.central amino acid metabolism.alanine.alanine-glyoxylate aminotransferase	EC:2.6.1.45	F:serine-glyoxylate transaminase activity; P:metabolic process; F:pyridoxal phosphate binding	aminotransferase 2
hv_21665	1.49	1.00	-0.24	-0.76	-1.32	-0.03	0.00197269	1_2_5	PS.photorespiration.serine hydroxymethyltransferase	highly similar to ( 800) AT4G13930 | Symbols: SHM4 | SHM4 (serine hydroxymethyltransferase 4); catalytic/ glycine hydroxymethyltransferase/ pyridoxal phosphate binding | chr4:8048013-8050021 REVERSEhighly similar to ( 510) GLYM_PEA Serine hydroxymethyltransferase, mitochondrial precursor (EC 2.1.2.1) (Serine methylase) (Glycine hydroxymethyltransferase) (SHMT) - Pisum sativum (Garden pea)highly s…	Serine hydroxymethyltransferase n=3 Tax=Andropogoneae RepID=C5Y297_SORBI	unnamed protein product [Oryza sativa]	SHM4 | serine hydroxymethyltransferase 4 | chr4:8048013-8050021 REVERSE LENGTH=471	Serine hydroxymethyltransferase 1 OS=Dictyostelium discoideum GN=shmt1 PE=1 SV=1				EC:2.1.2.1	F:pyridoxal phosphate binding; P:L-serine metabolic process; P:one-carbon metabolic process; C:plastid; P:glycine metabolic process; F:glycine hydroxymethyltransferase activity	serine hydroxymethyltransferase
hv_15313	-0.18	1.40	0.89	0.12	-0.29	-0.55	3.85218e-07	1_2_6	PS.photorespiration.hydroxypyruvate reductase	moderately similar to ( 362) AT1G79870 | Symbols: | oxidoreductase family protein | chr1:30044794-30045851 FORWARDweakly similar to ( 106) DHGY_CUCSA Glycerate dehydrogenase (EC 1.1.1.29) (NADH-dependent hydroxypyruvate reductase) (HPR) (GDH) - Cucumis sativus (Cucumber)moderately similar to ( 484) loc_os01g12830 12001.m43412 protein glyoxylate reductase, putative, expressed no original descripti…	Putative uncharacterized protein Sb03g000950 n=1 Tax=Sorghum bicolor RepID=C5XJP7_SORBI	unnamed protein product [Oryza sativa Japonica Group]	| D-isomer specific 2-hydroxyacid dehydrogenase family protein | chr1:30044794-30045851 FORWARD LENGTH=313	Glyoxylate reductase OS=Thermococcus onnurineus (strain NA1) GN=gyaR PE=3 SV=1	7	moderately similar to ( 362) AT1G79870 | Symbols: | oxidoreductase family protein | chr1:30044794-30045851 FORWARDweakly similar to ( 106) DHGY_CUCSA Glycerate dehydrogenase (EC 1.1.1.29) (NADH-dependent hydroxypyruvate reductase) (HPR) (GDH) - Cucumis sativus (Cucumber)moderately similar to ( 484) loc_os01g12830 12001.m43412 protein glyoxylate reductase, putative, expressed no original descripti…	OPP.oxidative PP.6-phosphogluconate dehydrogenase	EC:1.1.1.0	F:oxidoreductase activity, acting on the CH-OH group of donors, NAD or NADP as acceptor; P:metabolic process; F:NAD or NADH binding	glyoxylate reductase
hv_21519	1.25	-0.13	-0.75	-0.32	0.16	0.01	3.46487e-06	1_2_6	PS.photorespiration.hydroxypyruvate reductase	moderately similar to ( 290) AT1G12550 | Symbols: | oxidoreductase family protein | chr1:4274649-4275831 FORWARDvery weakly similar to (89.0) DHGY_CUCSA Glycerate dehydrogenase (EC 1.1.1.29) (NADH-dependent hydroxypyruvate reductase) (HPR) (GDH) - Cucumis sativus (Cucumber)moderately similar to ( 375) loc_os04g01674 12004.m05484 protein glyoxylate reductase, putative, expressed no original descri…	Glyoxylate reductase n=1 Tax=Zea mays RepID=B4FA28_MAIZE	B0616E02-H0507E05.12 [Oryza sativa (indica cultivar-group)]	| D-isomer specific 2-hydroxyacid dehydrogenase family protein | chr1:4274649-4275831 FORWARD LENGTH=323	Glyoxylate reductase OS=Thermococcus onnurineus (strain NA1) GN=gyaR PE=3 SV=1					F:cofactor binding; F:oxidoreductase activity	oxidoreductase family protein
hv_16065	1.13	0.43	0.08	-0.05	-0.27	-0.76	3.70541e-05	1_3	PS.calvin cycle	weakly similar to ( 121) AT2G47400 | Symbols: CP12-1, CP12 | CP12-1 | chr2:19446889-19447263 FORWARDweakly similar to ( 162) loc_os03g19380 12003.m07355 protein CP12-2, putative, expressed no original description	CP12, putative, expressed n=2 Tax=Oryza sativa RepID=Q10MJ5_ORYSJ	unnamed protein product [Oryza sativa Japonica Group]	CP12-1, CP12 | CP12 domain-containing protein 1 | chr2:19446889-19447263 FORWARD LENGTH=124						F:protein binding; C:plastid	chloroplast protein 12
hv_18986	0.16	0.22	0.19	-0.23	-1.00	-1.87	3.73562e-07	1_3_1	PS.calvin cycle.rubisco large subunit	weakly similar to ( 103) ATCG00490 | Symbols: RBCL | large subunit of RUBISCO. Protein is tyrosine-phosphorylated and its phosphorylation state is modulated in response to ABA in Arabidopsis thaliana seeds. | chrC:54958-56397 FORWARDweakly similar to ( 125) RBL_WHEAT Ribulose bisphosphate carboxylase large chain precursor (EC 4.1.1.39) (RuBisCO large subunit) - Triticum aestivum (Wheat)weakly sim…	Ribulosebiphosphate carboxylase n=2 Tax=Magnoliophyta RepID=Q37148_BROIN	unnamed protein product [Oryza sativa (japonica cultivar-group)]	RBCL | ribulose-bisphosphate carboxylases | chrC:54958-56397 FORWARD LENGTH=479	Ribulose bisphosphate carboxylase large chain OS=Hordeum vulgare GN=rbcL PE=3 SV=2					P:cellular metabolic process; F:catalytic activity	ribulose- -bisphosphate carboxylase oxygenase large subunit
hv_18988	-5.02	-4.06	-0.76	0.72	1.53	0.39	1.19063e-06	1_3_1	PS.calvin cycle.rubisco large subunit	weakly similar to ( 112) ATCG00490 | Symbols: RBCL | large subunit of RUBISCO. Protein is tyrosine-phosphorylated and its phosphorylation state is modulated in response to ABA in Arabidopsis thaliana seeds. | chrC:54958-56397 FORWARDweakly similar to ( 131) RBL_WHEAT Ribulose bisphosphate carboxylase large chain precursor (EC 4.1.1.39) (RuBisCO large subunit) - Triticum aestivum (Wheat)weakly sim…	Ribulosebiphosphate carboxylase n=2 Tax=Magnoliophyta RepID=Q37148_BROIN	unnamed protein product [Oryza sativa (japonica cultivar-group)]	RBCL | ribulose-bisphosphate carboxylases | chrC:54958-56397 FORWARD LENGTH=479	Ribulose bisphosphate carboxylase large chain OS=Triticum aestivum GN=rbcL PE=1 SV=2				EC:4.1.1.39	P:reductive pentose-phosphate cycle; F:ribulose-bisphosphate carboxylase activity; F:monooxygenase activity; P:oxidation reduction; F:magnesium ion binding; C:chloroplast	ribulose- -bisphosphate carboxylase oxygenase large subunit
hv_39545	-0.05	1.14	0.38	0.17	-0.38	-1.07	4.948e-05	1_3_1	PS.calvin cycle.rubisco large subunit	highly similar to ( 889) ATCG00490 | Symbols: RBCL | large subunit of RUBISCO. Protein is tyrosine-phosphorylated and its phosphorylation state is modulated in response to ABA in Arabidopsis thaliana seeds. | chrC:54958-56397 FORWARDhighly similar to ( 951) RBL_WHEAT Ribulose bisphosphate carboxylase large chain precursor (EC 4.1.1.39) (RuBisCO large subunit) - Triticum aestivum (Wheat)highly sim…	Ribulose bisphosphate carboxylase large chain n=160 Tax=Magnoliophyta RepID=RBL_ORYSJ	ribulose 1,5-bisphosphate carboxylase/oxygenase [Oryza sativa Indica Group]	RBCL | ribulose-bisphosphate carboxylases | chrC:54958-56397 FORWARD LENGTH=479	Ribulose bisphosphate carboxylase large chain OS=Hordeum vulgare GN=rbcL PE=3 SV=2				EC:4.1.1.39	P:reductive pentose-phosphate cycle; F:ribulose-bisphosphate carboxylase activity; F:monooxygenase activity; P:photorespiration; P:oxidation reduction; F:magnesium ion binding; C:chloroplast	ribulose- -bisphosphate carboxylase oxygenase large subunit
hv_27456	1.36	0.72	0.33	-0.31	-0.85	-0.94	2.867e-09	1_3_13	PS.calvin cycle.rubisco interacting	moderately similar to ( 420) AT4G20130 | Symbols: PTAC14 | PTAC14 (PLASTID TRANSCRIPTIONALLY ACTIVE14) | chr4:10878914-10881697 FORWARDhighly similar to ( 547) loc_os05g50980 12005.m09165 protein SET domain containing protein, expressed no original description	Putative uncharacterized protein Sb09g030160 n=3 Tax=Andropogoneae RepID=C5YWL9_SORBI		PTAC14 | plastid transcriptionally active 14 | chr4:10878914-10881697 FORWARD LENGTH=483						C:plastid	ptac14 (plastid transcriptionally active14)
hv_38944	1.00	0.44	0.21	-0.45	-1.17	-1.85	0.000126047	1_3_13	PS.calvin cycle.rubisco interacting	moderately similar to ( 408) AT2G39730 | Symbols: RCA | RCA (RUBISCO ACTIVASE); ADP binding / ATP binding / enzyme regulator/ ribulose-1,5-bisphosphate carboxylase/oxygenase activator | chr2:16571174-16573345 REVERSEmoderately similar to ( 471) RCAA_HORVU Ribulose bisphosphate carboxylase/oxygenase activase A, chloroplast precursor (RuBisCO activase A) (RA A) - Hordeum vulgare (Barley)moderately …	Ribulose bisphosphate carboxylase/oxygenase activase A, chloroplastic n=6 Tax=Eukaryota RepID=RCAA_HORVU	RuBisCO activase large isoform precursor [Oryza sativa (japonica cultivar-group)]	RCA | rubisco activase | chr2:16571174-16573345 REVERSE LENGTH=441	Ribulose bisphosphate carboxylase/oxygenase activase A, chloroplastic OS=Hordeum vulgare GN=RCAA PE=2 SV=1				-	F:ATP binding; C:chloroplast stroma	ribulose -bisphosphate carboxylase activase isoform 1
hv_00002	0.24	0.85	0.05	-0.37	-0.69	-2.85	1.37007e-05	1_3_2	PS.calvin cycle.rubisco small subunit	weakly similar to ( 200) AT1G67090 | Symbols: RBCS1A | RBCS1A (RIBULOSE BISPHOSPHATE CARBOXYLASE SMALL CHAIN 1A); copper ion binding / ribulose-bisphosphate carboxylase | chr1:25048590-25049249 REVERSEmoderately similar to ( 268) RBS1_WHEAT Ribulose bisphosphate carboxylase small chain PWS4.3, chloroplast precursor (EC 4.1.1.39) (RuBisCO small subunit PWS4.3) - Triticum aestivum (Wheat)moderately…	Ribulose bisphosphate carboxylase small chain PW9, chloroplastic n=38 Tax=Triticeae RepID=RBS2_WHEAT	small subunit of ribulose-1,5-bisphosphate carboxylase [Oryza sativa Japonica Group]	RBCS1A | ribulose bisphosphate carboxylase small chain 1A | chr1:25048465-25049249 REVERSE LENGTH=180	Ribulose bisphosphate carboxylase small chain PWS4.3, chloroplastic OS=Triticum aestivum PE=3 SV=2				EC:4.1.1.39	P:reductive pentose-phosphate cycle; F:ribulose-bisphosphate carboxylase activity; F:monooxygenase activity; P:photorespiration; P:oxidation reduction; C:chloroplast	ribulose- -bisphosphate carboxylase oxygenase small subunit
hv_14759	0.22	0.84	0.34	-0.59	-0.43	-1.65	0.00212617	1_3_2	PS.calvin cycle.rubisco small subunit	moderately similar to ( 217) AT1G67090 | Symbols: RBCS1A | RBCS1A (RIBULOSE BISPHOSPHATE CARBOXYLASE SMALL CHAIN 1A); copper ion binding / ribulose-bisphosphate carboxylase | chr1:25048590-25049249 REVERSEmoderately similar to ( 305) RBS2_WHEAT Ribulose bisphosphate carboxylase small chain PW9, chloroplast precursor (EC 4.1.1.39) (RuBisCO small subunit PW9) - Triticum aestivum (Wheat)moderately s…	Ribulose bisphosphate carboxylase small chain PW9, chloroplastic n=38 Tax=Triticeae RepID=RBS2_WHEAT	unnamed protein product [Oryza sativa Japonica Group]	RBCS1A | ribulose bisphosphate carboxylase small chain 1A | chr1:25048465-25049249 REVERSE LENGTH=180	Ribulose bisphosphate carboxylase small chain PW9, chloroplastic OS=Triticum aestivum PE=3 SV=1				EC:4.1.1.39	P:reductive pentose-phosphate cycle; F:ribulose-bisphosphate carboxylase activity; F:monooxygenase activity; P:photorespiration; P:oxidation reduction; C:chloroplast	ribulose- -bisphosphate carboxylase oxygenase small subunit
hv_14762	0.31	1.02	0.43	-0.57	-0.44	-1.79	0.00222324	1_3_2	PS.calvin cycle.rubisco small subunit	weakly similar to ( 104) RBS2_ORYSA Ribulose bisphosphate carboxylase small chain A, chloroplast precursor (EC 4.1.1.39) (RuBisCO small subunit A) - Oryza sativa (Rice)weakly similar to ( 109) loc_os12g19394 12012.m73909 protein ribulose bisphosphate carboxylase small chain C, chloroplast precursor, putative, expressed no original description	Ribulose bisphosphate carboxylase small chain, chloroplastic n=6 Tax=Triticeae RepID=RBS_AEGTA	unnamed protein product [Oryza sativa Japonica Group]		Ribulose bisphosphate carboxylase small chain, chloroplastic OS=Aegilops tauschii GN=RBCS PE=2 SV=1				EC:4.1.1.39	P:reductive pentose-phosphate cycle; F:ribulose-bisphosphate carboxylase activity; F:monooxygenase activity; P:photorespiration; P:oxidation reduction; C:chloroplast ribulose bisphosphate carboxylase complex	ribulose- -bisphosphate carboxylase oxygenase small subunit
hv_14763	1.22	1.04	0.19	-0.13	-0.43	-1.64	1.90985e-07	1_3_2	PS.calvin cycle.rubisco small subunit	weakly similar to ( 134) RBS_HORVU Ribulose bisphosphate carboxylase small chain, chloroplast precursor (EC 4.1.1.39) (RuBisCO small subunit) - Hordeum vulgare (Barley)weakly similar to ( 134) loc_os12g19394 12012.m73909 protein ribulose bisphosphate carboxylase small chain C, chloroplast precursor, putative, expressed no original description	Ribulose bisphosphate carboxylase small chain, chloroplastic n=6 Tax=Triticeae RepID=RBS_AEGTA	unnamed protein product [Oryza sativa Japonica Group]	| Ribulose bisphosphate carboxylase (small chain) family protein | chr5:15381203-15381978 REVERSE LENGTH=181	Ribulose bisphosphate carboxylase small chain, chloroplastic OS=Aegilops tauschii GN=RBCS PE=2 SV=1				EC:4.1.1.39	P:reductive pentose-phosphate cycle; F:ribulose-bisphosphate carboxylase activity; F:monooxygenase activity; P:photorespiration; P:oxidation reduction; C:chloroplast	ribulose- -bisphosphate carboxylase oxygenase small subunit
hv_22518	1.57	2.09	0.69	-0.69	-0.58	-1.41	8.83111e-06	1_3_2	PS.calvin cycle.rubisco small subunit	moderately similar to ( 228) AT1G67090 | Symbols: RBCS1A | RBCS1A (RIBULOSE BISPHOSPHATE CARBOXYLASE SMALL CHAIN 1A); copper ion binding / ribulose-bisphosphate carboxylase | chr1:25048590-25049249 REVERSEmoderately similar to ( 320) RBS1_WHEAT Ribulose bisphosphate carboxylase small chain PWS4.3, chloroplast precursor (EC 4.1.1.39) (RuBisCO small subunit PWS4.3) - Triticum aestivum (Wheat)modera…	Ribulose bisphosphate carboxylase small chain PW9, chloroplastic n=38 Tax=Triticeae RepID=RBS2_WHEAT	ribulose 1,5-bisphosphate carboxylase [Oryza sativa]	RBCS1A | ribulose bisphosphate carboxylase small chain 1A | chr1:25048465-25049249 REVERSE LENGTH=180	Ribulose bisphosphate carboxylase small chain PWS4.3, chloroplastic OS=Triticum aestivum PE=3 SV=2					P:photorespiration; P:photosynthesis; P:carbon fixation; P:oxidation reduction; F:lyase activity; F:oxidoreductase activity; P:reductive pentose-phosphate cycle; F:ribulose-bisphosphate carboxylase activity; F:monooxygenase activity; C:chloroplast; C:plastid	ribulose- -bisphosphate carboxylase oxygenase small subunit
hv_28323	0.09	0.67	0.54	-0.81	-0.50	-1.79	0.00133348	1_3_2	PS.calvin cycle.rubisco small subunit	very weakly similar to (87.8) RBS1_WHEAT Ribulose bisphosphate carboxylase small chain PWS4.3, chloroplast precursor (EC 4.1.1.39) (RuBisCO small subunit PWS4.3) - Triticum aestivum (Wheat) no original description	Ribulose bisphosphate carboxylase small chain PW9, chloroplastic n=38 Tax=Triticeae RepID=RBS2_WHEAT			Ribulose bisphosphate carboxylase small chain PWS4.3, chloroplastic OS=Triticum aestivum PE=3 SV=2				EC:4.1.1.39	P:reductive pentose-phosphate cycle; F:ribulose-bisphosphate carboxylase activity; F:monooxygenase activity; P:photorespiration; P:oxidation reduction; C:chloroplast	ribulose- -bisphosphate carboxylase oxygenase small subunit
hv_36015	0.95	1.18	0.54	-0.25	-1.88	-5.46	2.79339e-08	1_3_2	PS.calvin cycle.rubisco small subunit	highly similar to ( 509) AT5G54770 | Symbols: THI1, TZ, THI4 | THI1; protein homodimerization | chr5:22246634-22247891 FORWARDhighly similar to ( 566) THI42_MAIZE Thiazole biosynthetic enzyme 1-2, chloroplast precursor - Zea mays (Maize)highly similar to ( 590) loc_os07g34570 12007.m28985 protein thiazole biosynthetic enzyme 1-1, chloroplast precursor, putative, expressed no original description	Os07g0529600 protein n=4 Tax=Oryza sativa RepID=Q7XXS4_ORYSJ	thiamine biosynthetic enzyme [Oryza sativa Japonica Group]	THI1, TZ, THI4 | thiazole biosynthetic enzyme, chloroplast (ARA6) (THI1) (THI4) | chr5:22246634-22247891 FORWARD LENGTH=349	Thiazole biosynthetic enzyme 1-2, chloroplastic OS=Zea mays GN=THI1-2 PE=2 SV=1					C:chloroplast membrane; P:thiamin biosynthetic process	thiazole biosynthetic enzyme 1- chloroplastic precursor
hv_36742	0.37	0.26	0.03	-0.04	-0.55	-2.18	4.41404e-06	1_3_2	PS.calvin cycle.rubisco small subunit	very weakly similar to (87.4) RBS_HORVU Ribulose bisphosphate carboxylase small chain, chloroplast precursor (EC 4.1.1.39) (RuBisCO small subunit) - Hordeum vulgare (Barley)very weakly similar to (92.8) loc_os12g19394 12012.m73909 protein ribulose bisphosphate carboxylase small chain C, chloroplast precursor, putative, expressed no original description	Ribulose bisphosphate carboxylase small chain, chloroplastic n=6 Tax=Triticeae RepID=RBS_AEGTA	unnamed protein product [Oryza sativa Japonica Group]	RBCS1A | ribulose bisphosphate carboxylase small chain 1A | chr1:25048465-25049249 REVERSE LENGTH=180	Ribulose bisphosphate carboxylase small chain, chloroplastic OS=Aegilops tauschii GN=RBCS PE=2 SV=1				EC:4.1.1.39	P:reductive pentose-phosphate cycle; F:ribulose-bisphosphate carboxylase activity; F:monooxygenase activity; P:photorespiration; P:oxidation reduction; C:chloroplast	ribulose- -bisphosphate carboxylase oxygenase small subunit
hv_36743	2.52	1.85	0.75	-0.58	-1.86	-5.25	4.93542e-08	1_3_2	PS.calvin cycle.rubisco small subunit	moderately similar to ( 242) AT1G67090 | Symbols: RBCS1A | RBCS1A (RIBULOSE BISPHOSPHATE CARBOXYLASE SMALL CHAIN 1A); copper ion binding / ribulose-bisphosphate carboxylase | chr1:25048590-25049249 REVERSEmoderately similar to ( 353) RBS2_WHEAT Ribulose bisphosphate carboxylase small chain PW9, chloroplast precursor (EC 4.1.1.39) (RuBisCO small subunit PW9) - Triticum aestivum (Wheat)moderately s…	Ribulose bisphosphate carboxylase small chain PW9, chloroplastic n=38 Tax=Triticeae RepID=RBS2_WHEAT	unnamed protein product [Oryza sativa Japonica Group]	RBCS1A | ribulose bisphosphate carboxylase small chain 1A | chr1:25048465-25049249 REVERSE LENGTH=180	Ribulose bisphosphate carboxylase small chain PW9, chloroplastic OS=Triticum aestivum PE=3 SV=1				EC:4.1.1.39	P:reductive pentose-phosphate cycle; F:ribulose-bisphosphate carboxylase activity; F:monooxygenase activity; P:photorespiration; P:oxidation reduction; C:chloroplast	ribulose- -bisphosphate carboxylase oxygenase small subunit
hv_40372	1.14	0.79	0.19	-0.11	-0.54	-1.94	9.41381e-08	1_3_2	PS.calvin cycle.rubisco small subunit	weakly similar to ( 112) AT5G38420 | Symbols: | ribulose bisphosphate carboxylase small chain 2B / RuBisCO small subunit 2B (RBCS-2B) (ATS2B) | chr5:15381203-15381978 REVERSEweakly similar to ( 163) RBS_HORVU Ribulose bisphosphate carboxylase small chain, chloroplast precursor (EC 4.1.1.39) (RuBisCO small subunit) - Hordeum vulgare (Barley)weakly similar to ( 156) loc_os12g19394 12012.m73909 prot…	Ribulose bisphosphate carboxylase small chain PW9, chloroplastic n=38 Tax=Triticeae RepID=RBS2_WHEAT	unnamed protein product [Oryza sativa Japonica Group]	| Ribulose bisphosphate carboxylase (small chain) family protein | chr5:15381203-15381978 REVERSE LENGTH=181	Ribulose bisphosphate carboxylase small chain, chloroplastic OS=Hordeum vulgare PE=2 SV=1				EC:4.1.1.39	P:reductive pentose-phosphate cycle; F:ribulose-bisphosphate carboxylase activity; F:monooxygenase activity; P:photorespiration; P:oxidation reduction; C:chloroplast	ribulose- -bisphosphate carboxylase oxygenase small subunit
hv_40373	0.29	0.99	0.50	-0.51	-0.40	-1.83	0.00105315	1_3_2	PS.calvin cycle.rubisco small subunit	moderately similar to ( 242) AT1G67090 | Symbols: RBCS1A | RBCS1A (RIBULOSE BISPHOSPHATE CARBOXYLASE SMALL CHAIN 1A); copper ion binding / ribulose-bisphosphate carboxylase | chr1:25048590-25049249 REVERSEmoderately similar to ( 350) RBS_HORVU Ribulose bisphosphate carboxylase small chain, chloroplast precursor (EC 4.1.1.39) (RuBisCO small subunit) - Hordeum vulgare (Barley)moderately similar to …	Ribulose bisphosphate carboxylase small chain PW9, chloroplastic n=38 Tax=Triticeae RepID=RBS2_WHEAT	unnamed protein product [Oryza sativa Japonica Group]	RBCS1A | ribulose bisphosphate carboxylase small chain 1A | chr1:25048465-25049249 REVERSE LENGTH=180	Ribulose bisphosphate carboxylase small chain, chloroplastic OS=Hordeum vulgare PE=2 SV=1				EC:4.1.1.39	P:reductive pentose-phosphate cycle; F:ribulose-bisphosphate carboxylase activity; F:monooxygenase activity; P:photorespiration; P:oxidation reduction; C:chloroplast	ribulose- -bisphosphate carboxylase oxygenase small subunit
hv_43202	0.38	0.45	0.14	-0.07	-0.37	-1.63	6.97416e-05	1_3_2	PS.calvin cycle.rubisco small subunit	weakly similar to ( 157) AT1G67090 | Symbols: RBCS1A | RBCS1A (RIBULOSE BISPHOSPHATE CARBOXYLASE SMALL CHAIN 1A); copper ion binding / ribulose-bisphosphate carboxylase | chr1:25048590-25049249 REVERSEmoderately similar to ( 209) RBS3_WHEAT Ribulose bisphosphate carboxylase small chain clone 512 (EC 4.1.1.39) (RuBisCO small subunit) (Fragment) - Triticum aestivum (Wheat)weakly similar to ( 181) l…	Ribulose bisphosphate carboxylase small chain PW9, chloroplastic n=38 Tax=Triticeae RepID=RBS2_WHEAT	small subunit of ribulose-1,5-bisphosphate carboxylase [Oryza sativa Japonica Group]	RBCS1A | ribulose bisphosphate carboxylase small chain 1A | chr1:25048465-25049249 REVERSE LENGTH=180	Ribulose bisphosphate carboxylase small chain clone 512 (Fragment) OS=Triticum aestivum PE=3 SV=1				EC:4.1.1.39	P:reductive pentose-phosphate cycle; F:ribulose-bisphosphate carboxylase activity; F:monooxygenase activity; P:photorespiration; P:oxidation reduction; C:chloroplast	ribulose- -bisphosphate carboxylase oxygenase small subunit
hv_15376	-2.27	-0.01	0.40	0.18	0.16	-0.57	1.14597e-08	1_3_3	PS.calvin cycle.phosphoglycerate kinase	moderately similar to ( 256) AT1G79550 | Symbols: PGK | PGK (PHOSPHOGLYCERATE KINASE); phosphoglycerate kinase | chr1:29924347-29926295 REVERSEmoderately similar to ( 267) PGKY_WHEAT Phosphoglycerate kinase, cytosolic (EC 2.7.2.3) - Triticum aestivum (Wheat)moderately similar to ( 281) loc_os06g45710 12006.m09099 protein phosphoglycerate kinase, cytosolic, putative, expressed no original descript…	Phosphoglycerate kinase, cytosolic n=8 Tax=Poaceae RepID=PGKY_WHEAT	unnamed protein product [Oryza sativa Japonica Group]	PGK | phosphoglycerate kinase | chr1:29924347-29926295 REVERSE LENGTH=401	Phosphoglycerate kinase, cytosolic OS=Triticum aestivum PE=2 SV=1				EC:2.7.2.3	C:cytoplasm; F:phosphoglycerate kinase activity; F:ATP binding; P:glycolysis	pgky_wheat ame: full=phosphoglycerate cytosolic
hv_15380	-2.15	-0.62	0.07	0.39	0.46	-0.15	2.56602e-08	1_3_3	PS.calvin cycle.phosphoglycerate kinase	moderately similar to ( 257) AT1G79550 | Symbols: PGK | PGK (PHOSPHOGLYCERATE KINASE); phosphoglycerate kinase | chr1:29924347-29926295 REVERSEmoderately similar to ( 273) PGKY_WHEAT Phosphoglycerate kinase, cytosolic (EC 2.7.2.3) - Triticum aestivum (Wheat)moderately similar to ( 284) loc_os06g45710 12006.m09099 protein phosphoglycerate kinase, cytosolic, putative, expressed no original descript…	Phosphoglycerate kinase, cytosolic n=8 Tax=Poaceae RepID=PGKY_WHEAT	unnamed protein product [Oryza sativa Japonica Group]	PGK | phosphoglycerate kinase | chr1:29924347-29926295 REVERSE LENGTH=401	Phosphoglycerate kinase, cytosolic OS=Triticum aestivum PE=2 SV=1				EC:2.7.2.3	C:cytoplasm; F:phosphoglycerate kinase activity; F:ATP binding; P:glycolysis	phosphoglycerate kinase
hv_40227	-0.88	0.71	0.73	0.06	-0.02	-0.82	0.00165074	1_3_3	PS.calvin cycle.phosphoglycerate kinase	highly similar to ( 638) AT1G79550 | Symbols: PGK | PGK (PHOSPHOGLYCERATE KINASE); phosphoglycerate kinase | chr1:29924347-29926295 REVERSEhighly similar to ( 711) PGKY_WHEAT Phosphoglycerate kinase, cytosolic (EC 2.7.2.3) - Triticum aestivum (Wheat)highly similar to ( 663) loc_os06g45710 12006.m09099 protein phosphoglycerate kinase, cytosolic, putative, expressed no original description	Phosphoglycerate kinase, cytosolic n=8 Tax=Poaceae RepID=PGKY_WHEAT	unnamed protein product [Oryza sativa Japonica Group]	PGK | phosphoglycerate kinase | chr1:29924347-29926295 REVERSE LENGTH=401	Phosphoglycerate kinase, cytosolic OS=Triticum aestivum PE=2 SV=1				EC:2.7.2.3	F:phosphoglycerate kinase activity; C:plasma membrane; F:ATP binding; P:glycolysis; C:cytosol; C:apoplast	phosphoglycerate kinase
hv_40228	1.18	1.15	0.39	-0.30	-0.69	-1.22	2.41841e-09	1_3_3	PS.calvin cycle.phosphoglycerate kinase	highly similar to ( 679) AT1G56190 | Symbols: | phosphoglycerate kinase, putative | chr1:21028622-21030454 FORWARDhighly similar to ( 755) PGKH_WHEAT Phosphoglycerate kinase, chloroplast precursor (EC 2.7.2.3) - Triticum aestivum (Wheat)highly similar to ( 708) loc_os05g41640 12005.m08338 protein phosphoglycerate kinase, chloroplast precursor, putative, expressed no original description	Phosphoglycerate kinase, chloroplastic n=1 Tax=Triticum aestivum RepID=PGKH_WHEAT	unnamed protein product [Oryza sativa Japonica Group]	| Phosphoglycerate kinase family protein | chr1:21028403-21030454 FORWARD LENGTH=478	Phosphoglycerate kinase, chloroplastic OS=Triticum aestivum PE=2 SV=1				EC:2.7.2.3	P:reductive pentose-phosphate cycle; F:phosphoglycerate kinase activity; C:mitochondrion; C:thylakoid; F:ATP binding; P:glycolysis; C:chloroplast stroma; P:response to cadmium ion; C:membrane	pgkh_wheat ame: full=phosphoglycerate chloroplastic flags: precursor
hv_42488	2.18	0.15	-0.14	0.57	0.20	-0.52	8.60389e-06	1_3_3	PS.calvin cycle.phosphoglycerate kinase	weakly similar to ( 141) AT3G12780 | Symbols: PGK1 | PGK1 (PHOSPHOGLYCERATE KINASE 1); phosphoglycerate kinase | chr3:4061127-4063140 REVERSEweakly similar to ( 148) PGKY_WHEAT Phosphoglycerate kinase, cytosolic (EC 2.7.2.3) - Triticum aestivum (Wheat)weakly similar to ( 154) loc_os02g07260 12002.m33575 protein phosphoglycerate kinase, cytosolic, putative, expressed no original description	Phosphoglycerate kinase (Fragment) n=7 Tax=Poaceae RepID=Q84JX6_MAIZE	putative phosphoglycerate kinase, cytosolic [Oryza sativa Japonica Group]	PGK1 | phosphoglycerate kinase 1 | chr3:4061127-4063140 REVERSE LENGTH=481	Phosphoglycerate kinase, cytosolic OS=Triticum aestivum PE=2 SV=1				EC:2.7.2.3	C:cytoplasm; F:phosphoglycerate kinase activity; F:ATP binding; P:glycolysis	phosphoglycerate kinase
hv_19453	0.07	0.04	0.43	-0.24	-1.13	-1.75	0.00120373	1_3_4	PS.calvin cycle.GAP	highly similar to ( 603) AT1G12900 | Symbols: GAPA-2 | GAPA-2 (GLYCERALDEHYDE 3-PHOSPHATE DEHYDROGENASE A SUBUNIT 2); NAD or NADH binding / binding / catalytic/ glyceraldehyde-3-phosphate dehydrogenase (phosphorylating)/ glyceraldehyde-3-phosphate dehydrogenase | chr1:4392634-4393850 REVERSEhighly similar to ( 641) G3PA_MAIZE Glyceraldehyde-3-phosphate dehydrogenase A, chloroplast precursor (EC 1…	OSJNBa0036B21.24 protein n=4 Tax=Poaceae RepID=Q7X8A1_ORYSJ	OSJNBa0036B21.24 [Oryza sativa (japonica cultivar-group)]	GAPA-2 | glyceraldehyde 3-phosphate dehydrogenase A subunit 2 | chr1:4392634-4394283 REVERSE LENGTH=399	Glyceraldehyde-3-phosphate dehydrogenase A, chloroplastic OS=Zea mays GN=GAPA PE=2 SV=1				EC:1.2.1.12; EC:1.2.1.13	P:reductive pentose-phosphate cycle; F:NAD or NADH binding; P:oxidation reduction; C:chloroplast stroma; P:glycolysis; C:membrane; F:glyceraldehyde-3-phosphate dehydrogenase (phosphorylating) activity; C:apoplast; F:glyceraldehyde-3-phosphate dehydrogenase (NADP+) (phosphorylating) activity	glyceraldehyde-3-phosphate dehydrogenase
hv_43163	0.98	1.10	0.40	-1.05	-1.40	-0.22	3.73914e-05	1_3_4	PS.calvin cycle.GAP	highly similar to ( 665) AT1G42970 | Symbols: GAPB | GAPB (GLYCERALDEHYDE-3-PHOSPHATE DEHYDROGENASE B SUBUNIT); glyceraldehyde-3-phosphate dehydrogenase (NADP+)/ glyceraldehyde-3-phosphate dehydrogenase | chr1:16127552-16129584 FORWARDhighly similar to ( 666) G3PB_PEA Glyceraldehyde-3-phosphate dehydrogenase B, chloroplast precursor (EC 1.2.1.13) (NADP-dependent glyceraldehydephosphate dehydrogen…	EST C74302(E30840) corresponds to a region of the predicted gene n=3 Tax=Poaceae RepID=Q9SNK3_ORYSJ	unnamed protein product [Oryza sativa Japonica Group]	GAPB | glyceraldehyde-3-phosphate dehydrogenase B subunit | chr1:16127552-16129584 FORWARD LENGTH=447	Glyceraldehyde-3-phosphate dehydrogenase B, chloroplastic OS=Pisum sativum GN=GAPB PE=2 SV=2				EC:1.2.1.12	F:NAD or NADH binding; P:oxidation reduction; P:glycolysis; F:glyceraldehyde-3-phosphate dehydrogenase (phosphorylating) activity; C:plastid	glyceraldehyde-3-phosphate dehydrogenase b subunit
hv_04276	1.43	-0.01	-0.59	-0.23	-0.02	0.71	8.5155e-07	1_3_5	PS.calvin cycle.TPI	moderately similar to ( 442) AT2G21170 | Symbols: TIM | TIM (TRIOSEPHOSPHATE ISOMERASE); catalytic/ triose-phosphate isomerase | chr2:9071047-9073106 REVERSEhighly similar to ( 520) TPIC_SECCE Triosephosphate isomerase, chloroplast precursor (EC 5.3.1.1) (TIM) (Triose-phosphate isomerase) - Secale cereale (Rye)highly similar to ( 506) loc_os09g36450 12009.m060049 protein triosephosphate isomerase…	Triosephosphate isomerase, chloroplastic n=1 Tax=Secale cereale RepID=TPIC_SECCE	putative Triosephosphate isomerase, chloroplast precursor [Oryza sativa Japonica Group]	TIM, PDTPI | triosephosphate isomerase | chr2:9071047-9073106 REVERSE LENGTH=315	Triosephosphate isomerase, chloroplastic OS=Secale cereale PE=1 SV=1				EC:5.3.1.1	F:triose-phosphate isomerase activity; C:chloroplast; P:reductive pentose-phosphate cycle	tpic_secce ame: full=triosephosphate chloroplastic short=tim short=triose-phosphate isomerase flags: precursor
hv_36682	0.02	0.27	-0.06	0.01	-1.64	-2.11	0.000660417	1_3_6	PS.calvin cycle.aldolase	highly similar to ( 630) AT4G38970 | Symbols: | fructose-bisphosphate aldolase, putative | chr4:18163769-18165659 REVERSEhighly similar to ( 712) ALFC_ORYSA Fructose-bisphosphate aldolase, chloroplast precursor (EC 4.1.2.13) (ALDP) - Oryza sativa (Rice)highly similar to ( 712) loc_os11g07020 12011.m28744 protein fructose-bisphosphate aldolase, chloroplast precursor, putative, expressed no origina…	Fructose-bisphosphate aldolase, chloroplastic n=9 Tax=Poaceae RepID=ALFC_ORYSJ	unnamed protein product [Oryza sativa Japonica Group]	FBA2 | fructose-bisphosphate aldolase 2 | chr4:18163714-18165659 REVERSE LENGTH=398	Fructose-bisphosphate aldolase, chloroplastic OS=Oryza sativa subsp. japonica GN=Os11g0171300 PE=1 SV=2				EC:4.1.2.13	P:glycolysis; F:fructose-bisphosphate aldolase activity; C:plastid; C:mitochondrion	chloroplast fructose-bisphosphate aldolase
hv_17615	1.87	0.75	0.17	-0.64	-1.42	-0.49	0.00112474	1_3_7	PS.calvin cycle.FBPase	weakly similar to ( 157) AT5G64380 | Symbols: | fructose-1,6-bisphosphatase family protein | chr5:25741342-25743024 FORWARDweakly similar to ( 160) loc_os06g45370 12006.m09064 protein fructose-1,6-bisphosphatase, chloroplast precursor, putative, expressed no original description	Fructose-1,6-bisphosphatase n=2 Tax=Andropogoneae RepID=B6SRX9_MAIZE	unnamed protein product [Oryza sativa Japonica Group]	| Inositol monophosphatase family protein | chr5:25741342-25743024 FORWARD LENGTH=404						P:carbohydrate metabolic process; F:phosphoric ester hydrolase activity; C:chloroplast	fructose- -bisphosphatase family protein
hv_17616	1.72	1.27	0.24	-0.41	-0.31	-0.50	2.76623e-07	1_3_7	PS.calvin cycle.FBPase	very weakly similar to (97.4) AT5G64380 | Symbols: | fructose-1,6-bisphosphatase family protein | chr5:25741342-25743024 FORWARDweakly similar to ( 114) loc_os06g45370 12006.m09064 protein fructose-1,6-bisphosphatase, chloroplast precursor, putative, expressed no original description	Os06g0664200 protein n=3 Tax=Oryza sativa RepID=Q655Y9_ORYSJ	unnamed protein product [Oryza sativa Japonica Group]	| Inositol monophosphatase family protein | chr5:25741342-25743024 FORWARD LENGTH=404					EC:3.1.3.11	P:carbohydrate biosynthetic process; F:fructose 1,6-bisphosphate 1-phosphatase activity; C:plastid	fructose- -bisphosphatase
hv_22953	1.51	0.56	0.63	-0.86	-0.96	-1.28	0.00255329	1_3_8	PS.calvin cycle.transketolase	nearly identical (1178) AT3G60750 | Symbols: | transketolase, putative | chr3:22454004-22456824 FORWARDnearly identical (1233) TKTC_MAIZE Transketolase, chloroplast (EC 2.2.1.1) (TK) - Zea mays (Maize)nearly identical (1259) loc_os06g04270 12006.m05156 protein transketolase, chloroplast precursor, putative, expressed no original description	Putative transketolase n=1 Tax=Oryza sativa Japonica Group RepID=Q84ZY2_ORYSJ	putative transketolase [Oryza sativa Japonica Group]	| Transketolase | chr3:22454004-22456824 FORWARD LENGTH=741	Transketolase, chloroplastic OS=Zea mays PE=1 SV=1					F:transferase activity; C:chloroplast thylakoid membrane; F:transketolase activity; C:membrane; C:thylakoid; F:catalytic activity; P:metabolic process; F:metal ion binding; C:chloroplast; C:plastid	thioredoxin transketolase fusion protein
hv_39161	-2.51	-2.97	-1.63	1.03	2.36	4.33	5.00198e-10	1_3_8	PS.calvin cycle.transketolase	moderately similar to ( 389) AT2G45290 | Symbols: | transketolase, putative | chr2:18672737-18675589 FORWARDmoderately similar to ( 390) TKTC_SOLTU Transketolase, chloroplast precursor (EC 2.2.1.1) (TK) - Solanum tuberosum (Potato)moderately similar to ( 421) loc_os04g19740 12004.m07133 protein transketolase, chloroplast precursor, putative, expressed no original description	OSJNBa0072D08.7 protein n=3 Tax=Oryza sativa RepID=Q7XWP9_ORYSJ	OSIGBa0139I12.3 [Oryza sativa (indica cultivar-group)]	| Transketolase | chr2:18672737-18675589 FORWARD LENGTH=741	Transketolase, chloroplastic OS=Solanum tuberosum PE=2 SV=1				EC:2.2.1.1	P:metabolic process; C:plastid; F:transketolase activity	transketolase 1
hv_13496	1.10	0.61	0.38	-0.33	-0.48	-0.88	6.64665e-08	10_1	cell wall.precursor synthesis	highly similar to ( 580) AT1G74910 | Symbols: | ADP-glucose pyrophosphorylase family protein | chr1:28135770-28138456 REVERSEhighly similar to ( 662) loc_os03g11050 12003.m35086 protein mannose-1-phosphate guanyltransferase, putative, expressed no original description	ADP-glucose pyrophosphorylase n=5 Tax=Poaceae RepID=Q10Q61_ORYSJ	unnamed protein product [Oryza sativa Japonica Group]	| ADP-glucose pyrophosphorylase family protein | chr1:28135770-28138456 REVERSE LENGTH=415	Mannose-1-phosphate guanyltransferase alpha OS=Dictyostelium discoideum GN=gmppA PE=2 SV=1				EC:2.7.7.13	F:mannose-1-phosphate guanylyltransferase activity; P:biosynthetic process	mannose-1-phosphate guanyltransferase
hv_07213	1.56	0.40	0.21	-0.80	-0.52	-0.78	0.000125957	10_1_10	cell wall.precursor synthesis.UDP-glucose 4,6-dehydratase	highly similar to ( 749) AT1G78570 | Symbols: RHM1, ROL1, ATRHM1 | RHM1 (RHAMNOSE BIOSYNTHESIS 1); UDP-L-rhamnose synthase/ UDP-glucose 4,6-dehydratase/ catalytic | chr1:29550110-29552207 FORWARDhighly similar to ( 759) loc_os03g17000 12003.m35163 protein RHM1, putative, expressed no original description	RHM1 n=3 Tax=Andropogoneae RepID=B6T983_MAIZE	Os03g0278200 [Oryza sativa Japonica Group]	RHM1, ROL1, ATRHM1 | rhamnose biosynthesis 1 | chr1:29550110-29552207 FORWARD LENGTH=669	Probable rhamnose biosynthetic enzyme 1 OS=Arabidopsis thaliana GN=RHM1 PE=1 SV=1	10	highly similar to ( 749) AT1G78570 | Symbols: RHM1, ROL1, ATRHM1 | RHM1 (RHAMNOSE BIOSYNTHESIS 1); UDP-L-rhamnose synthase/ UDP-glucose 4,6-dehydratase/ catalytic | chr1:29550110-29552207 FORWARDhighly similar to ( 759) loc_os03g17000 12003.m35163 protein RHM1, putative, expressed no original description	cell wall.precursor synthesis.UER	EC:1.1.1.133	P:extracellular polysaccharide biosynthetic process; F:dTDP-4-dehydrorhamnose reductase activity; F:coenzyme binding	rhamnose synthase
hv_13847	1.40	0.51	0.20	-0.10	-0.39	-0.73	7.48807e-07	10_1_10	cell wall.precursor synthesis.UDP-glucose 4,6-dehydratase	highly similar to ( 519) AT1G63000 | Symbols: NRS/ER, UER1 | NRS/ER (NUCLEOTIDE-RHAMNOSE SYNTHASE/EPIMERASE-REDUCTASE); UDP-4-keto-6-deoxy-glucose-3,5-epimerase/ UDP-4-keto-rhamnose-4-keto-reductase/ dTDP-4-dehydrorhamnose 3,5-epimerase/ dTDP-4-dehydrorhamnose reductase | chr1:23342510-23343859 FORWARDhighly similar to ( 560) loc_os02g45540 12002.m09591 protein dTDP-4-dehydrorhamnose reductase, p…	Os02g0678400 protein n=2 Tax=Oryza sativa RepID=Q6EPQ1_ORYSJ	unnamed protein product [Oryza sativa Japonica Group]	NRS/ER, UER1 | nucleotide-rhamnose synthase/epimerase-reductase | chr1:23342510-23343859 FORWARD LENGTH=301	Probable rhamnose biosynthetic enzyme 1 OS=Arabidopsis thaliana GN=RHM1 PE=1 SV=1				EC:1.1.1.133	P:extracellular polysaccharide biosynthetic process; F:dTDP-4-dehydrorhamnose reductase activity; F:coenzyme binding	udp-l-rhamnose synthase
hv_03895	1.16	0.34	0.02	-0.05	-0.39	-0.84	1.34499e-07	10_1_12_1	cell wall.precursor synthesis.KDO pathway.arabinose-5-phosphate isomerase	moderately similar to ( 437) AT3G54690 | Symbols: | sugar isomerase (SIS) domain-containing protein / CBS domain-containing protein | chr3:20246586-20247810 FORWARDhighly similar to ( 578) loc_os02g06360 12002.m05984 protein expressed protein no original description	Os02g0158300 protein n=6 Tax=Poaceae RepID=Q6ET44_ORYSJ	putative polysialic acid capsule expression protein [Oryza sativa Japonica Group]	| Sugar isomerase (SIS) family protein | chr3:20246586-20247810 FORWARD LENGTH=350	Uncharacterized protein CPn_0526/CP_0226/CPj0526/CpB0547 OS=Chlamydia pneumoniae GN=CPn_0526 PE=3 SV=1					P:carbohydrate metabolic process; F:isomerase activity; F:sugar binding	polysialic acid capsule expression protein
hv_00962	-0.10	-1.28	-0.96	0.26	1.12	2.85	0.000235511	10_1_2	cell wall.precursor synthesis.UGE	weakly similar to ( 151) AT4G10960 | Symbols: UGE5 | UGE5 (UDP-D-glucose/UDP-D-galactose 4-epimerase 5); UDP-glucose 4-epimerase/ protein dimerization | chr4:6716083-6718472 REVERSEweakly similar to ( 124) GALE1_PEA UDP-glucose 4-epimerase (EC 5.1.3.2) (Galactowaldenase) (UDP-galactose 4-epimerase) - Pisum sativum (Garden pea)weakly similar to ( 149) loc_os05g51670 12005.m27995 protein UDP-glucos…	UDP-glucose 4-epimerase, putative n=1 Tax=Ricinus communis RepID=B9RCT8_RICCO	UDP-glucose 4-epimerase [Oryza sativa Japonica Group]	UGE5 | UDP-D-glucose/UDP-D-galactose 4-epimerase 5 | chr4:6716083-6718472 REVERSE LENGTH=351	UDP-glucose 4-epimerase GEPI42 OS=Cyamopsis tetragonoloba PE=2 SV=1				EC:5.1.3.2	F:coenzyme binding; F:UDP-glucose 4-epimerase activity; P:galactose metabolic process	udp-glucose 4-
hv_00965	-0.29	-3.73	-1.32	0.34	0.81	3.13	3.06912e-07	10_1_2	cell wall.precursor synthesis.UGE	moderately similar to ( 235) AT4G10960 | Symbols: UGE5 | UGE5 (UDP-D-glucose/UDP-D-galactose 4-epimerase 5); UDP-glucose 4-epimerase/ protein dimerization | chr4:6716083-6718472 REVERSEweakly similar to ( 197) GALE1_PEA UDP-glucose 4-epimerase (EC 5.1.3.2) (Galactowaldenase) (UDP-galactose 4-epimerase) - Pisum sativum (Garden pea)moderately similar to ( 275) loc_os05g51670 12005.m27995 protein UD…	UDP-D-glucose epimerase 1 n=1 Tax=Hordeum vulgare RepID=Q58IJ6_HORVU	UDP-glucose 4-epimerase [Oryza sativa Japonica Group]	UGE5 | UDP-D-glucose/UDP-D-galactose 4-epimerase 5 | chr4:6716083-6718472 REVERSE LENGTH=351	UDP-glucose 4-epimerase GEPI48 OS=Cyamopsis tetragonoloba PE=2 SV=1				EC:5.1.3.2	F:coenzyme binding; F:UDP-glucose 4-epimerase activity; P:galactose metabolic process	udp-d-glucose epimerase 1
hv_42263	-2.43	-0.67	0.54	-0.26	0.63	1.98	3.37834e-06	10_1_2	cell wall.precursor synthesis.UGE	highly similar to ( 532) AT1G12780 | Symbols: UGE1 | UGE1 (UDP-D-glucose/UDP-D-galactose 4-epimerase 1); UDP-glucose 4-epimerase/ protein dimerization | chr1:4356124-4358120 REVERSEhighly similar to ( 538) GALE1_PEA UDP-glucose 4-epimerase (EC 5.1.3.2) (Galactowaldenase) (UDP-galactose 4-epimerase) - Pisum sativum (Garden pea)highly similar to ( 582) loc_os09g35800 12009.m06531 protein UDP-glucos…	UDP-D-glucose epimerase 3 n=1 Tax=Hordeum vulgare RepID=Q58IJ7_HORVU	putative UDP-glucose 4-epimerase [Oryza sativa Japonica Group]	UGE1, ATUGE1 | UDP-D-glucose/UDP-D-galactose 4-epimerase 1 | chr1:4356124-4358120 REVERSE LENGTH=351	UDP-glucose 4-epimerase OS=Pisum sativum GN=GALE PE=2 SV=1				EC:5.1.3.5; EC:5.1.3.2	F:UDP-arabinose 4-epimerase activity; F:coenzyme binding; F:UDP-glucose 4-epimerase activity; P:galactose metabolic process	udp-glucose 4-epimerase
hv_20590	2.18	0.17	-0.51	0.40	-0.30	-0.09	0.00186448	10_1_30_1	cell wall.precursor synthesis.sugar kinases.galacturonic acid kinase	weakly similar to ( 168) AT3G10700 | Symbols: | GHMP kinase family protein | chr3:3346789-3350863 REVERSEmoderately similar to ( 232) loc_os04g51880 12004.m101645 protein galactokinase, putative, expressed no original description	OSJNBa0060N03.9 protein n=1 Tax=Oryza sativa Japonica Group RepID=Q7XPF2_ORYSJ	OSJNBa0060N03.9 [Oryza sativa (japonica cultivar-group)]	GalAK | galacturonic acid kinase | chr3:3346789-3350863 REVERSE LENGTH=424					EC:2.7.1.6	C:cytoplasm; P:carbohydrate phosphorylation; F:ATP binding; P:galactose metabolic process; F:galactokinase activity	ghmp kinase family protein
hv_41469	0.72	0.53	-0.11	-0.52	-0.87	0.03	2.12782e-05	10_1_30_3	cell wall.precursor synthesis.sugar kinases.glucuronic acid kinase	moderately similar to ( 463) AT3G01640 | Symbols: | GHMP kinase family protein | chr3:239418-241198 FORWARDhighly similar to ( 503) loc_os11g11060 12011.m28759 protein ATP binding protein, putative, expressed no original description	ATP binding protein n=3 Tax=Andropogoneae RepID=B6TGG3_MAIZE	Os11g0217300 [Oryza sativa Japonica Group]	| GHMP kinase family protein | chr5:4663029-4664657 REVERSE LENGTH=366					EC:2.7.1.0	C:cytoplasm; P:auxin biosynthetic process; F:phosphotransferase activity, alcohol group as acceptor; F:kinase activity; P:phosphorylation; F:ATP binding	atp binding protein
hv_09848	0.54	1.35	0.41	-0.31	-0.74	-1.43	2.12705e-07	10_1_4	cell wall.precursor synthesis.UGD	highly similar to ( 879) AT5G15490 | Symbols: | UDP-glucose 6-dehydrogenase, putative | chr5:5027872-5029314 REVERSEhighly similar to ( 884) UGDH_SOYBN UDP-glucose 6-dehydrogenase (EC 1.1.1.22) (UDP-Glc dehydrogenase) (UDP-GlcDH) (UDPGDH) - Glycine max (Soybean)highly similar to ( 919) loc_os12g25690 12012.m06393 protein UDP-glucose 6-dehydrogenase, putative, expressed no original description	Putative uncharacterized protein n=1 Tax=Zea mays RepID=B7ZYP5_MAIZE	Os12g0443500 [Oryza sativa Japonica Group]	| UDP-glucose 6-dehydrogenase family protein | chr5:5027872-5029314 REVERSE LENGTH=480	UDP-glucose 6-dehydrogenase OS=Glycine max PE=2 SV=1				EC:1.1.1.22	C:cytoplasmic membrane-bounded vesicle; F:UDP-glucose 6-dehydrogenase activity; P:oxidation reduction; F:NAD or NADH binding	udp-glucose 6-dehydrogenase
hv_14673	-1.13	-0.11	0.49	0.85	0.21	-0.50	8.91608e-06	10_1_4	cell wall.precursor synthesis.UGD	moderately similar to ( 357) AT3G29360 | Symbols: | UDP-glucose 6-dehydrogenase, putative | chr3:11267375-11268817 REVERSEmoderately similar to ( 361) UGDH_SOYBN UDP-glucose 6-dehydrogenase (EC 1.1.1.22) (UDP-Glc dehydrogenase) (UDP-GlcDH) (UDPGDH) - Glycine max (Soybean)moderately similar to ( 382) loc_os12g25700 12012.m26903 protein UDP-glucose 6-dehydrogenase, putative, expressed no original d…	Putative UDP-glucose dehydrogenase 1 n=2 Tax=Nicotiana tabacum RepID=Q6IVK7_TOBAC	unnamed protein product [Oryza sativa Japonica Group]	| UDP-glucose 6-dehydrogenase family protein | chr3:11267375-11268817 REVERSE LENGTH=480	UDP-glucose 6-dehydrogenase OS=Glycine max PE=2 SV=1				EC:1.1.1.22	P:oxidation reduction; F:UDP-glucose 6-dehydrogenase activity; F:NAD or NADH binding	udp-d-glucose dehydrogenase
hv_04069	-0.94	1.77	0.92	0.19	-0.06	-0.51	8.74082e-06	10_1_5	cell wall.precursor synthesis.UXS	highly similar to ( 644) AT2G47650 | Symbols: UXS4 | UXS4 (UDP-XYLOSE SYNTHASE 4); UDP-glucuronate decarboxylase/ catalytic | chr2:19538751-19541364 REVERSEweakly similar to ( 102) GME1_ORYSA GDP-mannose 3,5-epimerase 1 (EC 5.1.3.18) (GDP-Man 3,5-epimerase 1) (OsGME-1) - Oryza sativa (Rice)highly similar to ( 654) loc_os07g47700 12007.m08985 protein UDP-glucuronic acid decarboxylase 1, putative, …	UDP-D-glucuronate decarboxylase n=1 Tax=Hordeum vulgare RepID=Q6B6L8_HORVU	UDP-glucuronic acid decarboxylase [Oryza sativa Japonica Group]	UXS4 | UDP-xylose synthase 4 | chr2:19538751-19541364 REVERSE LENGTH=443	UDP-glucuronic acid decarboxylase 1 OS=Rattus norvegicus GN=Uxs1 PE=1 SV=1				EC:4.1.1.35; EC:4.2.1.46	C:Golgi membrane; P:dTDP-rhamnose biosynthetic process; F:UDP-glucuronate decarboxylase activity; P:D-xylose metabolic process; C:plasma membrane; F:coenzyme binding; F:dTDP-glucose 4,6-dehydratase activity	udp-d-glucuronate decarboxylase
hv_13458	1.72	0.19	-0.32	0.00	0.00	-0.17	4.68666e-09	10_1_5	cell wall.precursor synthesis.UXS	highly similar to ( 671) AT1G08200 | Symbols: AXS2 | AXS2 (UDP-D-APIOSE/UDP-D-XYLOSE SYNTHASE 2); UDP-glucuronate decarboxylase | chr1:2574259-2576609 REVERSEhighly similar to ( 721) loc_os01g73790 12001.m13406 protein bifunctional polymyxin resistance arnA protein, putative, expressed no original description	Os01g0969100 protein n=6 Tax=Poaceae RepID=Q8S9Z2_ORYSJ	unnamed protein product [Oryza sativa Japonica Group]	AXS2 | UDP-D-apiose/UDP-D-xylose synthase 2 | chr1:2574259-2576609 REVERSE LENGTH=389	Bifunctional polymyxin resistance protein ArnA OS=Proteus mirabilis (strain HI4320) GN=arnA PE=3 SV=1				EC:4.2.1.46; EC:4.1.1.35	F:dTDP-glucose 4,6-dehydratase activity; C:cytoplasm; F:UDP-glucuronate decarboxylase activity; P:nucleotide-sugar biosynthetic process; F:coenzyme binding	bifunctional polymyxin resistance arna protein
hv_08900	-0.19	-5.68	0.53	4.40	1.07	-3.41	2.02579e-05	10_1_6	cell wall.precursor synthesis.GAE	moderately similar to ( 327) AT3G23820 | Symbols: GAE6 | GAE6 (UDP-D-GLUCURONATE 4-EPIMERASE 6); UDP-glucuronate 4-epimerase/ catalytic | chr3:8603645-8605027 FORWARDmoderately similar to ( 418) loc_os09g32670 12009.m06354 protein protein capI, putative, expressed no original description	Protein capI n=2 Tax=Andropogoneae RepID=B6SPN6_MAIZE	Os09g0504000 [Oryza sativa Japonica Group]	GAE6 | UDP-D-glucuronate 4-epimerase 6 | chr3:8603645-8605027 FORWARD LENGTH=460	UDP-glucuronate 4-epimerase 6 OS=Arabidopsis thaliana GN=GAE6 PE=1 SV=1				EC:5.1.3.0	P:carbohydrate metabolic process; P:cellular metabolic process; C:mitochondrion; F:coenzyme binding; F:racemase and epimerase activity, acting on carbohydrates and derivatives	protein capi
hv_17738	2.46	0.65	-0.36	-0.71	-1.03	0.36	3.7457e-05	10_1_6	cell wall.precursor synthesis.GAE	moderately similar to ( 462) AT4G00110 | Symbols: GAE3 | GAE3 (UDP-D-GLUCURONATE 4-EPIMERASE 3); UDP-glucuronate 4-epimerase/ catalytic | chr4:38702-39994 REVERSEhighly similar to ( 582) loc_os03g14540 12003.m06894 protein expressed protein no original description	NAD dependent epimerase/dehydratase family protein, expressed n=2 Tax=Poaceae RepID=Q2MJA7_ORYSJ	unnamed protein product [Oryza sativa Japonica Group]	GAE3 | UDP-D-glucuronate 4-epimerase 3 | chr4:38702-39994 REVERSE LENGTH=430	UDP-glucuronate 4-epimerase 3 OS=Arabidopsis thaliana GN=GAE3 PE=2 SV=1				EC:5.1.3.6	P:carbohydrate metabolic process; C:membrane; F:UDP-glucuronate 4-epimerase activity; F:coenzyme binding; P:nucleotide-sugar metabolic process	gae3 (udp-d-glucuronate 4-epimerase 3) udp-glucuronate 4-epimerase catalytic
hv_37108	2.10	1.31	0.38	-0.29	-0.45	-0.32	3.12028e-09	10_1_7	cell wall.precursor synthesis.GMD	highly similar to ( 558) AT3G51160 | Symbols: MUR1, MUR_1, GMD2 | MUR1 (MURUS 1); GDP-mannose 4,6-dehydratase | chr3:19007232-19008353 REVERSEhighly similar to ( 650) loc_os06g04620 12006.m05192 protein GDP-mannose 4,6 dehydratase 2, putative, expressed no original description	Root cap-specific protein n=3 Tax=Andropogoneae RepID=Q9M7I6_MAIZE	putative root cap-specific protein [Oryza sativa Japonica Group]	MUR1, MUR_1, GMD2 | NAD(P)-binding Rossmann-fold superfamily protein | chr3:19007232-19008353 REVERSE LENGTH=373	GDP-mannose 4,6 dehydratase 2 OS=Arabidopsis thaliana GN=MUR1 PE=1 SV=3				EC:4.2.1.47	F:GDP-mannose 4,6-dehydratase activity; P:GDP-mannose metabolic process; C:intracellular; F:coenzyme binding	root cap-specific protein
hv_15998	-2.23	-2.60	-0.52	0.95	1.04	0.68	0.000110569	10_1_8	cell wall.precursor synthesis.GER	moderately similar to ( 273) AT1G17890 | Symbols: GER2 | GER2; binding / catalytic/ coenzyme binding | chr1:6154478-6155596 REVERSEmoderately similar to ( 302) FCL1_ORYSA Probable GDP-L-fucose synthase 1 (EC 1.1.1.271) (GDP-4-keto-6-deoxy-D-mannose-3, 5-epimerase-4-reductase 1) - Oryza sativa (Rice)moderately similar to ( 302) loc_os06g44270 12006.m08955 protein GDP-L-fucose synthase 1, putative,…	Gdp-l-fucose synthase 1 (Fragment) n=1 Tax=Oryza sativa Indica Group RepID=A6N029_ORYSI	unnamed protein product [Oryza sativa Japonica Group]	GER2 | NAD(P)-binding Rossmann-fold superfamily protein | chr1:6154478-6155596 REVERSE LENGTH=328	Probable GDP-L-fucose synthase 1 OS=Oryza sativa subsp. japonica GN=Os06g0652400 PE=2 SV=1				EC:1.1.1.271; EC:1.2.3.4	F:GDP-L-fucose synthase activity; C:extracellular matrix; P:oxidation reduction; P:GDP-L-fucose biosynthetic process; F:coenzyme binding; F:oxalate oxidase activity	gdp-l-fucose synthase 1
hv_02749	-0.09	0.16	1.18	1.48	-2.11	-4.23	2.19391e-06	10_2	cell wall.cellulose synthesis	weakly similar to ( 141) AT5G03760 | Symbols: ATCSLA09, CSLA09, ATCSLA9, CSLA9, RAT4 | ATCSLA09; mannan synthase/ transferase, transferring glycosyl groups | chr5:985910-990087 REVERSEmoderately similar to ( 276) loc_os08g33740 12008.m07364 protein CSLA11 - cellulose synthase-like family A, expressed no original description	Putative uncharacterized protein n=1 Tax=Oryza sativa Indica Group RepID=B8BB13_ORYSI	putative glycosyltransferase [Oryza sativa Japonica Group]	ATCSLA09, CSLA09, ATCSLA9, CSLA9, RAT4 | Nucleotide-diphospho-sugar transferases superfamily protein | chr5:985910-990087 REVERSE LENGTH=533	Probable mannan synthase 11 OS=Oryza sativa subsp. japonica GN=CSLA11 PE=2 SV=1					F:transferase activity, transferring glycosyl groups; C:membrane	cslab_orysj ame: full=probable mannan synthase 11 ame: full=cellulose synthase-like protein a11 ame: full= sla11
hv_24932	-2.62	3.61	2.55	0.67	-0.80	-2.80	8.06346e-07	10_2	cell wall.cellulose synthesis	moderately similar to ( 227) AT5G03760 | Symbols: ATCSLA09, CSLA09, ATCSLA9, CSLA9, RAT4 | ATCSLA09; mannan synthase/ transferase, transferring glycosyl groups | chr5:985910-990087 REVERSEmoderately similar to ( 236) loc_os02g09930 12002.m33592 protein CSLA1 - cellulose synthase-like family A; mannan synthase, expressed no original description	Putative uncharacterized protein Sb02g012870 n=2 Tax=Andropogoneae RepID=C5X6P3_SORBI	TPA_exp: cellulose synthase-like A1 [Oryza sativa (japonica cultivar-group)]	ATCSLA09, CSLA09, ATCSLA9, CSLA9, RAT4 | Nucleotide-diphospho-sugar transferases superfamily protein | chr5:985910-990087 REVERSE LENGTH=533	Mannan synthase 1 OS=Cyamopsis tetragonoloba GN=ManS PE=1 SV=1					C:mitochondrion; F:transferase activity; P:cellular cell wall organization; C:integral to membrane; C:membrane; C:Golgi membrane; C:Golgi apparatus; F:transferase activity, transferring glycosyl groups	mannan synthase
hv_24934	1.98	0.20	0.04	-0.16	-0.82	-0.71	3.39802e-08	10_2	cell wall.cellulose synthesis	highly similar to ( 706) AT4G07960 | Symbols: ATCSLC12, CSLC12 | ATCSLC12 (CELLULOSE-SYNTHASE LIKE C12); cellulose synthase/ transferase, transferring glycosyl groups | chr4:4802628-4805114 REVERSEhighly similar to ( 803) loc_os01g56130 12001.m11769 protein CSLC1 - cellulose synthase-like family C, expressed no original description	Cellulose synthase-like family C4 protein (Fragment) n=1 Tax=Hordeum vulgare subsp. vulgare RepID=C8CBX6_HORVD	TPA_exp: cellulose synthase-like C1 [Oryza sativa (japonica cultivar-group)]	ATCSLC12, CSLC12 | Cellulose-synthase-like C12 | chr4:4802628-4805114 REVERSE LENGTH=699	Probable xyloglucan glycosyltransferase 1 OS=Oryza sativa subsp. japonica GN=CSLC1 PE=2 SV=1					F:transferase activity; C:membrane; F:transferase activity, transferring glycosyl groups	cellulose synthase-like family c4 protein
hv_24936	-1.29	-1.07	-0.09	0.39	-0.02	0.24	1.3287e-06	10_2	cell wall.cellulose synthesis	moderately similar to ( 332) AT3G28180 | Symbols: ATCSLC04, CSLC04, ATCSLC4, CSLC4 | ATCSLC04 (CELLULOSE-SYNTHASE LIKE C4); cellulose synthase/ transferase, transferring glycosyl groups | chr3:10506110-10509067 FORWARDmoderately similar to ( 340) loc_os08g15420 12008.m05665 protein CSLC3 - cellulose synthase-like family C, expressed no original description	Cellulose synthase-like family C3 protein (Fragment) n=1 Tax=Hordeum vulgare subsp. vulgare RepID=C8CBX5_HORVD	TPA_exp: cellulose synthase-like C3 [Oryza sativa (japonica cultivar-group)]	ATCSLC04, CSLC04, ATCSLC4, CSLC4 | Cellulose-synthase-like C4 | chr3:10506110-10509067 FORWARD LENGTH=673	Probable xyloglucan glycosyltransferase 3 OS=Oryza sativa subsp. japonica GN=CSLC3 PE=2 SV=1					F:transferase activity; C:membrane; F:cellulose synthase (UDP-forming) activity; F:transferase activity, transferring glycosyl groups	cellulose synthase-like family c3 protein
hv_26327	0.25	3.15	2.33	-0.54	-0.69	-0.73	0.000293575	10_2	cell wall.cellulose synthesis	no original description	Cellulose synthase-like CslF9 n=1 Tax=Hordeum vulgare RepID=B1P2T7_HORVU							EC:2.4.1.12	F:cellulose synthase (UDP-forming) activity; P:cellulose biosynthetic process; C:integral to membrane; P:cellular cell wall organization	cellulose synthase-like 9
hv_30471	1.50	0.74	0.21	-0.50	-0.47	-0.67	0.00162933	10_2	cell wall.cellulose synthesis	no original description
hv_41784	-0.87	-2.86	0.09	-0.40	0.31	0.67	0.000909133	10_2	cell wall.cellulose synthesis	moderately similar to ( 249) AT4G07960 | Symbols: ATCSLC12, CSLC12 | ATCSLC12 (CELLULOSE-SYNTHASE LIKE C12); cellulose synthase/ transferase, transferring glycosyl groups | chr4:4802628-4805114 REVERSEmoderately similar to ( 258) loc_os03g56060 12003.m10517 protein CSLC9 - cellulose synthase-like family C, expressed no original description	Cellulose synthase-like family C2 protein (Fragment) n=1 Tax=Hordeum vulgare subsp. vulgare RepID=C8CBX4_HORVD	Os03g0770800 [Oryza sativa Japonica Group]	ATCSLC12, CSLC12 | Cellulose-synthase-like C12 | chr4:4802628-4805114 REVERSE LENGTH=699	Probable xyloglucan glycosyltransferase 9 OS=Oryza sativa subsp. japonica GN=CSLC9 PE=2 SV=2				-	F:transferase activity, transferring glycosyl groups; C:membrane	cellulose synthase-like family c2 protein
hv_05129	5.09	0.10	0.12	-0.47	-1.45	0.47	8.31148e-09	10_2_1	cell wall.cellulose synthesis.cellulose synthase	highly similar to ( 692) AT1G55850 | Symbols: ATCSLE1, CSLE1 | ATCSLE1; cellulose synthase/ transferase, transferring glycosyl groups | chr1:20876752-20879414 FORWARDnearly identical (1126) loc_os09g30130 12009.m060004 protein CSLE6 - cellulose synthase-like family E, expressed no original description	Cellulose synthase-like protein E6 n=2 Tax=Oryza sativa RepID=CSLE6_ORYSJ	putative cellulose synthase-like protein OsCslE1 [Oryza sativa Japonica Group]	ATCSLE1, CSLE1 | cellulose synthase like E1 | chr1:20876752-20879414 FORWARD LENGTH=729	Cellulose synthase-like protein E6 OS=Oryza sativa subsp. japonica GN=CSLE6 PE=2 SV=1				EC:2.4.1.12	F:cellulose synthase (UDP-forming) activity; P:cellulose biosynthetic process; C:integral to membrane; P:cellular cell wall organization; C:mitochondrion	csle6_orysj ame: full=cellulose synthase-like protein e6 ame: full= sle6
hv_09915	-0.43	-1.02	0.39	0.90	0.80	-0.14	9.37767e-06	10_2_1	cell wall.cellulose synthesis.cellulose synthase	moderately similar to ( 220) AT1G02730 | Symbols: ATCSLD5, CSLD5 | ATCSLD5; 1,4-beta-D-xylan synthase/ cellulose synthase | chr1:594697-598473 REVERSEmoderately similar to ( 231) loc_os12g36890 12012.m07474 protein CSLD4 - cellulose synthase-like family D, expressed no original description	Putative uncharacterized protein n=1 Tax=Zea mays RepID=C0PK91_MAIZE	Os12g0555600 [Oryza sativa Japonica Group]	ATCSLD5, CSLD5, SOS6 | cellulose synthase-like D5 | chr1:594697-598473 REVERSE LENGTH=1181	Cellulose synthase-like protein D4 OS=Oryza sativa subsp. japonica GN=CSLD4 PE=2 SV=1				EC:2.4.1.12	F:cellulose synthase (UDP-forming) activity; C:Golgi apparatus; P:cellulose biosynthetic process; P:shoot development; P:plant-type cell wall biogenesis; C:integral to membrane; P:cellular cell wall organization; C:plastid	csld4_orysj ame: full=cellulose synthase-like protein d4 ame: full= sld4
hv_15031	-0.25	-0.57	-0.77	0.35	2.24	3.72	3.56156e-05	10_2_1	cell wall.cellulose synthesis.cellulose synthase	highly similar to ( 526) AT4G18780 | Symbols: CESA8, IRX1, ATCESA8, LEW2 | IRX1 (IRREGULAR XYLEM 1); cellulose synthase/ transferase, transferring glycosyl groups | chr4:10312846-10316719 REVERSEhighly similar to ( 595) loc_os01g54620 12001.m11625 protein CESA4 - cellulose synthase, expressed no original description	Putative uncharacterized protein n=1 Tax=Oryza sativa Japonica Group RepID=A2ZXV0_ORYSJ	unnamed protein product [Oryza sativa Japonica Group]	CESA8, IRX1, ATCESA8, LEW2 | cellulose synthase family protein | chr4:10312846-10316719 REVERSE LENGTH=985	Cellulose synthase A catalytic subunit 4 [UDP-forming] OS=Oryza sativa subsp. japonica GN=CESA4 PE=2 SV=1				EC:2.4.1.12	F:cellulose synthase (UDP-forming) activity; F:protein binding; P:cellulose biosynthetic process; C:integral to membrane; P:cellular cell wall organization; F:zinc ion binding	cellulose expressed
hv_15033	-0.48	-0.14	-0.05	0.07	0.07	2.74	1.04587e-05	10_2_1	cell wall.cellulose synthesis.cellulose synthase	weakly similar to ( 141) AT5G44030 | Symbols: CESA4, IRX5, NWS2 | CESA4 (CELLULOSE SYNTHASE A4); cellulose synthase/ transferase, transferring glycosyl groups | chr5:17714713-17719564 FORWARDweakly similar to ( 144) loc_os01g54620 12001.m11625 protein CESA4 - cellulose synthase, expressed no original description	Putative uncharacterized protein Sb03g047220 n=1 Tax=Sorghum bicolor RepID=C5XJC9_SORBI	unnamed protein product [Oryza sativa Japonica Group]	CESA4, IRX5, NWS2 | cellulose synthase A4 | chr5:17714713-17719564 FORWARD LENGTH=1049	Cellulose synthase A catalytic subunit 4 [UDP-forming] OS=Oryza sativa subsp. japonica GN=CESA4 PE=2 SV=1					F:transferase activity; P:cellular cell wall organization; C:integral to membrane; C:membrane; P:cellulose biosynthetic process; F:cellulose synthase (UDP-forming) activity; F:transferase activity, transferring glycosyl groups	hypothetical protein SORBIDRAFT_03g047220 [Sorghum bicolor]
hv_22168	2.95	-0.46	-1.00	-0.38	0.36	0.79	3.16087e-05	10_2_1	cell wall.cellulose synthesis.cellulose synthase	moderately similar to ( 333) AT5G44030 | Symbols: CESA4, IRX5, NWS2 | CESA4 (CELLULOSE SYNTHASE A4); cellulose synthase/ transferase, transferring glycosyl groups | chr5:17714713-17719564 FORWARDmoderately similar to ( 380) loc_os10g32980 12010.m06134 protein CESA7 - cellulose synthase, expressed no original description	Putative cellulose synthase catalytic subunit (Fragment) n=1 Tax=Hordeum vulgare RepID=Q6S350_HORVU	unnamed protein product [Oryza sativa]	CESA4, IRX5, NWS2 | cellulose synthase A4 | chr5:17714713-17719564 FORWARD LENGTH=1049	Cellulose synthase A catalytic subunit 7 [UDP-forming] OS=Oryza sativa subsp. japonica GN=CESA7 PE=2 SV=1				EC:2.4.1.12	F:cellulose synthase (UDP-forming) activity; F:protein binding; P:cellulose biosynthetic process; C:integral to membrane; P:cellular cell wall organization; F:zinc ion binding	cellulose synthase
hv_24937	-1.36	-1.63	-0.85	0.76	0.76	1.59	0.000214794	10_2_1	cell wall.cellulose synthesis.cellulose synthase	nearly identical (1242) AT5G16910 | Symbols: ATCSLD2, CSLD2 | CSLD2 (CELLULOSE-SYNTHASE LIKE D2); cellulose synthase/ transferase, transferring glycosyl groups | chr5:5561679-5565290 FORWARDnearly identical (1374) loc_os06g02180 12006.m04952 protein CSLD2 - cellulose synthase-like family D, expressed no original description	Cellulose synthase-like protein D2 n=4 Tax=Poaceae RepID=CSLD2_ORYSJ	TPA_exp: cellulose synthase-like D2 [Oryza sativa (japonica cultivar-group)]	ATCSLD2, CSLD2 | cellulose-synthase like D2 | chr5:5561679-5565290 FORWARD LENGTH=1145	Cellulose synthase-like protein D2 OS=Oryza sativa subsp. japonica GN=CSLD2 PE=2 SV=1					P:cellular cell wall organization; F:transferase activity; P:cellulose biosynthetic process; C:integral to membrane; C:membrane; P:root hair elongation; F:cellulose synthase activity; F:cellulose synthase (UDP-forming) activity; F:transferase activity, transferring glycosyl groups; C:Golgi apparatus; P:polysaccharide biosynthetic process; P:response to cold; P:plant-type cell wall biogenesis; C:i…	csld2_orysi ame: full=cellulose synthase-like protein d2 ame: full= sld2
hv_37261	-0.96	3.22	2.71	0.61	-1.85	-2.40	6.08769e-06	10_2_1	cell wall.cellulose synthesis.cellulose synthase	moderately similar to ( 345) AT3G03050 | Symbols: CSLD3, KJK, ATCSLD3 | CSLD3 (CELLULOSE SYNTHASE-LIKE D3); cellulose synthase/ transferase, transferring glycosyl groups | chr3:687873-691629 FORWARDhighly similar to ( 525) loc_os07g36630 12007.m07914 protein CSLF8 - cellulose synthase-like family F; beta1,3;1,4 glucan synthase, expressed no original description	Probable mixed-linked glucan synthase 8 n=2 Tax=Oryza sativa RepID=CSLF8_ORYSJ	putative cellulose synthase-like protein OsCslF1 [Oryza sativa Japonica Group]	CSLD3, KJK, ATCSLD3 | cellulose synthase-like D3 | chr3:687873-691629 FORWARD LENGTH=1145	Probable mixed-linked glucan synthase 8 OS=Oryza sativa subsp. japonica GN=CSFL8 PE=2 SV=1				EC:2.4.1.12	F:cellulose synthase (UDP-forming) activity; P:cellulose biosynthetic process; C:integral to membrane; P:cellular cell wall organization; C:plastid	cslf9_orysj ame: full=probable mixed-linked glucan synthase 9 ame: full= -beta-d-glucan synthase 9 ame: full=cellulose synthase-like protein f9 ame: full= slf9
hv_42929	0.17	4.91	2.39	-0.52	-0.16	-0.37	1.15496e-06	10_2_1	cell wall.cellulose synthesis.cellulose synthase	weakly similar to ( 141) loc_os07g36610 12007.m07913 protein CSLF9 - cellulose synthase-like family F; beta1,3;1,4 glucan synthase, expressed no original description	Cellulose synthase-like CslF9 n=1 Tax=Hordeum vulgare RepID=B1P2T7_HORVU	putative cellulose synthase-like protein OsCslF1 [Oryza sativa Japonica Group]		Probable mixed-linked glucan synthase 9 OS=Oryza sativa subsp. japonica GN=CSLF9 PE=2 SV=1				-	F:transferase activity, transferring glycosyl groups; P:cellular process; C:membrane	cellulose synthase-like 9
hv_15458	0.39	0.74	0.38	-1.25	-1.10	-1.88	0.00209593	10_2_2	cell wall.cellulose synthesis.COBRA	moderately similar to ( 358) AT5G60920 | Symbols: COB | COB (COBRA) | chr5:24511466-24513932 REVERSEmoderately similar to ( 372) COBL1_ORYSA COBRA-like 1 protein precursor (BRITTLE CULM1-like 6 protein) - Oryza sativa (Rice)moderately similar to ( 372) loc_os07g41310 12007.m08367 protein COBRA-like protein 4 precursor, putative, expressed no original description	Putative uncharacterized protein Sb02g038720 n=1 Tax=Sorghum bicolor RepID=C5XDW0_SORBI	unnamed protein product [Oryza sativa Japonica Group]	COB | COBRA-like extracellular glycosyl-phosphatidyl inositol-anchored protein family | chr5:24511466-24513932 REVERSE LENGTH=456	COBRA-like protein 1 OS=Oryza sativa subsp. japonica GN=BC1L6 PE=2 SV=1					C:cytoplasmic membrane-bounded vesicle; C:plastid	brittle stalk-2-like protein 6
hv_15459	0.10	0.44	0.39	-0.03	-0.48	-2.08	5.72407e-08	10_2_2	cell wall.cellulose synthesis.COBRA	moderately similar to ( 261) AT3G02210 | Symbols: COBL1 | COBL1 (COBRA-LIKE PROTEIN 1 PRECURSOR) | chr3:409352-411478 REVERSEmoderately similar to ( 317) COBL1_ORYSA COBRA-like 1 protein precursor (BRITTLE CULM1-like 6 protein) - Oryza sativa (Rice)moderately similar to ( 317) loc_os07g41310 12007.m08367 protein COBRA-like protein 4 precursor, putative, expressed no original description	Putative uncharacterized protein Sb02g038720 n=1 Tax=Sorghum bicolor RepID=C5XDW0_SORBI	unnamed protein product [Oryza sativa Japonica Group]	COBL1 | COBRA-like protein 1 precursor | chr3:409352-411478 REVERSE LENGTH=452	COBRA-like protein 1 OS=Oryza sativa subsp. japonica GN=BC1L6 PE=2 SV=1					C:cytoplasmic membrane-bounded vesicle; C:plastid	brittle stalk-2-like protein 6
hv_40097	0.61	0.57	0.33	-0.38	-0.88	-2.61	2.24387e-08	10_2_2	cell wall.cellulose synthesis.COBRA	highly similar to ( 639) AT5G60920 | Symbols: COB | COB (COBRA) | chr5:24511466-24513932 REVERSEhighly similar to ( 797) COBL2_ORYSA COBRA-like 2 protein precursor (BRITTLE CULM1-like 2 protein) - Oryza sativa (Rice)highly similar to ( 797) loc_os03g30260 12003.m08288 protein COBRA-like protein 4 precursor, putative, expressed no original description	COBRA-like protein 2 n=3 Tax=Oryza sativa RepID=COBL2_ORYSJ	unnamed protein product [Oryza sativa Japonica Group]	COB | COBRA-like extracellular glycosyl-phosphatidyl inositol-anchored protein family | chr5:24511466-24513932 REVERSE LENGTH=456	COBRA-like protein 2 OS=Oryza sativa subsp. japonica GN=BC1L2 PE=2 SV=1				-	C:cytoplasmic membrane-bounded vesicle; C:plastid	brittle stalk-2-like protein 6
hv_37205	3.24	0.05	-0.03	-0.03	0.05	0.06	1.13276e-08	10_3	cell wall.hemicellulose synthesis	moderately similar to ( 478) AT2G03220 | Symbols: FT1, ATFUT1, ATFT1, MUR2 | FT1 (FUCOSYLTRANSFERASE 1); fucosyltransferase/ transferase, transferring glycosyl groups | chr2:970401-972353 REVERSEmoderately similar to ( 452) FUT1_PEA Galactoside 2-alpha-L-fucosyltransferase (EC 2.4.1.69) (Xyloglucan alpha-(1,2)-fucosyltransferase) (PsFT1) - Pisum sativum (Garden pea)highly similar to ( 906) loc_os…	Os02g0763200 protein n=2 Tax=Oryza sativa RepID=Q6Z6F7_ORYSJ	putative xyloglucan fucosyltransferase [Oryza sativa Japonica Group]	FT1, ATFUT1, ATFT1, MUR2 | fucosyltransferase 1 | chr2:970401-972353 REVERSE LENGTH=558	Galactoside 2-alpha-L-fucosyltransferase OS=Arabidopsis thaliana GN=FUT1 PE=2 SV=2
hv_00311	-0.29	3.59	3.07	-0.06	-0.54	-2.16	2.46391e-07	10_5_1_1	cell wall.cell wall proteins.AGPs.AGP	weakly similar to ( 191) AT5G03170 | Symbols: FLA11 | FLA11 | chr5:752898-753638 REVERSEmoderately similar to ( 248) loc_os01g06580 12001.m07288 protein fasciclin-like arabinogalactan protein 7 precursor, putative, expressed no original description	Fasciclin-like protein FLA18 n=1 Tax=Triticum aestivum RepID=Q06I88_WHEAT	unnamed protein product [Oryza sativa Japonica Group]	FLA11, ATFLA11 | FASCICLIN-like arabinogalactan-protein 11 | chr5:752898-753638 REVERSE LENGTH=246	Fasciclin-like arabinogalactan protein 11 OS=Arabidopsis thaliana GN=FLA11 PE=2 SV=2					C:cytoplasmic membrane-bounded vesicle; C:plastid	arabinogalactan protein
hv_14706	0.92	0.54	-0.06	-0.82	0.00	-1.48	0.00459165	10_5_1_1	cell wall.cell wall proteins.AGPs.AGP	weakly similar to ( 126) AT5G60490 | Symbols: FLA12 | FLA12 | chr5:24325916-24326665 REVERSEmoderately similar to ( 230) loc_os05g48900 12005.m08961 protein fasciclin-like arabinogalactan protein 7 precursor, putative, expressed no original description	Fasciclin-like protein FLA15 n=1 Tax=Triticum aestivum RepID=Q06I91_WHEAT	unnamed protein product [Oryza sativa Japonica Group]	FLA12 | FASCICLIN-like arabinogalactan-protein 12 | chr5:24325916-24326665 REVERSE LENGTH=249	Fasciclin-like arabinogalactan protein 12 OS=Arabidopsis thaliana GN=FLA12 PE=2 SV=2					C:cytoplasmic membrane-bounded vesicle	fasciclin-like protein fla15
hv_18736	1.23	0.30	0.25	-0.62	-0.77	-3.01	2.84021e-06	10_5_1_1	cell wall.cell wall proteins.AGPs.AGP	weakly similar to ( 170) AT5G03170 | Symbols: FLA11 | FLA11 | chr5:752898-753638 REVERSEmoderately similar to ( 252) loc_os05g48890 12005.m08960 protein fasciclin-like arabinogalactan protein 7 precursor, putative, expressed no original description	Fasciclin-like protein FLA12 n=2 Tax=Triticum aestivum RepID=Q06I94_WHEAT	Os05g0563550 [Oryza sativa Japonica Group]	FLA11, ATFLA11 | FASCICLIN-like arabinogalactan-protein 11 | chr5:752898-753638 REVERSE LENGTH=246	Fasciclin-like arabinogalactan protein 11 OS=Arabidopsis thaliana GN=FLA11 PE=2 SV=2					C:cytoplasmic membrane-bounded vesicle	fasciclin-like protein fla13
hv_19695	-0.38	-1.00	0.91	0.94	1.33	-0.23	3.82361e-05	10_5_1_1	cell wall.cell wall proteins.AGPs.AGP	moderately similar to ( 347) AT3G60900 | Symbols: FLA10 | FLA10 | chr3:22499573-22500841 REVERSEmoderately similar to ( 489) loc_os04g48490 12004.m09785 protein fasciclin-like arabinogalactan protein 10 precursor, putative, expressed no original description	Fasciclin-like protein FLA5 n=1 Tax=Triticum aestivum RepID=Q06IA1_WHEAT	OSJNBa0019K04.16 [Oryza sativa (japonica cultivar-group)]	FLA10 | FASCICLIN-like arabinogalactan-protein 10 | chr3:22499573-22500841 REVERSE LENGTH=422	Fasciclin-like arabinogalactan protein 10 OS=Arabidopsis thaliana GN=FLA10 PE=1 SV=1					C:anchored to membrane; C:cytoplasmic membrane-bounded vesicle; C:plasma membrane	fasciclin-like protein fla5
hv_21979	-0.07	3.75	3.19	0.25	-1.53	-2.10	3.5512e-09	10_5_1_1	cell wall.cell wall proteins.AGPs.AGP	very weakly similar to (98.6) AT5G03170 | Symbols: FLA11 | FLA11 | chr5:752898-753638 REVERSEweakly similar to ( 126) loc_os01g06580 12001.m07288 protein fasciclin-like arabinogalactan protein 7 precursor, putative, expressed no original description	Fasciclin-like protein FLA18 n=1 Tax=Triticum aestivum RepID=Q06I88_WHEAT	unnamed protein product [Oryza sativa Japonica Group]	FLA11, ATFLA11 | FASCICLIN-like arabinogalactan-protein 11 | chr5:752898-753638 REVERSE LENGTH=246	Fasciclin-like arabinogalactan protein 11 OS=Arabidopsis thaliana GN=FLA11 PE=2 SV=2					C:anchored to membrane; C:plastid	fasciclin-like protein fla18
hv_36661	2.43	1.15	0.26	-0.40	-0.87	-0.89	9.96055e-09	10_5_1_1	cell wall.cell wall proteins.AGPs.AGP	very weakly similar to (82.8) AT5G55730 | Symbols: FLA1 | FLA1 (FASCICLIN-LIKE ARAB INOGALACTAN 1) | chr5:22558375-22560392 REVERSEvery weakly similar to (94.7) loc_os09g30010 12009.m06152 protein fasciclin-like arabinogalactan protein 8 precursor, putative, expressed no original description	Fasciclin-like protein FLA8 n=1 Tax=Triticum aestivum RepID=Q06I98_WHEAT	unnamed protein product [Oryza sativa Japonica Group]	FLA1 | FASCICLIN-like arabinogalactan 1 | chr5:22558375-22560392 REVERSE LENGTH=424							fasciclin-like protein fla8
hv_39572	-3.08	-0.77	-0.18	0.57	0.35	0.17	1.91221e-06	10_5_1_1	cell wall.cell wall proteins.AGPs.AGP	weakly similar to ( 156) AT2G04780 | Symbols: FLA7 | FLA7 (FASCICLIN-LIKE ARABINOOGALACTAN 7) | chr2:1677488-1678252 FORWARDweakly similar to ( 196) loc_os09g30486 12009.m06208 protein fasciclin-like arabinogalactan protein 7 precursor, putative, expressed no original description	Fasciclin-like protein FLA10 n=1 Tax=Triticum aestivum RepID=Q06I96_WHEAT	Os09g0482780 [Oryza sativa Japonica Group]	FLA7 | FASCICLIN-like arabinoogalactan 7 | chr2:1677488-1678252 FORWARD LENGTH=254	Fasciclin-like arabinogalactan protein 7 OS=Arabidopsis thaliana GN=FLA7 PE=1 SV=1					-	fasciclin-like protein fla10
hv_39893	1.84	-0.12	-0.06	0.67	0.02	-2.49	2.89569e-08	10_5_1_1	cell wall.cell wall proteins.AGPs.AGP	weakly similar to ( 123) AT5G55730 | Symbols: FLA1 | FLA1 (FASCICLIN-LIKE ARAB INOGALACTAN 1) | chr5:22558375-22560392 REVERSEweakly similar to ( 194) loc_os09g30010 12009.m06152 protein fasciclin-like arabinogalactan protein 8 precursor, putative, expressed no original description	Fasciclin-like protein FLA23 n=1 Tax=Triticum aestivum RepID=Q06I83_WHEAT	unnamed protein product [Oryza sativa Japonica Group]	FLA1 | FASCICLIN-like arabinogalactan 1 | chr5:22558375-22560392 REVERSE LENGTH=424	Fasciclin-like arabinogalactan protein 1 OS=Arabidopsis thaliana GN=FLA1 PE=1 SV=1				-	C:cytoplasmic membrane-bounded vesicle	fasciclin-like protein fla23
hv_40503	8.15	0.09	-1.82	-1.45	-0.65	0.77	5.22487e-08	10_5_1_1	cell wall.cell wall proteins.AGPs.AGP	weakly similar to ( 137) AT5G55730 | Symbols: FLA1 | FLA1 (FASCICLIN-LIKE ARAB INOGALACTAN 1) | chr5:22558375-22560392 REVERSEmoderately similar to ( 215) loc_os02g49420 12002.m09976 protein fasciclin-like arabinogalactan protein 10 precursor, putative, expressed no original description	Fasciclin-like protein FLA33 n=1 Tax=Triticum aestivum RepID=Q06I73_WHEAT	unnamed protein product [Oryza sativa Japonica Group]	FLA1 | FASCICLIN-like arabinogalactan 1 | chr5:22558375-22560392 REVERSE LENGTH=424	Fasciclin-like arabinogalactan protein 1 OS=Arabidopsis thaliana GN=FLA1 PE=1 SV=1				-	C:anchored to membrane; C:cytoplasmic membrane-bounded vesicle; C:cell wall; C:plasma membrane	fasciclin-like protein fla33
hv_40834	1.90	-0.78	-0.21	0.88	0.35	-0.49	0.000961553	10_5_1_1	cell wall.cell wall proteins.AGPs.AGP	moderately similar to ( 271) AT4G12730 | Symbols: FLA2 | FLA2 (FASCICLIN-LIKE ARABINOGALACTAN 2) | chr4:7491598-7492809 REVERSEmoderately similar to ( 464) loc_os08g23180 12008.m06339 protein fasciclin-like arabinogalactan protein 8 precursor, putative, expressed no original description	Fasciclin-like protein FLA3 n=1 Tax=Triticum aestivum RepID=Q06IA3_WHEAT	unnamed protein product [Oryza sativa Japonica Group]	FLA2 | FASCICLIN-like arabinogalactan 2 | chr4:7491598-7492809 REVERSE LENGTH=403	Fasciclin-like arabinogalactan protein 2 OS=Arabidopsis thaliana GN=FLA2 PE=1 SV=1				-	C:cytoplasmic membrane-bounded vesicle	fasciclin-like protein fla3
hv_01088	0.55	3.50	1.56	-0.05	-0.88	-4.13	5.47854e-07	10_5_2	cell wall.cell wall proteins.proline rich proteins	weakly similar to ( 179) loc_os10g05980 12010.m03998 protein proline-rich protein, putative, expressed no original description	Putative uncharacterized protein Sb01g025970 n=1 Tax=Sorghum bicolor RepID=C5WP14_SORBI	proline-rich protein 2 [Oryza sativa Japonica Group]							C:cytoplasmic membrane-bounded vesicle	proline-rich protein
hv_01089	1.19	2.16	-0.37	-0.41	0.08	0.03	0.00257358	10_5_2	cell wall.cell wall proteins.proline rich proteins	weakly similar to ( 176) loc_os10g05980 12010.m03998 protein proline-rich protein, putative, expressed no original description	Putative uncharacterized protein Sb01g025970 n=1 Tax=Sorghum bicolor RepID=C5WP14_SORBI	proline-rich protein 2 [Oryza sativa Japonica Group]							C:cytoplasmic membrane-bounded vesicle	proline-rich protein
hv_01090	0.73	3.51	1.52	-0.06	-0.93	-5.20	1.00506e-06	10_5_2	cell wall.cell wall proteins.proline rich proteins	weakly similar to ( 179) loc_os10g05980 12010.m03998 protein proline-rich protein, putative, expressed no original description	Putative uncharacterized protein Sb01g025970 n=1 Tax=Sorghum bicolor RepID=C5WP14_SORBI	proline-rich protein 2 [Oryza sativa Japonica Group]							C:cytoplasmic membrane-bounded vesicle	proline-rich protein
hv_10796	0.41	3.55	1.28	-0.07	-0.62	-1.73	2.05701e-05	10_5_2	cell wall.cell wall proteins.proline rich proteins	weakly similar to ( 169) loc_os10g05970 12010.m065225 protein proline-rich protein, putative, expressed no original description	Proline-rich protein n=1 Tax=Zea mays RepID=Q9SBX4_MAIZE	unnamed protein product [Oryza sativa Japonica Group]							C:cytoplasmic membrane-bounded vesicle	proline-rich protein
hv_36919	-0.23	0.77	1.33	0.31	-1.07	-4.72	6.04713e-07	10_5_2	cell wall.cell wall proteins.proline rich proteins	weakly similar to ( 169) loc_os10g05970 12010.m065225 protein proline-rich protein, putative, expressed no original description	Proline-rich protein n=1 Tax=Zea mays RepID=Q9SBX4_MAIZE	unnamed protein product [Oryza sativa Japonica Group]							C:cytoplasmic membrane-bounded vesicle	proline-rich protein
hv_40380	4.99	4.85	2.54	-1.94	-2.45	-2.50	4.67552e-09	10_5_2	cell wall.cell wall proteins.proline rich proteins	weakly similar to ( 131) loc_os03g14130 12003.m06856 protein proline-rich protein, putative, expressed no original description	Proline-rich protein n=3 Tax=Zea mays RepID=B6TZH9_MAIZE	unnamed protein product [Oryza sativa Japonica Group]						-	C:cytoplasmic membrane-bounded vesicle	proline-rich protein
hv_41170	3.79	5.13	2.21	-1.62	-3.86	-5.09	3.2798e-07	10_5_2	cell wall.cell wall proteins.proline rich proteins	moderately similar to ( 236) loc_os03g14130 12003.m06856 protein proline-rich protein, putative, expressed no original description	Os03g0245200 protein n=2 Tax=Oryza sativa RepID=Q10P65_ORYSJ	unnamed protein product [Oryza sativa Japonica Group]						-	C:cytoplasmic membrane-bounded vesicle	proline-rich protein
hv_41210	1.54	3.05	1.73	-1.17	-4.83	-7.32	7.66387e-08	10_5_2	cell wall.cell wall proteins.proline rich proteins	weakly similar to ( 167) loc_os10g05970 12010.m065225 protein proline-rich protein, putative, expressed no original description	Proline-rich protein n=1 Tax=Zea mays RepID=Q9SBX4_MAIZE	unnamed protein product [Oryza sativa Japonica Group]						-	C:cytoplasmic membrane-bounded vesicle	proline-rich protein
hv_41211	2.02	2.25	0.35	-1.58	-1.23	-2.49	0.000130492	10_5_2	cell wall.cell wall proteins.proline rich proteins	weakly similar to ( 177) loc_os10g05970 12010.m065225 protein proline-rich protein, putative, expressed no original description	Proline-rich protein, putative, expressed n=1 Tax=Oryza sativa Japonica Group RepID=Q33B16_ORYSJ	unnamed protein product [Oryza sativa Japonica Group]						-	C:cytoplasmic membrane-bounded vesicle	proline-rich expressed
hv_05738	-1.61	-1.41	0.08	0.16	0.20	-0.02	1.05018e-06	10_5_3	cell wall.cell wall proteins.LRR	moderately similar to ( 214) AT3G24480 | Symbols: | leucine-rich repeat family protein / extensin family protein | chr3:8901154-8902638 REVERSEvery weakly similar to (83.6) RPK1_IPONI Receptor-like protein kinase precursor (EC 2.7.11.1) - Ipomoea nil (Japanese morning glory) (Pharbitis nil)moderately similar to ( 266) loc_os01g08470 12001.m07472 protein protein binding protein, putative, expresse…	Putative uncharacterized protein Sb03g003730 n=1 Tax=Sorghum bicolor RepID=C5XMP4_SORBI	putative leucine-rich repeat/extensin 1 [Oryza sativa Japonica Group]	| Leucine-rich repeat (LRR) family protein | chr3:8901154-8902638 REVERSE LENGTH=494	Leucine-rich repeat extensin-like protein 4 OS=Arabidopsis thaliana GN=LRX4 PE=1 SV=1					F:kinase activity; C:cytoplasmic membrane-bounded vesicle; F:receptor activity; F:protein binding	receptor-like protein kinase
hv_12580	-0.73	3.27	2.60	0.28	-0.52	-0.16	7.17085e-07	10_5_3	cell wall.cell wall proteins.LRR	weakly similar to ( 144) AT4G13340 | Symbols: | leucine-rich repeat family protein / extensin family protein | chr4:7758610-7760892 FORWARDmoderately similar to ( 263) loc_os03g43650 12003.m09408 protein leucine-rich repeat receptor protein kinase EXS precursor, putative, expressed no original description	Putative uncharacterized protein Sb01g013940 n=1 Tax=Sorghum bicolor RepID=C5WS32_SORBI	unnamed protein product [Oryza sativa Japonica Group]	| Leucine-rich repeat (LRR) family protein | chr4:7758610-7760892 FORWARD LENGTH=760	Leucine-rich repeat extensin-like protein 3 OS=Arabidopsis thaliana GN=LRX3 PE=1 SV=1					C:cytoplasmic membrane-bounded vesicle; F:protein binding	systemin receptor sr160
hv_16124	1.89	-4.49	-1.02	1.64	0.68	-3.44	9.47522e-06	10_5_3	cell wall.cell wall proteins.LRR	moderately similar to ( 260) AT4G06744 | Symbols: | leucine-rich repeat family protein / extensin family protein | chr4:4070870-4072084 REVERSEmoderately similar to ( 490) loc_os02g40260 12002.m33415 protein protein binding protein, putative, expressed no original description	Putative uncharacterized protein Sb04g026020 n=1 Tax=Sorghum bicolor RepID=C5XXN5_SORBI	unnamed protein product [Oryza sativa Japonica Group]	| Leucine-rich repeat (LRR) family protein | chr4:4070870-4072084 REVERSE LENGTH=404	Uncharacterized protein At4g06744 OS=Arabidopsis thaliana GN=At4g06744 PE=2 SV=1					C:cytoplasmic membrane-bounded vesicle	leucine-rich repeat-like protein
hv_16125	0.60	-2.55	-1.29	2.18	1.30	-2.03	0.000143443	10_5_3	cell wall.cell wall proteins.LRR	very weakly similar to (94.4) AT4G06744 | Symbols: | leucine-rich repeat family protein / extensin family protein | chr4:4070870-4072084 REVERSEweakly similar to ( 159) loc_os02g40260 12002.m33415 protein protein binding protein, putative, expressed no original description	Leucine-rich repeat-like protein n=1 Tax=Oryza sativa Japonica Group RepID=Q6K8U3_ORYSJ	unnamed protein product [Oryza sativa Japonica Group]	| Leucine-rich repeat (LRR) family protein | chr4:4070870-4072084 REVERSE LENGTH=404	Uncharacterized protein At4g06744 OS=Arabidopsis thaliana GN=At4g06744 PE=2 SV=1					C:cytoplasmic membrane-bounded vesicle	leucine-rich repeat-like protein
hv_21050	-0.80	-0.61	-0.80	1.17	1.03	0.25	0.0036295	10_5_3	cell wall.cell wall proteins.LRR	weakly similar to ( 162) AT4G06744 | Symbols: | leucine-rich repeat family protein / extensin family protein | chr4:4070870-4072084 REVERSEmoderately similar to ( 239) loc_os04g42620 12004.m09229 protein protein binding protein, putative, expressed no original description	Protein binding protein n=1 Tax=Zea mays RepID=B6TA85_MAIZE	OSJNBb0116K07.13 [Oryza sativa (japonica cultivar-group)]	| Leucine-rich repeat (LRR) family protein | chr4:4070870-4072084 REVERSE LENGTH=404	Uncharacterized protein At4g06744 OS=Arabidopsis thaliana GN=At4g06744 PE=2 SV=1					C:cytoplasmic membrane-bounded vesicle	protein binding protein
hv_40001	-2.43	-3.00	-0.26	0.34	0.77	0.38	4.94713e-06	10_5_3	cell wall.cell wall proteins.LRR	moderately similar to ( 433) AT4G13340 | Symbols: | leucine-rich repeat family protein / extensin family protein | chr4:7758610-7760892 FORWARDweakly similar to ( 137) RPK1_IPONI Receptor-like protein kinase precursor (EC 2.7.11.1) - Ipomoea nil (Japanese morning glory) (Pharbitis nil)highly similar to ( 610) loc_os01g41120 12001.m10381 protein protein binding protein, putative, expressed no orig…	Extensin-like n=3 Tax=Oryza sativa RepID=Q8L3T8_ORYSJ	unnamed protein product [Oryza sativa Japonica Group]	| Leucine-rich repeat (LRR) family protein | chr4:7758610-7760892 FORWARD LENGTH=760	Leucine-rich repeat extensin-like protein 3 OS=Arabidopsis thaliana GN=LRX3 PE=1 SV=1				-	C:cytoplasmic membrane-bounded vesicle; F:protein binding	extensin precursor-like
hv_05732	-0.64	-0.32	-0.37	1.28	0.62	1.55	0.000144125	10_5_4	cell wall.cell wall proteins.HRGP	weakly similar to ( 103) AT3G22440 | Symbols: | hydroxyproline-rich glycoprotein family protein | chr3:7959854-7961886 FORWARDmoderately similar to ( 287) loc_os01g08580 12001.m07483 protein expressed protein no original description	Putative uncharacterized protein n=1 Tax=Zea mays RepID=B4FTE5_MAIZE	hypothetical protein [Oryza sativa Japonica Group]	| FRIGIDA-like protein | chr3:7959854-7961886 FORWARD LENGTH=532							hypothetical protein LOC100273178 [Zea mays]
hv_38340	-13.59	-1.27	0.02	0.16	0.24	0.40	2.11352e-11	10_5_4	cell wall.cell wall proteins.HRGP	very weakly similar to (85.5) AT1G26240 | Symbols: | proline-rich extensin-like family protein | chr1:9078140-9079576 REVERSEvery weakly similar to (98.6) GLT0_WHEAT Glutenin, high molecular weight subunit DY10 precursor - Triticum aestivum (Wheat) no original description	D-Hordein n=2 Tax=Hordeum vulgare RepID=Q84LE9_HORVU		| Proline-rich extensin-like family protein | chr1:9078140-9079576 REVERSE LENGTH=478	Ribosome-binding protein 1 OS=Canis familiaris GN=RRBP1 PE=2 SV=1	10	very weakly similar to (85.5) AT1G26240 | Symbols: | proline-rich extensin-like family protein | chr1:9078140-9079576 REVERSEvery weakly similar to (98.6) GLT0_WHEAT Glutenin, high molecular weight subunit DY10 precursor - Triticum aestivum (Wheat) no original description	cell wall.cell wall proteins.LRR	-	F:nutrient reservoir activity	d hordein
hv_10686	-2.83	0.39	0.53	0.00	0.06	-0.85	7.0598e-06	10_5_5	cell wall.cell wall proteins.RGP	highly similar to ( 652) AT5G15650 | Symbols: RGP2, ATRGP2 | RGP2 (REVERSIBLY GLYCOSYLATED POLYPEPTIDE 2); transferase, transferring hexosyl groups | chr5:5092203-5094093 FORWARDhighly similar to ( 670) UPTG1_SOLTU Alpha-1,4-glucan-protein synthase [UDP-forming] 1 (EC 2.4.1.112) (UDP-glucose:protein transglucosylase 1) (UPTG 1) - Solanum tuberosum (Potato)highly similar to ( 707) loc_os07g41360 1…	Os07g0604800 protein n=5 Tax=Poaceae RepID=Q6Z4G3_ORYSJ	unnamed protein product [Oryza sativa Japonica Group]	RGP2, ATRGP2 | reversibly glycosylated polypeptide 2 | chr5:5092203-5094093 FORWARD LENGTH=360	Alpha-1,4-glucan-protein synthase [UDP-forming] 1 OS=Solanum tuberosum GN=UPTG1 PE=1 SV=2				EC:2.4.1.186	C:plant-type cell wall; C:Golgi apparatus; C:cell junction; P:cellulose biosynthetic process; F:glycogenin glucosyltransferase activity; P:cellular cell wall organization	reversibly glycosylated polypeptide
hv_18985	-1.40	0.36	0.89	0.31	-0.79	-0.27	1.09914e-05	10_5_5	cell wall.cell wall proteins.RGP	weakly similar to ( 144) AT3G02230 | Symbols: RGP1, ATRGP1 | RGP1 (REVERSIBLY GLYCOSYLATED POLYPEPTIDE 1); cellulose synthase (UDP-forming) | chr3:415463-417304 FORWARDweakly similar to ( 146) UPTG1_SOLTU Alpha-1,4-glucan-protein synthase [UDP-forming] 1 (EC 2.4.1.112) (UDP-glucose:protein transglucosylase 1) (UPTG 1) - Solanum tuberosum (Potato)weakly similar to ( 144) loc_os07g41360 12007.m0837…	Putative uncharacterized protein Sb03g035320 n=1 Tax=Sorghum bicolor RepID=C5XKU8_SORBI	RGP1 protein [Oryza sativa (japonica cultivar-group)]	RGP1, ATRGP1 | reversibly glycosylated polypeptide 1 | chr3:415463-417304 FORWARD LENGTH=357	Alpha-1,4-glucan-protein synthase [UDP-forming] 1 OS=Solanum tuberosum GN=UPTG1 PE=1 SV=2				EC:3.2.1.0; EC:2.4.1.186	F:hydrolase activity, hydrolyzing O-glycosyl compounds; C:plant-type cell wall; F:cation binding; C:Golgi apparatus; C:cell junction; P:cellulose biosynthetic process; F:glycogenin glucosyltransferase activity; P:cellular cell wall organization	alpha- -glucan-protein synthase
hv_00490	1.48	0.46	-0.07	-0.33	-0.31	0.19	9.50215e-07	10_6_1	cell wall.degradation.cellulases and beta -1,4-glucanases	weakly similar to ( 124) AT5G20940 | Symbols: | glycosyl hydrolase family 3 protein | chr5:7104076-7106653 REVERSEweakly similar to ( 149) loc_os01g56510 12001.m43214 protein periplasmic beta-glucosidase precursor, putative, expressed no original description	Putative uncharacterized protein Sb03g035970 n=1 Tax=Sorghum bicolor RepID=C5XLK0_SORBI	putative exo-1,3-beta-glucanase [Oryza sativa Japonica Group]	| Glycosyl hydrolase family protein | chr5:7104076-7106653 REVERSE LENGTH=626					EC:3.2.1.0	F:hydrolase activity, hydrolyzing O-glycosyl compounds; P:carbohydrate metabolic process; C:cytoplasmic membrane-bounded vesicle; C:mitochondrion	glycosyl hydrolase family 3 protein
hv_00906	3.77	-0.20	0.07	0.91	-0.24	-3.51	7.29172e-09	10_6_1	cell wall.degradation.cellulases and beta -1,4-glucanases	moderately similar to ( 334) AT4G02290 | Symbols: AtGH9B13 | AtGH9B13 (Arabidopsis thaliana glycosyl hydrolase 9B13); catalytic/ hydrolase, hydrolyzing O-glycosyl compounds | chr4:1002654-1005125 REVERSEmoderately similar to ( 401) GUN3_ORYSA Endoglucanase 3 precursor (EC 3.2.1.4) (Endo-1,4-beta glucanase 3) (OsGLU8) - Oryza sativa (Rice)moderately similar to ( 401) loc_os01g21070 12001.m08591 pr…	Putative uncharacterized protein n=1 Tax=Oryza sativa Indica Group RepID=A2WP23_ORYSI	putative endo-1,3(4)-beta-glucanase [Oryza sativa Japonica Group]	AtGH9B13, GH9B13 | glycosyl hydrolase 9B13 | chr4:1002654-1005125 REVERSE LENGTH=516	Endoglucanase 3 OS=Oryza sativa subsp. japonica GN=GLU8 PE=2 SV=1	26	moderately similar to ( 334) AT4G02290 | Symbols: AtGH9B13 | AtGH9B13 (Arabidopsis thaliana glycosyl hydrolase 9B13); catalytic/ hydrolase, hydrolyzing O-glycosyl compounds | chr4:1002654-1005125 REVERSEmoderately similar to ( 401) GUN3_ORYSA Endoglucanase 3 precursor (EC 3.2.1.4) (Endo-1,4-beta glucanase 3) (OsGLU8) - Oryza sativa (Rice)moderately similar to ( 401) loc_os01g21070 12001.m08591 pr…	misc.gluco-, galacto- and mannosidases.endoglucanase	EC:3.2.1.4	P:carbohydrate metabolic process; F:cellulase activity	endoglucanase 1
hv_02928	-0.23	-0.09	-0.37	0.18	0.20	1.92	2.83368e-06	10_6_1	cell wall.degradation.cellulases and beta -1,4-glucanases	moderately similar to ( 458) AT2G32990 | Symbols: AtGH9B8 | AtGH9B8 (Arabidopsis thaliana glycosyl hydrolase 9B8); catalytic/ hydrolase, hydrolyzing O-glycosyl compounds | chr2:14003361-14005844 FORWARDhighly similar to ( 607) GUN7_ORYSA Endoglucanase 7 precursor (EC 3.2.1.4) (Endo-1,4-beta glucanase 7) (OsGLU10) - Oryza sativa (Rice)highly similar to ( 607) loc_os02g50490 12002.m10083 protein en…	Endoglucanase 7 n=2 Tax=Oryza sativa RepID=GUN7_ORYSJ	putative endo-beta-1,4-glucanase precursor [Oryza sativa Japonica Group]	AtGH9B8, GH9B8 | glycosyl hydrolase 9B8 | chr2:14003361-14005844 FORWARD LENGTH=525	Endoglucanase 7 OS=Oryza sativa subsp. japonica GN=GLU10 PE=2 SV=1				EC:3.2.1.0	F:hydrolase activity, hydrolyzing O-glycosyl compounds; P:carbohydrate metabolic process; C:cytoplasmic membrane-bounded vesicle; C:mitochondrion	gun7_orysj ame: full=endoglucanase 7 ame: full=endo- -beta glucanase 7 ame: full= 10 flags: precursor
hv_05108	-1.49	-1.63	-0.56	0.77	1.33	0.99	0.000134256	10_6_1	cell wall.degradation.cellulases and beta -1,4-glucanases	weakly similar to ( 127) AT1G70710 | Symbols: ATGH9B1, CEL1 | ATGH9B1 (ARABIDOPSIS THALIANA GLYCOSYL HYDROLASE 9B1); cellulase/ hydrolase, hydrolyzing O-glycosyl compounds | chr1:26659356-26662962 REVERSEweakly similar to ( 167) GUN17_ORYSA Endoglucanase 17 precursor (EC 3.2.1.4) (Endo-1,4-beta glucanase 17) (OsGLU13) - Oryza sativa (Rice)weakly similar to ( 167) loc_os06g14540 12006.m06169 prote…	Endoglucanase 17 n=3 Tax=Poaceae RepID=GUN17_ORYSJ	putative endo-1,4-beta-glucanase precursor [Oryza sativa Japonica Group]	ATGH9B1, CEL1, GH9B1 | glycosyl hydrolase 9B1 | chr1:26659356-26662962 REVERSE LENGTH=492	Endoglucanase 17 OS=Oryza sativa subsp. japonica GN=GLU13 PE=2 SV=1	26	weakly similar to ( 127) AT1G70710 | Symbols: ATGH9B1, CEL1 | ATGH9B1 (ARABIDOPSIS THALIANA GLYCOSYL HYDROLASE 9B1); cellulase/ hydrolase, hydrolyzing O-glycosyl compounds | chr1:26659356-26662962 REVERSEweakly similar to ( 167) GUN17_ORYSA Endoglucanase 17 precursor (EC 3.2.1.4) (Endo-1,4-beta glucanase 17) (OsGLU13) - Oryza sativa (Rice)weakly similar to ( 167) loc_os06g14540 12006.m06169 prote…	misc.gluco-, galacto- and mannosidases.endoglucanase	EC:3.2.1.0	F:hydrolase activity, hydrolyzing O-glycosyl compounds; P:carbohydrate metabolic process; C:cytoplasmic membrane-bounded vesicle	hypothetical protein OsI_22418 [Oryza sativa Indica Group]
hv_06113	1.12	-0.71	-0.38	-0.14	-0.09	0.31	0.000154376	10_6_1	cell wall.degradation.cellulases and beta -1,4-glucanases	moderately similar to ( 243) AT1G64390 | Symbols: AtGH9C2 | AtGH9C2 (Arabidopsis thaliana glycosyl hydrolase 9C2); carbohydrate binding / catalytic/ hydrolase, hydrolyzing O-glycosyl compounds | chr1:23911329-23914642 FORWARDmoderately similar to ( 261) GUN1_ORYSA Endoglucanase 1 precursor (EC 3.2.1.4) (Endo-1,4-beta glucanase 1) (OsGLU7) - Oryza sativa (Rice)moderately similar to ( 261) loc_os01…	Endoglucanase 1 n=2 Tax=Oryza sativa RepID=GUN1_ORYSJ	putative endo-beta-1,4-glucanase [Oryza sativa Japonica Group]	AtGH9C2, GH9C2 | glycosyl hydrolase 9C2 | chr1:23911329-23914642 FORWARD LENGTH=620	Endoglucanase 1 OS=Oryza sativa subsp. japonica GN=GLU7 PE=2 SV=1	26	moderately similar to ( 243) AT1G64390 | Symbols: AtGH9C2 | AtGH9C2 (Arabidopsis thaliana glycosyl hydrolase 9C2); carbohydrate binding / catalytic/ hydrolase, hydrolyzing O-glycosyl compounds | chr1:23911329-23914642 FORWARDmoderately similar to ( 261) GUN1_ORYSA Endoglucanase 1 precursor (EC 3.2.1.4) (Endo-1,4-beta glucanase 1) (OsGLU7) - Oryza sativa (Rice)moderately similar to ( 261) loc_os01…	misc.gluco-, galacto- and mannosidases.endoglucanase	EC:3.2.1.0	F:hydrolase activity, hydrolyzing O-glycosyl compounds; P:carbohydrate metabolic process; C:extracellular region; C:cytoplasmic membrane-bounded vesicle; F:carbohydrate binding	hypothetical protein OsI_00924 [Oryza sativa Indica Group]
hv_11579	3.41	3.35	1.00	-1.19	-1.35	-0.73	4.09361e-07	10_6_1	cell wall.degradation.cellulases and beta -1,4-glucanases	highly similar to ( 867) AT5G20950 | Symbols: | glycosyl hydrolase family 3 protein | chr5:7107609-7110775 REVERSEnearly identical (1008) loc_os03g53800 12003.m101132 protein periplasmic beta-glucosidase precursor, putative, expressed no original description	Beta-D-glucan exohydrolase, isoenzyme ExoII n=3 Tax=Triticeae RepID=Q42835_HORVU	unnamed protein product [Oryza sativa Japonica Group]	| Glycosyl hydrolase family protein | chr5:7107609-7110775 REVERSE LENGTH=624	Lysosomal beta glucosidase OS=Dictyostelium discoideum GN=gluA PE=1 SV=2				EC:3.2.1.58	F:aminoacyl-tRNA ligase activity; P:carbohydrate metabolic process; C:cytoplasmic membrane-bounded vesicle; F:glucan 1,3-beta-glucosidase activity; F:ATP binding	beta-d-glucan isoenzyme
hv_11580	1.63	0.73	-0.06	-0.49	-1.10	-1.84	0.00224467	10_6_1	cell wall.degradation.cellulases and beta -1,4-glucanases	moderately similar to ( 213) AT5G20950 | Symbols: | glycosyl hydrolase family 3 protein | chr5:7107609-7110775 REVERSEmoderately similar to ( 261) loc_os03g53800 12003.m101132 protein periplasmic beta-glucosidase precursor, putative, expressed no original description	Beta-D-glucan exohydrolase, isoenzyme ExoII n=3 Tax=Triticeae RepID=Q42835_HORVU	unnamed protein product [Oryza sativa Japonica Group]	| Glycosyl hydrolase family protein | chr5:7107609-7110775 REVERSE LENGTH=624					EC:3.2.1.58	F:aminoacyl-tRNA ligase activity; P:carbohydrate metabolic process; C:cytoplasmic membrane-bounded vesicle; F:glucan 1,3-beta-glucosidase activity; F:ATP binding	cell wall beta-glucosidase
hv_13386	-2.87	-2.46	-1.03	1.68	1.04	1.28	4.495e-07	10_6_1	cell wall.degradation.cellulases and beta -1,4-glucanases	highly similar to ( 835) AT5G49720 | Symbols: ATGH9A1, DEC, KOR, RSW2, IRX2, KOR1 | ATGH9A1 (ARABIDOPSIS THALIANA GLYCOSYL HYDROLASE 9A1); cellulase/ hydrolase, hydrolyzing O-glycosyl compounds | chr5:20197765-20200168 REVERSEnearly identical (1028) GUN10_ORYSA Endoglucanase 10 (EC 3.2.1.4) (Endo-1,4-beta glucanase 10) (OsGLU2) - Oryza sativa (Rice)nearly identical (1028) loc_os03g52630 12003.m35…	Endo-1,4-beta-glucanase n=1 Tax=Triticum aestivum RepID=Q8RWR6_WHEAT	unnamed protein product [Oryza sativa Japonica Group]	ATGH9A1, TSD1, DEC, KOR, RSW2, IRX2, KOR1, GH9A1 | glycosyl hydrolase 9A1 | chr5:20197765-20200168 REVERSE LENGTH=621	Endoglucanase 10 OS=Oryza sativa subsp. japonica GN=GLU2 PE=2 SV=1				EC:3.2.1.4	P:carbohydrate metabolic process; F:cellulase activity	endo- -beta-glucanase cel1
hv_15023	1.33	-0.15	-0.37	0.00	0.46	-0.03	2.49147e-05	10_6_1	cell wall.degradation.cellulases and beta -1,4-glucanases	moderately similar to ( 225) AT1G75680 | Symbols: AtGH9B7 | AtGH9B7 (Arabidopsis thaliana glycosyl hydrolase 9B7); catalytic/ hydrolase, hydrolyzing O-glycosyl compounds | chr1:28417215-28419231 REVERSEmoderately similar to ( 334) GUN24_ORYSA Endoglucanase 24 precursor (EC 3.2.1.4) (Endo-1,4-beta glucanase 24) - Oryza sativa (Rice)moderately similar to ( 334) loc_os09g36350 12009.m22181 protein e…	Endoglucanase 24 n=3 Tax=Oryza sativa RepID=GUN24_ORYSJ	unnamed protein product [Oryza sativa Japonica Group]	AtGH9B7, GH9B7 | glycosyl hydrolase 9B7 | chr1:28417215-28419231 REVERSE LENGTH=525	Endoglucanase 24 OS=Oryza sativa subsp. japonica GN=Os09g0533900 PE=2 SV=1				EC:3.2.1.0	F:hydrolase activity, hydrolyzing O-glycosyl compounds; P:carbohydrate metabolic process; C:cytoplasmic membrane-bounded vesicle	endo- -beta-
hv_15220	-0.17	-1.96	-0.02	0.72	0.24	0.20	7.09701e-05	10_6_1	cell wall.degradation.cellulases and beta -1,4-glucanases	moderately similar to ( 319) AT1G70710 | Symbols: ATGH9B1, CEL1 | ATGH9B1 (ARABIDOPSIS THALIANA GLYCOSYL HYDROLASE 9B1); cellulase/ hydrolase, hydrolyzing O-glycosyl compounds | chr1:26659356-26662962 REVERSEmoderately similar to ( 402) GUN6_ORYSA Endoglucanase 6 precursor (EC 3.2.1.4) (Endo-1,4-beta glucanase 6) - Oryza sativa (Rice)moderately similar to ( 402) loc_os02g50040 12002.m10038 protei…	Endoglucanase 6 n=2 Tax=Oryza sativa Japonica Group RepID=GUN6_ORYSJ	unnamed protein product [Oryza sativa Japonica Group]	ATGH9B1, CEL1, GH9B1 | glycosyl hydrolase 9B1 | chr1:26659356-26662962 REVERSE LENGTH=492	Endoglucanase 6 OS=Oryza sativa subsp. japonica GN=Os02g0733300 PE=2 SV=1				EC:3.2.1.0	F:hydrolase activity, hydrolyzing O-glycosyl compounds; P:carbohydrate metabolic process; C:cytoplasmic membrane-bounded vesicle	endoglucanase 1 precursor
hv_16694	3.83	0.07	-0.62	1.46	-0.39	-1.28	0.000521805	10_6_1	cell wall.degradation.cellulases and beta -1,4-glucanases	moderately similar to ( 224) AT4G39010 | Symbols: AtGH9B18 | AtGH9B18 (Arabidopsis thaliana glycosyl hydrolase 9B18); catalytic/ hydrolase, hydrolyzing O-glycosyl compounds | chr4:18176162-18179102 REVERSEmoderately similar to ( 264) GUN23_ORYSA Endoglucanase 23 precursor (EC 3.2.1.4) (Endo-1,4-beta glucanase 23) (OsGLU12) - Oryza sativa (Rice)moderately similar to ( 264) loc_os09g36060 12009.m06…	Putative uncharacterized protein Sb02g030710 n=1 Tax=Sorghum bicolor RepID=C5X662_SORBI	unnamed protein product [Oryza sativa Japonica Group]	AtGH9B18, GH9B18 | glycosyl hydrolase 9B18 | chr4:18176162-18179102 REVERSE LENGTH=497	Endoglucanase 23 OS=Oryza sativa subsp. japonica GN=GLU12 PE=2 SV=1	26	moderately similar to ( 224) AT4G39010 | Symbols: AtGH9B18 | AtGH9B18 (Arabidopsis thaliana glycosyl hydrolase 9B18); catalytic/ hydrolase, hydrolyzing O-glycosyl compounds | chr4:18176162-18179102 REVERSEmoderately similar to ( 264) GUN23_ORYSA Endoglucanase 23 precursor (EC 3.2.1.4) (Endo-1,4-beta glucanase 23) (OsGLU12) - Oryza sativa (Rice)moderately similar to ( 264) loc_os09g36060 12009.m06…	misc.gluco-, galacto- and mannosidases.endoglucanase	EC:3.2.1.0	F:hydrolase activity, hydrolyzing O-glycosyl compounds; P:carbohydrate metabolic process; C:mitochondrion	endo- -beta-glucanase
hv_16695	1.84	-0.23	-0.73	-0.19	0.77	-0.03	0.0020835	10_6_1	cell wall.degradation.cellulases and beta -1,4-glucanases	weakly similar to ( 177) AT4G39010 | Symbols: AtGH9B18 | AtGH9B18 (Arabidopsis thaliana glycosyl hydrolase 9B18); catalytic/ hydrolase, hydrolyzing O-glycosyl compounds | chr4:18176162-18179102 REVERSEmoderately similar to ( 228) GUN23_ORYSA Endoglucanase 23 precursor (EC 3.2.1.4) (Endo-1,4-beta glucanase 23) (OsGLU12) - Oryza sativa (Rice)moderately similar to ( 228) loc_os09g36060 12009.m06556 …	Putative uncharacterized protein Sb02g030710 n=1 Tax=Sorghum bicolor RepID=C5X662_SORBI	unnamed protein product [Oryza sativa Japonica Group]	AtGH9B18, GH9B18 | glycosyl hydrolase 9B18 | chr4:18176162-18179102 REVERSE LENGTH=497	Endoglucanase 23 OS=Oryza sativa subsp. japonica GN=GLU12 PE=2 SV=1				EC:3.2.1.4	P:carbohydrate metabolic process; F:cellulase activity; C:mitochondrion	endo- -beta-glucanase
hv_20301	2.28	-0.05	0.00	-0.25	-0.44	-0.09	0.00041124	10_6_1	cell wall.degradation.cellulases and beta -1,4-glucanases	highly similar to ( 566) AT5G64570 | Symbols: XYL4, ATBXL4 | XYL4; hydrolase, hydrolyzing O-glycosyl compounds / xylan 1,4-beta-xylosidase | chr5:25810227-25813309 REVERSEmoderately similar to ( 434) XYNB_PRUPE Putative beta-D-xylosidase (EC 3.2.1.-) (PpAz152) (Fragment) - Prunus persica (Peach)highly similar to ( 747) loc_os04g54810 12004.m10373 protein beta-D-xylosidase, putative, expressed no …	Alpha-L-arabinofuranosidase/beta-D-xylosidase isoenzyme ARA-I n=1 Tax=Hordeum vulgare RepID=Q8W012_HORVU	OSJNBb0079B02.3 [Oryza sativa (japonica cultivar-group)]	XYL4, ATBXL4 | beta-D-xylosidase 4 | chr5:25810227-25813309 REVERSE LENGTH=784	Beta-D-xylosidase 4 OS=Arabidopsis thaliana GN=BXL4 PE=1 SV=1				EC:3.2.1.37	F:xylan 1,4-beta-xylosidase activity; C:cytoplasmic membrane-bounded vesicle; C:apoplast; P:xylan catabolic process	alpha-l-arabinofuranosidase beta-d-xylosidase isoenzyme ara-i
hv_20302	1.81	-0.25	-0.08	-0.12	-0.23	-0.19	0.000582638	10_6_1	cell wall.degradation.cellulases and beta -1,4-glucanases	nearly identical (1045) AT5G64570 | Symbols: XYL4, ATBXL4 | XYL4; hydrolase, hydrolyzing O-glycosyl compounds / xylan 1,4-beta-xylosidase | chr5:25810227-25813309 REVERSEmoderately similar to ( 436) XYNB_PRUPE Putative beta-D-xylosidase (EC 3.2.1.-) (PpAz152) (Fragment) - Prunus persica (Peach)nearly identical (1295) loc_os04g54810 12004.m10373 protein beta-D-xylosidase, putative, expressed no or…	Alpha-L-arabinofuranosidase/beta-D-xylosidase isoenzyme ARA-I n=1 Tax=Hordeum vulgare RepID=Q8W012_HORVU	OSJNBb0079B02.3 [Oryza sativa (japonica cultivar-group)]	XYL4, ATBXL4 | beta-D-xylosidase 4 | chr5:25810227-25813309 REVERSE LENGTH=784	Beta-D-xylosidase 4 OS=Arabidopsis thaliana GN=BXL4 PE=1 SV=1	10	nearly identical (1045) AT5G64570 | Symbols: XYL4, ATBXL4 | XYL4; hydrolase, hydrolyzing O-glycosyl compounds / xylan 1,4-beta-xylosidase | chr5:25810227-25813309 REVERSEmoderately similar to ( 436) XYNB_PRUPE Putative beta-D-xylosidase (EC 3.2.1.-) (PpAz152) (Fragment) - Prunus persica (Peach)nearly identical (1295) loc_os04g54810 12004.m10373 protein beta-D-xylosidase, putative, expressed no or…	cell wall.degradation.mannan-xylose-arabinose-fucose	EC:3.2.1.37; EC:3.2.1.21	F:xylan 1,4-beta-xylosidase activity; C:cytoplasmic membrane-bounded vesicle; C:apoplast; F:beta-glucosidase activity; P:xylan catabolic process	alpha-l-arabinofuranosidase beta-d-xylosidase isoenzyme ara-i
hv_22709	-3.66	-2.02	-0.38	1.40	1.61	0.47	3.61521e-05	10_6_1	cell wall.degradation.cellulases and beta -1,4-glucanases	weakly similar to ( 196) AT3G47050 | Symbols: | glycosyl hydrolase family 3 protein | chr3:17328684-17330857 REVERSEmoderately similar to ( 278) loc_os05g37700 12005.m07949 protein periplasmic beta-glucosidase precursor, putative, expressed no original description	Putative uncharacterized protein n=1 Tax=Zea mays RepID=B7ZXD3_MAIZE	putative exohydrolase [Oryza sativa Japonica Group]	| Glycosyl hydrolase family protein | chr3:17328092-17330857 REVERSE LENGTH=612						F:hydrolase activity, hydrolyzing O-glycosyl compounds; C:vacuole; P:metabolic process; F:hydrolase activity; P:carbohydrate metabolic process; F:hydrolase activity, acting on glycosyl bonds; F:beta-glucosidase activity; C:cellular_component	glycosyl hydrolase family 3 protein
hv_22710	4.08	1.52	0.30	-0.77	-0.77	-0.72	1.9339e-05	10_6_1	cell wall.degradation.cellulases and beta -1,4-glucanases	moderately similar to ( 266) AT3G47040 | Symbols: | glycosyl hydrolase family 3 protein | chr3:17324231-17327105 REVERSEmoderately similar to ( 332) loc_os05g37700 12005.m07949 protein periplasmic beta-glucosidase precursor, putative, expressed no original description	Putative uncharacterized protein n=2 Tax=Oryza sativa RepID=B9FPW2_ORYSJ	putative exohydrolase [Oryza sativa Japonica Group]	| Glycosyl hydrolase family protein | chr3:17324231-17327105 REVERSE LENGTH=644	Lysosomal beta glucosidase OS=Dictyostelium discoideum GN=gluA PE=1 SV=2					F:hydrolase activity, hydrolyzing O-glycosyl compounds; P:metabolic process; F:hydrolase activity; P:carbohydrate metabolic process; F:hydrolase activity, acting on glycosyl bonds; F:beta-glucosidase activity; C:cellular_component	glycosyl hydrolase family 3 protein
hv_22711	-0.40	0.93	0.67	-2.13	-0.73	0.46	5.75585e-07	10_6_1	cell wall.degradation.cellulases and beta -1,4-glucanases	highly similar to ( 509) AT5G20950 | Symbols: | glycosyl hydrolase family 3 protein | chr5:7107609-7110775 REVERSEhighly similar to ( 633) loc_os03g53860 12003.m35413 protein periplasmic beta-glucosidase precursor, putative, expressed no original description	Beta-D-glucan exohydrolase isoenzyme ExoI n=3 Tax=Hordeum vulgare RepID=Q9XEI3_HORVD	putative exohydrolase [Oryza sativa Japonica Group]	| Glycosyl hydrolase family protein | chr5:7107609-7110775 REVERSE LENGTH=624	Lysosomal beta glucosidase OS=Dictyostelium discoideum GN=gluA PE=1 SV=2					F:hydrolase activity, hydrolyzing O-glycosyl compounds; C:cytoplasmic membrane-bounded vesicle; P:carbohydrate metabolic process; F:hydrolase activity; F:nutrient reservoir activity	af102868_1beta-d-glucan exohydrolase isoenzyme
hv_37100	6.53	0.97	0.15	0.20	-0.21	-0.13	3.44096e-09	10_6_1	cell wall.degradation.cellulases and beta -1,4-glucanases	moderately similar to ( 229) AT1G64390 | Symbols: AtGH9C2 | AtGH9C2 (Arabidopsis thaliana glycosyl hydrolase 9C2); carbohydrate binding / catalytic/ hydrolase, hydrolyzing O-glycosyl compounds | chr1:23911329-23914642 FORWARDmoderately similar to ( 303) GUN2_ORYSA Endoglucanase 2 precursor (EC 3.2.1.4) (Endo-1,4-beta glucanase 2) (OsGLU5) - Oryza sativa (Rice)moderately similar to ( 303) loc_os01…	Putative uncharacterized protein Sb03g001560 n=1 Tax=Sorghum bicolor RepID=C5XKE9_SORBI	putative endo-beta-1,4-glucanase [Oryza sativa Japonica Group]	AtGH9C2, GH9C2 | glycosyl hydrolase 9C2 | chr1:23911329-23914642 FORWARD LENGTH=620	Endoglucanase 2 OS=Oryza sativa subsp. japonica GN=GLU5 PE=1 SV=1	26	moderately similar to ( 229) AT1G64390 | Symbols: AtGH9C2 | AtGH9C2 (Arabidopsis thaliana glycosyl hydrolase 9C2); carbohydrate binding / catalytic/ hydrolase, hydrolyzing O-glycosyl compounds | chr1:23911329-23914642 FORWARDmoderately similar to ( 303) GUN2_ORYSA Endoglucanase 2 precursor (EC 3.2.1.4) (Endo-1,4-beta glucanase 2) (OsGLU5) - Oryza sativa (Rice)moderately similar to ( 303) loc_os01…	misc.gluco-, galacto- and mannosidases.endoglucanase		C:cytoplasmic membrane-bounded vesicle; F:catalytic activity	hypothetical protein SORBIDRAFT_03g001560 [Sorghum bicolor]
hv_41054	0.94	1.02	0.81	-0.46	-1.20	-1.78	2.4435e-07	10_6_1	cell wall.degradation.cellulases and beta -1,4-glucanases	highly similar to ( 888) AT5G20950 | Symbols: | glycosyl hydrolase family 3 protein | chr5:7107609-7110775 REVERSEnearly identical (1030) loc_os03g53800 12003.m101132 protein periplasmic beta-glucosidase precursor, putative, expressed no original description	Beta-D-glucan exohydrolase, isoenzyme ExoII n=3 Tax=Triticeae RepID=Q42835_HORVU	unnamed protein product [Oryza sativa Japonica Group]	| Glycosyl hydrolase family protein | chr5:7107609-7110775 REVERSE LENGTH=624	Lysosomal beta glucosidase OS=Dictyostelium discoideum GN=gluA PE=1 SV=2				EC:3.2.1.58	F:aminoacyl-tRNA ligase activity; P:carbohydrate metabolic process; C:cytoplasmic membrane-bounded vesicle; F:glucan 1,3-beta-glucosidase activity; F:ATP binding	beta-d-glucan isoenzyme
hv_43097	1.44	-0.48	-0.60	0.06	0.03	0.94	0.00152569	10_6_1	cell wall.degradation.cellulases and beta -1,4-glucanases	highly similar to ( 764) AT5G20950 | Symbols: | glycosyl hydrolase family 3 protein | chr5:7107609-7110775 REVERSEhighly similar to ( 964) loc_os01g56510 12001.m43214 protein periplasmic beta-glucosidase precursor, putative, expressed no original description	Os01g0771900 protein n=2 Tax=Oryza sativa Japonica Group RepID=Q94ED2_ORYSJ	putative exo-1,3-beta-glucanase [Oryza sativa Japonica Group]	| Glycosyl hydrolase family protein | chr5:7107609-7110775 REVERSE LENGTH=624	Lysosomal beta glucosidase OS=Dictyostelium discoideum GN=gluA PE=1 SV=2				EC:3.2.1.21	P:carbohydrate metabolic process; C:cytoplasmic membrane-bounded vesicle; C:mitochondrion; F:beta-glucosidase activity	exo- -beta-glucanase
hv_02865	1.41	0.16	-0.65	0.01	0.05	-0.56	7.53788e-07	10_6_2	cell wall.degradation.mannan-xylose-arabinose-fucose	weakly similar to ( 108) loc_os02g51620 12002.m10194 protein beta-D-xylosidase, putative, expressed no original description	Beta-D-xylosidase n=1 Tax=Hordeum vulgare RepID=Q8W011_HORVU	putative beta-D-xylosidase [Oryza sativa Japonica Group]	| Glycosyl hydrolase family protein | chr1:29349796-29352868 REVERSE LENGTH=767					EC:3.2.1.0	P:carbohydrate metabolic process; F:hydrolase activity, hydrolyzing O-glycosyl compounds	glycosyl hydrolase family 3 c terminal
hv_05182	3.37	0.35	0.36	-0.07	-0.43	-0.41	1.20233e-06	10_6_2	cell wall.degradation.mannan-xylose-arabinose-fucose	weakly similar to ( 140) AT2G28100 | Symbols: ATFUC1 | ATFUC1 (alpha-L-fucosidase 1); alpha-L-fucosidase | chr2:11974803-11976489 FORWARDweakly similar to ( 135) FUCO1_ORYSA Putative alpha-L-fucosidase 1 precursor (EC 3.2.1.51) (Alpha-L-fucoside fucohydrolase) - Oryza sativa (Rice)moderately similar to ( 213) loc_os09g34920 12009.m06492 protein alpha-L-fucosidase 1 precursor, putative, expressed …	Glycosyl hydrolase family 29 n=1 Tax=Oryza brachyantha RepID=A6MCZ0_9ORYZ	unknown protein [Oryza sativa Japonica Group]	ATFUC1, FUC1 | alpha-L-fucosidase 1 | chr2:11974803-11976489 FORWARD LENGTH=506	Alpha-L-fucosidase 1 OS=Arabidopsis thaliana GN=FUC1 PE=1 SV=1				EC:3.2.1.51	P:carbohydrate metabolic process; C:cytoplasmic membrane-bounded vesicle; F:alpha-L-fucosidase activity; F:cation binding	glycosyl hydrolase family 29
hv_17080	8.94	3.02	0.96	-1.91	-2.87	-1.89	2.14965e-08	10_6_2	cell wall.degradation.mannan-xylose-arabinose-fucose	weakly similar to ( 152) AT1G78060 | Symbols: | glycosyl hydrolase family 3 protein | chr1:29349796-29352868 REVERSEweakly similar to ( 103) XYNB_PRUPE Putative beta-D-xylosidase (EC 3.2.1.-) (PpAz152) (Fragment) - Prunus persica (Peach)moderately similar to ( 275) loc_os11g19210 12011.m05995 protein beta-D-xylosidase, putative, expressed no original description	Putative uncharacterized protein Sb0010s007570 n=1 Tax=Sorghum bicolor RepID=C6JRI5_SORBI	unnamed protein product [Oryza sativa Japonica Group]	| Glycosyl hydrolase family protein | chr1:29349796-29352868 REVERSE LENGTH=767	Probable beta-D-xylosidase 7 OS=Arabidopsis thaliana GN=BXL7 PE=2 SV=2				EC:3.2.1.0	F:hydrolase activity, hydrolyzing O-glycosyl compounds; P:carbohydrate metabolic process; C:cytoplasmic membrane-bounded vesicle	hypothetical protein SORBIDRAFT_0010s007570 [Sorghum bicolor]
hv_18927	0.48	-0.36	-1.28	-1.06	0.35	1.94	9.39639e-05	10_6_2	cell wall.degradation.mannan-xylose-arabinose-fucose	weakly similar to ( 200) AT5G01930 | Symbols: | (1-4)-beta-mannan endohydrolase, putative | chr5:361189-362867 REVERSEmoderately similar to ( 291) loc_os12g02520 12012.m04253 protein hydrolase, hydrolyzing O-glycosyl compounds, putative, expressed no original description	Mannan endo-1,4-beta-mannosidase 8 n=5 Tax=Oryza sativa RepID=MAN8_ORYSJ	Os12g0117250 [Oryza sativa Japonica Group]	MAN6, AtMAN6 | Glycosyl hydrolase superfamily protein | chr5:361189-362867 REVERSE LENGTH=448	Mannan endo-1,4-beta-mannosidase 8 OS=Oryza sativa subsp. japonica GN=MAN8 PE=2 SV=2				EC:3.2.1.0	F:hydrolase activity, hydrolyzing O-glycosyl compounds; P:carbohydrate metabolic process; C:mitochondrion; F:cation binding	man8_orysj ame: full=mannan endo- -beta-mannosidase 8 ame: full=beta-mannanase 8 ame: full=endo-beta- -mannanase 8 ame: full= 8
hv_20588	1.10	-0.23	-0.32	0.83	0.21	-0.82	7.55611e-05	10_6_2	cell wall.degradation.mannan-xylose-arabinose-fucose	very weakly similar to (82.8) loc_os04g54810 12004.m10373 protein beta-D-xylosidase, putative, expressed no original description	Alpha-L-arabinofuranosidase/beta-D-xylosidase isoenzyme ARA-I n=1 Tax=Hordeum vulgare RepID=Q8W012_HORVU	OSJNBb0003B01.27 [Oryza sativa (japonica cultivar-group)]	XYL4, ATBXL4 | beta-D-xylosidase 4 | chr5:25810227-25813309 REVERSE LENGTH=784					EC:3.2.1.0	F:hydrolase activity, hydrolyzing O-glycosyl compounds; P:carbohydrate metabolic process; C:cytoplasmic membrane-bounded vesicle	alpha-l-arabinofuranosidase beta-d-xylosidase isoenzyme ara-i
hv_21919	2.12	0.65	0.12	-0.55	-0.77	-0.07	1.09941e-06	10_6_2	cell wall.degradation.mannan-xylose-arabinose-fucose	weakly similar to ( 152) loc_os01g19220 12001.m08459 protein beta-D-xylosidase, putative, expressed no original description	Putative alpha-L-arabinofuranosidase/beta-D-xylosidase isoenzyme ARA-I n=1 Tax=Oryza sativa Japonica Group RepID=Q94IY5_ORYSJ	unnamed protein product [Oryza sativa Japonica Group]						EC:3.2.1.0	F:hydrolase activity, hydrolyzing O-glycosyl compounds; P:carbohydrate metabolic process; C:cytoplasmic membrane-bounded vesicle	alpha-l-arabinofuranosidase beta-d- xylosidase isoenzyme ara-i
hv_37115	1.22	0.06	-0.53	-0.57	-0.19	0.28	3.10384e-06	10_6_2	cell wall.degradation.mannan-xylose-arabinose-fucose	moderately similar to ( 304) AT4G28320 | Symbols: | glycosyl hydrolase family 5 protein / cellulase family protein | chr4:14018293-14019972 REVERSEhighly similar to ( 519) loc_os06g20620 12006.m06719 protein hydrolase, hydrolyzing O-glycosyl compounds, putative, expressed no original description	Mannan endo-1,4-beta-mannosidase 6 n=3 Tax=Oryza sativa RepID=MAN6_ORYSJ	putative endo-beta-1,4-mannanase [Oryza sativa Japonica Group]	MAN5, AtMAN5 | Glycosyl hydrolase superfamily protein | chr4:14018293-14019972 REVERSE LENGTH=431	Mannan endo-1,4-beta-mannosidase 6 OS=Oryza sativa subsp. japonica GN=MAN6 PE=2 SV=2				EC:3.2.1.0	P:carbohydrate metabolic process; F:hydrolase activity, hydrolyzing O-glycosyl compounds; F:cation binding	man6_orysj ame: full=mannan endo- -beta-mannosidase 6 ame: full=beta-mannanase 6 ame: full=endo-beta- -mannanase 6 ame: full= 6 flags: precursor
hv_37290	1.87	-0.38	-1.00	0.18	0.74	-0.15	1.99547e-05	10_6_2	cell wall.degradation.mannan-xylose-arabinose-fucose	highly similar to ( 517) AT2G20680 | Symbols: | glycosyl hydrolase family 5 protein / cellulase family protein | chr2:8921024-8923066 FORWARDhighly similar to ( 681) loc_os01g54300 12001.m11594 protein hydrolase, hydrolyzing O-glycosyl compounds, putative, expressed no original description	Mannan endo-1,4-beta-mannosidase 2 n=3 Tax=Oryza sativa RepID=MAN2_ORYSJ	putative (1-4)-beta-mannan endohydrolase [Oryza sativa Japonica Group]	MAN2, AtMAN2 | Glycosyl hydrolase superfamily protein | chr2:8921024-8923066 FORWARD LENGTH=433	Mannan endo-1,4-beta-mannosidase 2 OS=Oryza sativa subsp. japonica GN=MAN2 PE=2 SV=2				EC:3.2.1.0	F:hydrolase activity, hydrolyzing O-glycosyl compounds; P:carbohydrate metabolic process; C:cytoplasmic membrane-bounded vesicle; F:cation binding	hydrolyzing o-glycosyl
hv_42632	2.82	0.00	-0.13	-0.19	0.74	0.18	0.000606315	10_6_2	cell wall.degradation.mannan-xylose-arabinose-fucose	weakly similar to ( 159) AT5G66460 | Symbols: | (1-4)-beta-mannan endohydrolase, putative | chr5:26538911-26540837 REVERSEweakly similar to ( 175) loc_os02g52800 12002.m10310 protein 1,4-beta-D-mannan endohydrolase precursor, putative, expressed no original description	1,4-beta-D-mannan endohydrolase (Fragment) n=1 Tax=Hordeum vulgare subsp. vulgare RepID=Q2I011_HORVD	putative (1-4)-beta-mannan endohydrolase [Oryza sativa Japonica Group]	MAN7, AtMAN7 | Glycosyl hydrolase superfamily protein | chr5:26538911-26540837 REVERSE LENGTH=431	Putative mannan endo-1,4-beta-mannosidase 9 OS=Oryza sativa subsp. japonica GN=MAN9 PE=2 SV=2
hv_43038	1.35	0.14	-1.14	-1.46	-0.28	1.09	4.12507e-05	10_6_2	cell wall.degradation.mannan-xylose-arabinose-fucose	highly similar to ( 516) AT5G66460 | Symbols: | (1-4)-beta-mannan endohydrolase, putative | chr5:26538911-26540837 REVERSEhighly similar to ( 617) loc_os01g47400 12001.m10935 protein hydrolase, hydrolyzing O-glycosyl compounds, putative, expressed no original description	Mannan endo-1,4-beta-mannosidase 1 n=3 Tax=Oryza sativa RepID=MAN1_ORYSJ	putative (1-4)-beta-mannan endohydrolase [Oryza sativa Japonica Group]	MAN7, AtMAN7 | Glycosyl hydrolase superfamily protein | chr5:26538911-26540837 REVERSE LENGTH=431	Mannan endo-1,4-beta-mannosidase 1 OS=Oryza sativa subsp. japonica GN=MAN1 PE=2 SV=2				EC:3.2.1.78	P:carbohydrate metabolic process; C:cytoplasmic membrane-bounded vesicle; F:mannan endo-1,4-beta-mannosidase activity; F:cation binding	man1_orysj ame: full=mannan endo- -beta-mannosidase 1 ame: full=beta-mannanase 1 ame: full=endo-beta- -mannanase 1 ame: full= 1 flags: precursor
hv_01348	-0.24	-0.27	0.02	0.30	0.23	1.68	0.000429338	10_6_3	cell wall.degradation.pectate lyases and polygalacturonases	weakly similar to ( 119) AT1G80170 | Symbols: | polygalacturonase, putative / pectinase, putative | chr1:30153646-30155683 REVERSEweakly similar to ( 124) PGLR_ACTCH Polygalacturonase precursor (EC 3.2.1.15) (PG) (Pectinase) - Actinidia chinensis (Kiwi) (Yangtao)weakly similar to ( 157) loc_os03g59330 12003.m10831 protein polygalacturonase precursor, putative, expressed no original description	Putative uncharacterized protein Sb01g004190 n=1 Tax=Sorghum bicolor RepID=C5WW40_SORBI	putative polygalacturonase precursor [Oryza sativa Japonica Group]	| Pectin lyase-like superfamily protein | chr1:30153646-30155683 REVERSE LENGTH=444	Polygalacturonase OS=Actinidia deliciosa PE=2 SV=1				EC:3.2.1.15	P:carbohydrate metabolic process; C:cytoplasmic membrane-bounded vesicle; F:polygalacturonase activity; P:cellular cell wall organization	polygalacturonase precursor
hv_02715	-0.20	-1.40	-0.33	1.86	1.82	-1.77	0.000620018	10_6_3	cell wall.degradation.pectate lyases and polygalacturonases	moderately similar to ( 271) AT1G09910 | Symbols: | lyase | chr1:3220151-3224451 REVERSEmoderately similar to ( 363) loc_os08g44020 12008.m080048 protein lyase, putative, expressed no original description	Putative uncharacterized protein Sb07g024560 n=1 Tax=Sorghum bicolor RepID=C5YNB6_SORBI	putative MYST1 [Oryza sativa Japonica Group]	| Rhamnogalacturonate lyase family protein | chr1:3220151-3224451 REVERSE LENGTH=675						F:carbohydrate binding; P:carbohydrate metabolic process; F:lyase activity	hypothetical protein SORBIDRAFT_07g024560 [Sorghum bicolor]
hv_03386	-1.69	2.95	2.82	0.39	-0.90	-1.82	4.82841e-05	10_6_3	cell wall.degradation.pectate lyases and polygalacturonases	weakly similar to ( 143) loc_os02g18690 12002.m07112 protein BURP domain containing protein, expressed no original description	Putative uncharacterized protein n=1 Tax=Zea mays RepID=C0PMA7_MAIZE	putative RAFTIN1 protein [Oryza sativa Japonica Group]		BURP domain-containing protein 4 OS=Oryza sativa subsp. japonica GN=BURP4 PE=2 SV=1						burp4_orysj ame: full=burp domain-containing protein 4 short= 04 flags: precursor
hv_05794	4.94	-0.02	0.01	-0.07	-0.01	0.04	7.37327e-15	10_6_3	cell wall.degradation.pectate lyases and polygalacturonases	moderately similar to ( 301) AT1G14420 | Symbols: AT59 | AT59; lyase/ pectate lyase | chr1:4931844-4933405 REVERSEmoderately similar to ( 311) PEL_LILLO Pectate lyase precursor (EC 4.2.2.2) - Lilium longiflorum (Trumpet lily)moderately similar to ( 419) loc_os06g05272 12006.m05256 protein pectate lyase precursor, putative no original description	Pectate lyase homolog n=1 Tax=Zea mays RepID=Q43862_MAIZE	putative pectate lyase homolog [Oryza sativa Japonica Group]	AT59 | Pectate lyase family protein | chr1:4931844-4933405 REVERSE LENGTH=459	Pectate lyase OS=Lilium longiflorum PE=2 SV=1				EC:4.2.2.2	C:cytoplasmic membrane-bounded vesicle; F:pectate lyase activity	pectate lyase homolog
hv_05809	1.88	0.10	-1.22	0.01	0.61	-1.42	0.000101144	10_6_3	cell wall.degradation.pectate lyases and polygalacturonases	moderately similar to ( 259) AT1G60590 | Symbols: | polygalacturonase, putative / pectinase, putative | chr1:22314426-22316867 REVERSEweakly similar to ( 143) PGLR_ACTCH Polygalacturonase precursor (EC 3.2.1.15) (PG) (Pectinase) - Actinidia chinensis (Kiwi) (Yangtao)moderately similar to ( 339) loc_os01g45060 12001.m10712 protein polygalacturonase precursor, putative no original description	Polygalacturonase n=2 Tax=Zea mays RepID=B6T6X1_MAIZE	polygalacturonase PG1-like [Oryza sativa Japonica Group]	| Pectin lyase-like superfamily protein | chr1:22314426-22316867 REVERSE LENGTH=540	Polygalacturonase At1g48100 OS=Arabidopsis thaliana GN=At1g48100 PE=2 SV=1				EC:3.2.1.15	P:carbohydrate metabolic process; F:polygalacturonase activity; C:mitochondrion	polygalacturonase pg1-like
hv_05810	1.19	-0.08	-0.50	-0.11	-0.14	0.19	0.000504677	10_6_3	cell wall.degradation.pectate lyases and polygalacturonases	weakly similar to ( 141) AT1G60590 | Symbols: | polygalacturonase, putative / pectinase, putative | chr1:22314426-22316867 REVERSEmoderately similar to ( 201) loc_os01g45060 12001.m10712 protein polygalacturonase precursor, putative no original description	Polygalacturonase PG1-like n=1 Tax=Oryza sativa Japonica Group RepID=Q5VNN6_ORYSJ	polygalacturonase PG1-like [Oryza sativa Japonica Group]	| Pectin lyase-like superfamily protein | chr1:22314426-22316867 REVERSE LENGTH=540	Polygalacturonase At1g48100 OS=Arabidopsis thaliana GN=At1g48100 PE=2 SV=1				EC:3.2.1.15	P:carbohydrate metabolic process; F:polygalacturonase activity; C:mitochondrion	polygalacturonase pg1-like
hv_06972	-0.22	1.39	1.10	0.12	-1.10	-3.22	3.97043e-08	10_6_3	cell wall.degradation.pectate lyases and polygalacturonases	highly similar to ( 558) AT3G48950 | Symbols: | glycoside hydrolase family 28 protein / polygalacturonase (pectinase) family protein | chr3:18148017-18149987 FORWARDvery weakly similar to (96.7) PGLR_ACTCH Polygalacturonase precursor (EC 3.2.1.15) (PG) (Pectinase) - Actinidia chinensis (Kiwi) (Yangtao)highly similar to ( 763) loc_os03g03350 12003.m05870 protein glycoside hydrolase, family 28, put…	Os03g0124900 protein n=1 Tax=Oryza sativa Japonica Group RepID=Q10SE9_ORYSJ	Os03g0124900 [Oryza sativa Japonica Group]	| Pectin lyase-like superfamily protein | chr3:18148017-18149987 FORWARD LENGTH=469	Probable polygalacturonase OS=Vitis vinifera GN=GSVIVT00026920001 PE=1 SV=1				EC:3.2.1.15	P:carbohydrate metabolic process; C:membrane; C:cytoplasmic membrane-bounded vesicle; F:polygalacturonase activity	glycoside family 28
hv_08140	2.26	1.29	0.32	-0.07	-0.21	-0.74	0.000171576	10_6_3	cell wall.degradation.pectate lyases and polygalacturonases	weakly similar to ( 112) loc_os05g20020 12005.m06402 protein polygalacturonase precursor, putative, expressed no original description	Os05g0279900 protein n=3 Tax=Oryza sativa RepID=Q0DJH3_ORYSJ	Os05g0279900 [Oryza sativa Japonica Group]						EC:3.2.1.67; EC:3.2.1.15	F:galacturan 1,4-alpha-galacturonidase activity; P:carbohydrate metabolic process; F:polygalacturonase activity; P:cellular cell wall organization	polygalacturonase precursor
hv_08872	0.43	0.11	0.11	-0.10	-0.50	-1.16	1.2552e-06	10_6_3	cell wall.degradation.pectate lyases and polygalacturonases	moderately similar to ( 362) AT3G57790 | Symbols: | glycoside hydrolase family 28 protein / polygalacturonase (pectinase) family protein | chr3:21405387-21407088 REVERSEhighly similar to ( 506) loc_os09g31270 12009.m06241 protein polygalacturonase, putative, expressed no original description	Polygalacturonase n=2 Tax=Andropogoneae RepID=B6T994_MAIZE	Os09g0487600 [Oryza sativa Japonica Group]	| Pectin lyase-like superfamily protein | chr3:21405387-21407088 REVERSE LENGTH=490					EC:3.2.1.15	P:carbohydrate metabolic process; C:cytoplasmic membrane-bounded vesicle; F:polygalacturonase activity	polygalacturonase [Zea mays]
hv_12037	0.13	-0.98	-0.59	-0.58	0.20	0.89	0.00439612	10_6_3	cell wall.degradation.pectate lyases and polygalacturonases	weakly similar to ( 102) AT3G55140 | Symbols: | pectate lyase family protein | chr3:20439060-20440225 FORWARDvery weakly similar to (87.4) loc_os01g36620 12001.m09957 protein pectate lyase 4 precursor, putative, expressed no original description	Pectate lyase 4 n=3 Tax=Andropogoneae RepID=B6TJY9_MAIZE	unnamed protein product [Oryza sativa Japonica Group]	| Pectin lyase-like superfamily protein | chr3:20438819-20440225 FORWARD LENGTH=331					EC:4.2.2.2	F:pectate lyase activity	pectate lyase family protein
hv_13657	-0.49	-0.46	-0.10	0.51	0.37	1.22	0.000507924	10_6_3	cell wall.degradation.pectate lyases and polygalacturonases	weakly similar to ( 150) AT1G80170 | Symbols: | polygalacturonase, putative / pectinase, putative | chr1:30153646-30155683 REVERSEweakly similar to ( 124) PGLR_MALDO Polygalacturonase precursor (EC 3.2.1.15) (PG) (Pectinase) - Malus domestica (Apple) (Malus sylvestris)moderately similar to ( 264) loc_os05g46510 12005.m08774 protein polygalacturonase precursor, putative, expressed no original desc…	Polygalacturonase n=4 Tax=Andropogoneae RepID=B6U5Y4_MAIZE	unnamed protein product [Oryza sativa Japonica Group]	| Pectin lyase-like superfamily protein | chr1:30153646-30155683 REVERSE LENGTH=444	Probable polygalacturonase At1g80170 OS=Arabidopsis thaliana GN=At1g80170 PE=2 SV=1				EC:3.2.1.15	P:carbohydrate metabolic process; C:cytoplasmic membrane-bounded vesicle; F:polygalacturonase activity; P:cellular cell wall organization	hypothetical protein SORBIDRAFT_09g027150 [Sorghum bicolor]
hv_14087	-0.63	-0.67	-1.33	0.57	0.91	0.73	0.00149665	10_6_3	cell wall.degradation.pectate lyases and polygalacturonases	weakly similar to ( 157) AT4G13210 | Symbols: | lyase/ pectate lyase | chr4:7670228-7673135 FORWARDweakly similar to ( 156) PEL_LILLO Pectate lyase precursor (EC 4.2.2.2) - Lilium longiflorum (Trumpet lily)weakly similar to ( 193) loc_os06g38510 12006.m091725 protein pectate lyase precursor, putative, expressed no original description	Os06g0583900 protein n=2 Tax=Oryza sativa RepID=Q5VP91_ORYSJ	unnamed protein product [Oryza sativa Japonica Group]	| Pectin lyase-like superfamily protein | chr4:7670040-7673135 FORWARD LENGTH=438	Putative pectate lyase 14 OS=Arabidopsis thaliana GN=At4g13210 PE=2 SV=1				EC:4.2.2.2	C:cytoplasmic membrane-bounded vesicle; F:pectate lyase activity	pectate lyase
hv_15447	3.88	1.75	0.67	-0.42	-1.47	-3.53	1.14754e-06	10_6_3	cell wall.degradation.pectate lyases and polygalacturonases	moderately similar to ( 289) AT1G70370 | Symbols: | BURP domain-containing protein / polygalacturonase, putative | chr1:26513003-26514998 REVERSEmoderately similar to ( 450) loc_os08g29200 12008.m06924 protein polygalacturonase-1 non-catalytic beta subunit precursor, putative, expressed no original description	Polygalacturonase-1 non-catalytic beta subunit n=4 Tax=Andropogoneae RepID=B6SV79_MAIZE	unnamed protein product [Oryza sativa Japonica Group]	PG2 | polygalacturonase 2 | chr1:26513003-26514998 REVERSE LENGTH=626	BURP domain-containing protein 12 OS=Oryza sativa subsp. japonica GN=BURP12 PE=2 SV=1					C:cytoplasmic membrane-bounded vesicle	polygalacturonase-1 non-catalytic beta subunit precursor
hv_15801	-1.46	0.63	1.26	-0.23	-1.07	0.06	0.00485809	10_6_3	cell wall.degradation.pectate lyases and polygalacturonases	very weakly similar to (97.1) AT1G80170 | Symbols: | polygalacturonase, putative / pectinase, putative | chr1:30153646-30155683 REVERSEweakly similar to ( 101) PGLR_ACTCH Polygalacturonase precursor (EC 3.2.1.15) (PG) (Pectinase) - Actinidia chinensis (Kiwi) (Yangtao)weakly similar to ( 176) loc_os05g46520 12005.m08775 protein polygalacturonase precursor, putative, expressed no original descripti…	Polygalacturonase, putative,expressed n=1 Tax=Triticum aestivum RepID=D8L9U0_WHEAT	unnamed protein product [Oryza sativa Japonica Group]	| Pectin lyase-like superfamily protein | chr1:30153646-30155683 REVERSE LENGTH=444	Probable polygalacturonase At1g80170 OS=Arabidopsis thaliana GN=At1g80170 PE=2 SV=1					C:cytoplasmic membrane-bounded vesicle	polygalacturonase precursor, putative,expressed [Triticum aestivum]
hv_15803	-0.27	-2.80	-0.17	3.32	3.19	0.07	1.943e-06	10_6_3	cell wall.degradation.pectate lyases and polygalacturonases	moderately similar to ( 289) AT1G80170 | Symbols: | polygalacturonase, putative / pectinase, putative | chr1:30153646-30155683 REVERSEmoderately similar to ( 253) PGLR_ACTCH Polygalacturonase precursor (EC 3.2.1.15) (PG) (Pectinase) - Actinidia chinensis (Kiwi) (Yangtao)moderately similar to ( 466) loc_os05g46520 12005.m08775 protein polygalacturonase precursor, putative, expressed no original de…	Os05g0542900 protein n=3 Tax=Oryza sativa RepID=Q65XN4_ORYSJ	unnamed protein product [Oryza sativa Japonica Group]	| Pectin lyase-like superfamily protein | chr1:30153646-30155683 REVERSE LENGTH=444	Probable polygalacturonase At1g80170 OS=Arabidopsis thaliana GN=At1g80170 PE=2 SV=1					C:cytoplasmic membrane-bounded vesicle; F:hydrolase activity	hypothetical protein OsJ_19406 [Oryza sativa Japonica Group]
hv_20153	2.05	0.12	-0.13	0.09	-0.19	-1.21	5.25226e-08	10_6_3	cell wall.degradation.pectate lyases and polygalacturonases	moderately similar to ( 471) AT4G13210 | Symbols: | lyase/ pectate lyase | chr4:7670228-7673135 FORWARDmoderately similar to ( 357) PEL_LILLO Pectate lyase precursor (EC 4.2.2.2) - Lilium longiflorum (Trumpet lily)highly similar to ( 549) loc_os04g05050 12004.m35243 protein pectate lyase 8 precursor, putative, expressed no original description	Putative uncharacterized protein n=1 Tax=Oryza sativa Japonica Group RepID=B9FDH5_ORYSJ	OSJNBa0095E20.8 [Oryza sativa (japonica cultivar-group)]	| Pectin lyase-like superfamily protein | chr4:7670040-7673135 FORWARD LENGTH=438	Putative pectate lyase 14 OS=Arabidopsis thaliana GN=At4g13210 PE=2 SV=1					C:cytoplasmic membrane-bounded vesicle; F:lyase activity	af206320_1pectate lyase 2
hv_20194	2.00	0.02	0.05	0.19	0.24	-0.08	3.50255e-05	10_6_3	cell wall.degradation.pectate lyases and polygalacturonases	weakly similar to ( 118) loc_os08g38810 12008.m07864 protein RAFTIN1a protein, putative, expressed no original description	Protein RAFTIN 1A n=1 Tax=Triticum aestivum RepID=RAF1A_WHEAT	RAFTIN1 protein [Oryza sativa (japonica cultivar-group)]		Protein RAFTIN 1A OS=Triticum aestivum GN=RAFTIN1A PE=1 SV=1					C:exine	raf1a_wheat ame: full=protein raftin 1a short= 1a ame: full=burp domain-containing protein 1a flags: precursor
hv_21735	1.57	0.14	-0.68	-0.63	-0.05	0.11	1.17273e-06	10_6_3	cell wall.degradation.pectate lyases and polygalacturonases	very weakly similar to (97.1) AT3G54920 | Symbols: PMR6 | PMR6 (powdery mildew resistant 6); lyase/ pectate lyase | chr3:20345311-20348477 FORWARDweakly similar to ( 125) loc_os10g31910 12010.m06042 protein pectate lyase 12 precursor, putative, expressed no original description	Putative uncharacterized protein n=1 Tax=Oryza sativa Indica Group RepID=B8BH93_ORYSI	unnamed protein product [Oryza sativa Japonica Group]	PMR6 | Pectin lyase-like superfamily protein | chr3:20345311-20348477 FORWARD LENGTH=501	Probable pectate lyase 13 OS=Arabidopsis thaliana GN=PMR6 PE=1 SV=1					C:cytoplasmic membrane-bounded vesicle; F:lyase activity	pectate lyase 12
hv_22033	1.14	0.37	0.07	-0.22	-0.78	-1.15	1.24201e-06	10_6_3	cell wall.degradation.pectate lyases and polygalacturonases	highly similar to ( 533) AT4G33440 | Symbols: | glycoside hydrolase family 28 protein / polygalacturonase (pectinase) family protein | chr4:16092020-16094732 FORWARDvery weakly similar to (82.0) PGLR_MALDO Polygalacturonase precursor (EC 3.2.1.15) (PG) (Pectinase) - Malus domestica (Apple) (Malus sylvestris)highly similar to ( 685) loc_os08g01600 12008.m04308 protein polygalacturonase, putative, …	Putative uncharacterized protein Sb07g000740 n=1 Tax=Sorghum bicolor RepID=C5YLI2_SORBI	unnamed protein product [Oryza sativa Japonica Group]	| Pectin lyase-like superfamily protein | chr4:16092020-16094732 FORWARD LENGTH=475	Probable polygalacturonase OS=Vitis vinifera GN=GSVIVT00026920001 PE=1 SV=1				EC:3.2.1.15	P:carbohydrate metabolic process; F:polygalacturonase activity; C:mitochondrion	hypothetical protein SORBIDRAFT_07g000740 [Sorghum bicolor]
hv_22034	0.98	1.26	0.88	-1.67	-1.86	-4.03	5.49032e-06	10_6_3	cell wall.degradation.pectate lyases and polygalacturonases	moderately similar to ( 466) AT4G23500 | Symbols: | glycoside hydrolase family 28 protein / polygalacturonase (pectinase) family protein | chr4:12264640-12267074 FORWARDvery weakly similar to (85.5) PGLR_ACTCH Polygalacturonase precursor (EC 3.2.1.15) (PG) (Pectinase) - Actinidia chinensis (Kiwi) (Yangtao)moderately similar to ( 428) loc_os03g03350 12003.m05870 protein glycoside hydrolase, family…	Glycoside hydrolase, family 28 n=3 Tax=Andropogoneae RepID=B6TXJ8_MAIZE	unnamed protein product [Oryza sativa Japonica Group]	| Pectin lyase-like superfamily protein | chr4:12264640-12267074 FORWARD LENGTH=495	Probable polygalacturonase OS=Vitis vinifera GN=GSVIVT00026920001 PE=1 SV=1				EC:3.2.1.15	F:polygalacturonase activity; P:carbohydrate metabolic process	glycoside family 28
hv_37543	-2.58	0.21	0.43	0.11	-0.18	-0.67	1.34636e-08	10_6_3	cell wall.degradation.pectate lyases and polygalacturonases	very weakly similar to (87.8) loc_os11g14410 12011.m05577 protein polygalacturonase precursor, putative, expressed no original description	Endopolygalacturonase n=2 Tax=Oryza sativa Japonica Group RepID=Q53JL0_ORYSJ	Os11g0249400 [Oryza sativa Japonica Group]
hv_40006	-0.60	0.62	1.49	1.31	-0.76	-5.16	8.04327e-07	10_6_3	cell wall.degradation.pectate lyases and polygalacturonases	weakly similar to ( 110) AT4G35670 | Symbols: | glycoside hydrolase family 28 protein / polygalacturonase (pectinase) family protein | chr4:16914996-16917201 FORWARDvery weakly similar to (92.4) PGLR_ACTCH Polygalacturonase precursor (EC 3.2.1.15) (PG) (Pectinase) - Actinidia chinensis (Kiwi) (Yangtao)very weakly similar to (99.4) loc_os02g03750 12002.m05724 protein polygalacturonase precursor, p…	Putative uncharacterized protein Sb06g025345 (Fragment) n=1 Tax=Sorghum bicolor RepID=C5YDZ4_SORBI	putative polygalacturonase PG1 [Oryza sativa Japonica Group]	| Pectin lyase-like superfamily protein | chr4:16914996-16917201 FORWARD LENGTH=394	Probable polygalacturonase At1g80170 OS=Arabidopsis thaliana GN=At1g80170 PE=2 SV=1				EC:3.2.1.0	F:hydrolase activity, hydrolyzing O-glycosyl compounds; P:metabolic process	glycoside hydrolase family 28 protein
hv_40214	4.66	1.63	0.61	-0.47	-1.98	-1.38	5.22755e-08	10_6_3	cell wall.degradation.pectate lyases and polygalacturonases	very weakly similar to (83.6) AT1G70370 | Symbols: | BURP domain-containing protein / polygalacturonase, putative | chr1:26513003-26514998 REVERSEweakly similar to ( 139) loc_os08g29200 12008.m06924 protein polygalacturonase-1 non-catalytic beta subunit precursor, putative, expressed no original description	Polygalacturonase-1 non-catalytic beta subunit n=4 Tax=Andropogoneae RepID=B6SV79_MAIZE	unnamed protein product [Oryza sativa Japonica Group]	PG2 | polygalacturonase 2 | chr1:26513003-26514998 REVERSE LENGTH=626	BURP domain-containing protein 12 OS=Oryza sativa subsp. japonica GN=BURP12 PE=2 SV=1					C:cytoplasmic membrane-bounded vesicle	polygalacturonase-1 non-catalytic beta subunit precursor
hv_41021	-2.14	-0.12	0.06	2.50	2.27	-0.19	1.15313e-08	10_6_3	cell wall.degradation.pectate lyases and polygalacturonases	moderately similar to ( 273) AT5G25610 | Symbols: RD22 | RD22; nutrient reservoir | chr5:8914498-8916684 REVERSEweakly similar to ( 105) EA30_VICFA Embryonic abundant protein VF30.1 precursor - Vicia faba (Broad bean)moderately similar to ( 408) loc_os01g53240 12001.m11493 protein dehydration-induced protein RD22-like protein 2, putative, expressed no original description	BURP domain-containing protein 3 n=2 Tax=Oryza sativa RepID=BURP3_ORYSJ	unnamed protein product [Oryza sativa Japonica Group]	RD22, ATRD22 | BURP domain-containing protein | chr5:8914498-8916684 REVERSE LENGTH=392	BURP domain-containing protein 3 OS=Oryza sativa subsp. japonica GN=BURP3 PE=2 SV=1					-	dehydration-responsive protein rd22
hv_43484	1.38	0.11	-0.20	-0.28	0.12	0.14	0.000696742	10_6_3	cell wall.degradation.pectate lyases and polygalacturonases	moderately similar to ( 253) AT4G18180 | Symbols: | glycoside hydrolase family 28 protein / polygalacturonase (pectinase) family protein | chr4:10065626-10067317 FORWARDmoderately similar to ( 249) PGLR_MEDSA Polygalacturonase precursor (EC 3.2.1.15) (PG) (Pectinase) - Medicago sativa (Alfalfa)moderately similar to ( 494) loc_os06g31270 12006.m07668 protein polygalacturonase precursor, putative n…	Putative uncharacterized protein Sb07g025130 n=1 Tax=Sorghum bicolor RepID=C5YH60_SORBI	putative Exopolygalacturonase precursor [Oryza sativa Japonica Group]	| Pectin lyase-like superfamily protein | chr4:10065626-10067317 FORWARD LENGTH=414	Exopolygalacturonase (Fragment) OS=Platanus acerifolia GN=plaa2 PE=1 SV=1
hv_45222	-2.76	0.08	0.60	0.15	-0.44	-2.88	3.04678e-07	10_6_3	cell wall.degradation.pectate lyases and polygalacturonases	moderately similar to ( 340) AT5G09280 | Symbols: | pectate lyase family protein | chr5:2880423-2881597 REVERSEmoderately similar to ( 283) PEL_LILLO Pectate lyase precursor (EC 4.2.2.2) - Lilium longiflorum (Trumpet lily)highly similar to ( 565) loc_os08g18970 12008.m05967 protein major pollen allergen Jun a 1 precursor, putative no original description	Putative uncharacterized protein Sb03g036930 n=1 Tax=Sorghum bicolor RepID=C5XMD5_SORBI	unnamed protein product [Oryza sativa Japonica Group]	| Pectin lyase-like superfamily protein | chr5:2880423-2881597 REVERSE LENGTH=297	Probable pectate lyase 4 OS=Arabidopsis thaliana GN=At1g30350 PE=2 SV=1
hv_02257	-1.96	-1.94	-1.87	2.47	3.03	3.15	1.81635e-08	10_7	cell wall.modification	moderately similar to ( 258) AT3G23730 | Symbols: | xyloglucan:xyloglucosyl transferase, putative / xyloglucan endotransglycosylase, putative / endo-xyloglucan transferase, putative | chr3:8550222-8551248 FORWARDmoderately similar to ( 251) BRU1_SOYBN Brassinosteroid-regulated protein BRU1 precursor - Glycine max (Soybean)moderately similar to ( 365) loc_os08g14200 12008.m05545 protein xyloglucan…	Os08g0240533 protein n=3 Tax=Oryza sativa RepID=C7J5W2_ORYSJ	putative xyloglucan endotransglycosylase [Oryza sativa Japonica Group]	XTH16 | xyloglucan endotransglucosylase/hydrolase 16 | chr3:8550222-8551248 FORWARD LENGTH=291	Probable xyloglucan endotransglucosylase/hydrolase protein 16 OS=Arabidopsis thaliana GN=XTH16 PE=2 SV=2					P:carbohydrate metabolic process; C:cytoplasmic membrane-bounded vesicle; F:catalytic activity	xyloglucan endotransglycosylase
hv_02325	-3.73	-3.45	-0.84	0.62	1.33	0.82	5.25218e-07	10_7	cell wall.modification	moderately similar to ( 254) AT5G57550 | Symbols: XTR3 | XTR3 (XYLOGLUCAN ENDOTRANSGLYCOSYLASE 3); hydrolase, acting on glycosyl bonds / xyloglucan:xyloglucosyl transferase | chr5:23305055-23306384 REVERSEmoderately similar to ( 339) XTH8_ORYSA Xyloglucan endotransglycosylase/hydrolase protein 8 precursor (EC 2.4.1.207) (End-xyloglucan transferase) (OsXTH8) (OsXRT5) - Oryza sativa (Rice)moderatel…	Xyloglucan endotransglycosylase/hydrolase protein 8 n=2 Tax=Zea mays RepID=B6TM34_MAIZE	xyloglucan endotransglycosylase-related protein 5 [Oryza sativa Japonica Group]	XTR3, XTH25 | xyloglucan endotransglucosylase/hydrolase 25 | chr5:23305055-23306384 REVERSE LENGTH=284	Xyloglucan endotransglycosylase/hydrolase protein 8 OS=Oryza sativa subsp. japonica GN=XTH8 PE=1 SV=1				EC:3.2.1.0; EC:2.4.1.207	F:hydrolase activity, hydrolyzing O-glycosyl compounds; P:cellular glucan metabolic process; C:apoplast; C:cell wall; F:xyloglucan:xyloglucosyl transferase activity	xyloglucan endotransglycosylase hydrolase protein 8 precursor
hv_02326	-0.14	-0.14	-0.06	0.86	2.95	1.66	0.00326923	10_7	cell wall.modification	weakly similar to ( 164) AT5G48070 | Symbols: ATXTH20, XTH20 | XTH20 (XYLOGLUCAN ENDOTRANSGLUCOSYLASE/HYDROLASE 20); hydrolase, acting on glycosyl bonds / hydrolase, hydrolyzing O-glycosyl compounds / xyloglucan:xyloglucosyl transferase | chr5:19482158-19483231 FORWARDmoderately similar to ( 210) XTH8_ORYSA Xyloglucan endotransglycosylase/hydrolase protein 8 precursor (EC 2.4.1.207) (End-xylogluc…	Xyloglucan endotransglycosylase/hydrolase protein 8 n=2 Tax=Zea mays RepID=B6TM34_MAIZE	xyloglucan endotransglycosylase-related protein 5 [Oryza sativa Japonica Group]	ATXTH20, XTH20 | xyloglucan endotransglucosylase/hydrolase 20 | chr5:19482158-19483231 FORWARD LENGTH=282	Xyloglucan endotransglycosylase/hydrolase protein 8 OS=Oryza sativa subsp. japonica GN=XTH8 PE=1 SV=1				EC:3.2.1.0; EC:2.4.1.207	F:hydrolase activity, hydrolyzing O-glycosyl compounds; P:cellular glucan metabolic process; C:apoplast; C:cell wall; F:xyloglucan:xyloglucosyl transferase activity	xyloglucan endotransglycosylase hydrolase protein 8 precursor
hv_02328	-0.02	0.02	0.66	0.77	-0.34	-1.12	2.17602e-05	10_7	cell wall.modification	moderately similar to ( 284) AT5G57550 | Symbols: XTR3 | XTR3 (XYLOGLUCAN ENDOTRANSGLYCOSYLASE 3); hydrolase, acting on glycosyl bonds / xyloglucan:xyloglucosyl transferase | chr5:23305055-23306384 REVERSEmoderately similar to ( 449) XTH8_ORYSA Xyloglucan endotransglycosylase/hydrolase protein 8 precursor (EC 2.4.1.207) (End-xyloglucan transferase) (OsXTH8) (OsXRT5) - Oryza sativa (Rice)moderatel…	Xyloglucan endotransglycosylase (XET) n=4 Tax=Triticeae RepID=P93670_HORVU	xyloglucan endotransglycosylase-related protein 5 [Oryza sativa Japonica Group]	XTR3, XTH25 | xyloglucan endotransglucosylase/hydrolase 25 | chr5:23305055-23306384 REVERSE LENGTH=284	Xyloglucan endotransglycosylase/hydrolase protein 8 OS=Oryza sativa subsp. japonica GN=XTH8 PE=1 SV=1				EC:2.4.1.207; EC:3.2.1.0	F:xyloglucan:xyloglucosyl transferase activity; F:hydrolase activity, hydrolyzing O-glycosyl compounds; C:cytoplasmic membrane-bounded vesicle; C:cell wall; P:cellular glucan metabolic process; C:apoplast	xyloglucan endotransglycosylase
hv_03739	2.02	1.04	0.13	-0.64	-2.01	-2.18	2.83599e-05	10_7	cell wall.modification	moderately similar to ( 202) AT2G45110 | Symbols: ATEXPB4, EXPB4, ATHEXP BETA 1.1 | ATEXPB4 (ARABIDOPSIS THALIANA EXPANSIN B4) | chr2:18599575-18601237 FORWARDmoderately similar to ( 249) EXB14_ORYSA Putative expansin-B14 precursor (OsEXPB14) (Beta-expansin-14) (OsEXPB16) (OsaEXPb1.14) (OsaEXPb1.18) - Oryza sativa (Rice)moderately similar to ( 249) loc_os02g44106 12002.m09447 protein beta-expansi…	Beta-expansin 2 n=1 Tax=Zea mays RepID=B6SGG2_MAIZE	putative beta-expansin [Oryza sativa Japonica Group]	ATEXPB4, EXPB4, ATHEXP BETA 1.1 | expansin B4 | chr2:18599575-18601237 FORWARD LENGTH=259	Putative expansin-B14 OS=Oryza sativa subsp. japonica GN=EXPB14 PE=3 SV=1					C:extracellular region; C:cytoplasmic membrane-bounded vesicle; P:sexual reproduction	beta-expansin 2 precursor
hv_03998	2.84	-0.99	0.88	0.06	-0.25	-0.87	0.000216533	10_7	cell wall.modification	weakly similar to ( 124) AT1G20190 | Symbols: ATEXPA11, EXP11, ATEXP11, ATHEXP ALPHA 1.14 | ATEXPA11 (ARABIDOPSIS THALIANA EXPANSIN 11) | chr1:6998762-6999710 REVERSEweakly similar to ( 162) EXP13_ORYSA Expansin-A13 precursor (OsEXPA13) (Alpha-expansin-13) (OsEXP13) (OsaEXPa1.13) - Oryza sativa (Rice)weakly similar to ( 162) loc_os02g16730 12002.m06916 protein alpha-expansin 1 precursor, putative…	Expansin-A13 n=3 Tax=Oryza sativa RepID=EXP13_ORYSJ	alpha-expansin OsEXPA13 [Oryza sativa Japonica Group]	ATEXPA11, EXP11, ATEXP11, ATHEXP ALPHA 1.14, EXPA11 | expansin 11 | chr1:6998762-6999710 REVERSE LENGTH=252	Expansin-A13 OS=Oryza sativa subsp. japonica GN=EXPA13 PE=2 SV=2					C:extracellular region; C:membrane; P:plant-type cell wall organization; C:cytoplasmic membrane-bounded vesicle	alpha-expansin 13
hv_04000	-7.02	-3.14	-1.78	1.13	1.64	1.97	1.63581e-09	10_7	cell wall.modification	weakly similar to ( 181) AT1G20190 | Symbols: ATEXPA11, EXP11, ATEXP11, ATHEXP ALPHA 1.14 | ATEXPA11 (ARABIDOPSIS THALIANA EXPANSIN 11) | chr1:6998762-6999710 REVERSEmoderately similar to ( 227) EXP24_ORYSA Expansin-A24 precursor (OsEXPA24) (Alpha-expansin-24) (OsEXP24) (OsaEXPa1.10) - Oryza sativa (Rice)moderately similar to ( 227) loc_os02g16800 12002.m06923 protein alpha-expansin 10 precursor,…	Expansin-A24 n=3 Tax=Oryza sativa RepID=EXP24_ORYSJ	alpha-expansin OsEXPA24 [Oryza sativa Japonica Group]	ATEXPA11, EXP11, ATEXP11, ATHEXP ALPHA 1.14, EXPA11 | expansin 11 | chr1:6998762-6999710 REVERSE LENGTH=252	Expansin-A24 OS=Oryza sativa subsp. japonica GN=EXPA24 PE=2 SV=2					C:extracellular region; C:membrane; P:plant-type cell wall organization; C:cytoplasmic membrane-bounded vesicle	af394559_1alpha-expansin 24
hv_04001	-3.53	-3.56	-1.97	1.26	2.04	2.70	8.44043e-09	10_7	cell wall.modification	weakly similar to ( 106) AT4G01630 | Symbols: ATEXPA17, ATEXP17, ATHEXP ALPHA 1.13 | ATEXPA17 (ARABIDOPSIS THALIANA EXPANSIN A17) | chr4:700653-701527 FORWARDweakly similar to ( 127) EXP23_ORYSA Expansin-A23 precursor (OsEXPA23) (Alpha-expansin-23) (OsEXP23) (OsaEXPa1.12) - Oryza sativa (Rice)weakly similar to ( 127) loc_os02g16839 12002.m06927 protein alpha-expansin 3 precursor, putative no orig…	Putative uncharacterized protein n=1 Tax=Zea mays RepID=C0P890_MAIZE	alpha-expansin OsEXPA23 [Oryza sativa Japonica Group]	ATEXPA17, ATEXP17, ATHEXP ALPHA 1.13, EXPA17 | expansin A17 | chr4:700653-701527 FORWARD LENGTH=255	Expansin-A23 OS=Oryza sativa subsp. japonica GN=EXPA23.1 PE=2 SV=2					C:extracellular region; C:membrane; P:plant-type cell wall organization; C:cytoplasmic membrane-bounded vesicle	exp23_orysj ame: full=expansin-a23 ame: full=alpha-expansin-23 ame: full= 23 ame: full= 23 ame: full= flags: precursor
hv_05400	-0.08	-2.28	-2.07	0.16	1.90	0.77	7.06804e-07	10_7	cell wall.modification	weakly similar to ( 115) AT3G23730 | Symbols: | xyloglucan:xyloglucosyl transferase, putative / xyloglucan endotransglycosylase, putative / endo-xyloglucan transferase, putative | chr3:8550222-8551248 FORWARDweakly similar to ( 118) BRU1_SOYBN Brassinosteroid-regulated protein BRU1 precursor - Glycine max (Soybean)weakly similar to ( 169) loc_os06g48170 12006.m09343 protein xyloglucan endotransgl…	Putative uncharacterized protein n=2 Tax=Oryza sativa RepID=Q5Z6H1_ORYSJ	putative xyloglucan endotransglycosylase [Oryza sativa Japonica Group]	XTH16 | xyloglucan endotransglucosylase/hydrolase 16 | chr3:8550222-8551248 FORWARD LENGTH=291	Brassinosteroid-regulated protein BRU1 OS=Glycine max PE=2 SV=1				EC:3.2.1.0; EC:2.4.1.207	F:hydrolase activity, hydrolyzing O-glycosyl compounds; F:xyloglucan:xyloglucosyl transferase activity; C:cytoplasmic membrane-bounded vesicle; C:cell wall; P:cellular glucan metabolic process; C:apoplast	xyloglucan endotransglycosylase
hv_06935	1.96	2.38	1.60	-1.52	-3.94	-4.96	9.12554e-08	10_7	cell wall.modification	weakly similar to ( 187) AT1G65680 | Symbols: ATEXPB2, EXPB2, ATHEXP BETA 1.4 | ATEXPB2 (ARABIDOPSIS THALIANA EXPANSIN B2) | chr1:24427266-24428399 FORWARDmoderately similar to ( 346) EXPB7_ORYSA Expansin-B7 precursor (OsEXPB7) (Beta-expansin-7) (OsaEXPb1.12) - Oryza sativa (Rice)moderately similar to ( 346) loc_os03g01270 12003.m34971 protein beta-expansin 1a precursor, putative, expressed no or…	Beta-expansin 1a, putative, expressed n=2 Tax=Triticum aestivum RepID=D8LAL5_WHEAT	Os03g0102700 [Oryza sativa Japonica Group]	ATEXPB2, EXPB2, ATHEXP BETA 1.4 | expansin B2 | chr1:24427266-24428399 FORWARD LENGTH=273	Expansin-B7 OS=Oryza sativa subsp. japonica GN=EXPB7 PE=2 SV=1					C:extracellular region; P:sexual reproduction	beta-expansin 1a expressed
hv_06938	0.10	1.09	-0.03	-0.01	-0.94	-4.17	4.0857e-08	10_7	cell wall.modification	weakly similar to ( 123) EXPB7_ORYSA Expansin-B7 precursor (OsEXPB7) (Beta-expansin-7) (OsaEXPb1.12) - Oryza sativa (Rice)weakly similar to ( 123) loc_os03g01270 12003.m34971 protein beta-expansin 1a precursor, putative, expressed no original description	Beta-expansin 3 (Fragment) n=2 Tax=Andropogoneae RepID=Q94KT1_MAIZE	Os03g0102700 [Oryza sativa Japonica Group]		Expansin-B7 OS=Oryza sativa subsp. japonica GN=EXPB7 PE=2 SV=1					C:extracellular region; P:sexual reproduction	beta-expansin 1a precursor
hv_07026	3.68	-1.30	-1.87	0.58	1.39	-0.48	3.66175e-07	10_7	cell wall.modification	very weakly similar to (87.8) EXP12_ORYSA Expansin-A12 precursor (OsEXPA12) (Alpha-expansin-12) (OsEXP12) (OsaEXPa1.15) - Oryza sativa (Rice)very weakly similar to (87.8) loc_os03g06000 12003.m06122 protein alpha-expansin 17 precursor, putative, expressed no original description	Expansin n=1 Tax=Festuca pratensis RepID=Q9FY31_FESPR	Os03g0155300 [Oryza sativa Japonica Group]		Expansin-A12 OS=Oryza sativa subsp. japonica GN=EXPA12 PE=2 SV=1					C:extracellular region; C:membrane; P:plant-type cell wall organization; C:cytoplasmic membrane-bounded vesicle	alpha-expansin 1 precursor
hv_10341	0.52	0.82	0.29	-0.33	-0.68	-5.00	2.02392e-07	10_7	cell wall.modification	moderately similar to ( 226) AT2G45110 | Symbols: ATEXPB4, EXPB4, ATHEXP BETA 1.1 | ATEXPB4 (ARABIDOPSIS THALIANA EXPANSIN B4) | chr2:18599575-18601237 FORWARDmoderately similar to ( 345) EXB11_ORYSA Expansin-B11 precursor (OsEXPB11) (Beta-expansin-11) (OsaEXPb1.20) - Oryza sativa (Rice)moderately similar to ( 345) loc_os02g44108 12002.m09448 protein beta-expansin 4 precursor, putative, expressed…	Expansin EXPB9 n=2 Tax=Triticum aestivum RepID=Q6QF96_WHEAT	unnamed protein product [Oryza sativa Japonica Group]	ATEXPB4, EXPB4, ATHEXP BETA 1.1 | expansin B4 | chr2:18599575-18601237 FORWARD LENGTH=259	Expansin-B11 OS=Oryza sativa subsp. japonica GN=EXPB11 PE=2 SV=1					C:extracellular region; P:sexual reproduction	beta-expansin 4
hv_10673	2.49	-0.49	-0.30	0.37	0.16	-2.01	3.01537e-06	10_7	cell wall.modification	moderately similar to ( 358) AT1G14720 | Symbols: XTR2, EXGT-A2, ATXTH28 | XTR2 (XYLOGLUCAN ENDOTRANSGLYCOSYLASE RELATED 2); hydrolase, acting on glycosyl bonds / xyloglucan:xyloglucosyl transferase | chr1:5066806-5068466 REVERSEweakly similar to ( 189) XTH_WHEAT Probable xyloglucan endotransglucosylase/hydrolase precursor (EC 2.4.1.207) - Triticum aestivum (Wheat)moderately similar to ( 459) loc…	Putative uncharacterized protein Sb02g024120 n=1 Tax=Sorghum bicolor RepID=C5XC43_SORBI	unnamed protein product [Oryza sativa Japonica Group]	XTR2, EXGT-A2, ATXTH28, XTH28 | xyloglucan endotransglucosylase/hydrolase 28 | chr1:5066806-5068466 REVERSE LENGTH=332	Probable xyloglucan endotransglucosylase/hydrolase protein 28 OS=Arabidopsis thaliana GN=XTH28 PE=2 SV=1				EC:2.4.1.207; EC:3.2.1.0	F:xyloglucan:xyloglucosyl transferase activity; F:hydrolase activity, hydrolyzing O-glycosyl compounds; C:cytoplasmic membrane-bounded vesicle; C:cell wall; P:cellular glucan metabolic process; C:apoplast	xyloglucan endotransglucosylase hydrolase 13
hv_10674	-1.10	-0.24	0.96	0.99	0.48	-0.49	3.18461e-05	10_7	cell wall.modification	very weakly similar to (88.2) loc_os03g13570 12003.m06802 protein xyloglucan endotransglucosylase/hydrolase protein 27 precursor, putative, expressed no original description	Os03g0239000 protein n=2 Tax=Oryza sativa RepID=Q10PC7_ORYSJ	unnamed protein product [Oryza sativa Japonica Group]						EC:2.4.1.207; EC:3.2.1.0	F:xyloglucan:xyloglucosyl transferase activity; F:hydrolase activity, hydrolyzing O-glycosyl compounds; C:cytoplasmic membrane-bounded vesicle; C:cell wall; P:cellular glucan metabolic process; C:apoplast	ac079037_12 xyloglucan endo-transglycosylase
hv_10746	1.26	3.44	2.14	-0.37	-0.47	-0.42	5.39607e-05	10_7	cell wall.modification	moderately similar to ( 216) AT3G45970 | Symbols: ATEXLA1, EXPL1, ATEXPL1, ATHEXP BETA 2.1 | ATEXLA1 (ARABIDOPSIS THALIANA EXPANSIN-LIKE A1) | chr3:16896238-16897189 FORWARDmoderately similar to ( 286) EXLA1_ORYSA Expansin-like A1 precursor (OsEXLA1) (OsEXPL1) (OsaEXPb2.1) - Oryza sativa (Rice)moderately similar to ( 286) loc_os03g04020 12003.m101177 protein expansin-like 3 precursor, putative, e…	Putative uncharacterized protein Sb01g048190 n=1 Tax=Sorghum bicolor RepID=C5WZV2_SORBI	unnamed protein product [Oryza sativa Japonica Group]	ATEXLA1, EXPL1, ATEXPL1, ATHEXP BETA 2.1, EXLA1 | expansin-like A1 | chr3:16896238-16897189 FORWARD LENGTH=265	Expansin-like A1 OS=Oryza sativa subsp. japonica GN=EXLA1 PE=2 SV=1					C:cytoplasmic membrane-bounded vesicle; P:regulation of cellular process	expansin-like protein a
hv_10747	0.86	-0.34	-0.92	-0.27	0.37	1.43	6.81115e-06	10_7	cell wall.modification	moderately similar to ( 243) AT3G45970 | Symbols: ATEXLA1, EXPL1, ATEXPL1, ATHEXP BETA 2.1 | ATEXLA1 (ARABIDOPSIS THALIANA EXPANSIN-LIKE A1) | chr3:16896238-16897189 FORWARDmoderately similar to ( 340) EXLA1_ORYSA Expansin-like A1 precursor (OsEXLA1) (OsEXPL1) (OsaEXPb2.1) - Oryza sativa (Rice)moderately similar to ( 340) loc_os03g04020 12003.m101177 protein expansin-like 3 precursor, putative, e…	Putative uncharacterized protein Sb01g048190 n=1 Tax=Sorghum bicolor RepID=C5WZV2_SORBI	unnamed protein product [Oryza sativa Japonica Group]	ATEXLA1, EXPL1, ATEXPL1, ATHEXP BETA 2.1, EXLA1 | expansin-like A1 | chr3:16896238-16897189 FORWARD LENGTH=265	Expansin-like A1 OS=Oryza sativa subsp. japonica GN=EXLA1 PE=2 SV=1					C:cytoplasmic membrane-bounded vesicle	expansin-like 3
hv_13781	0.93	0.51	0.55	-0.23	-1.57	-2.13	1.17298e-07	10_7	cell wall.modification	moderately similar to ( 238) AT5G13870 | Symbols: EXGT-A4 | EXGT-A4 (ENDOXYLOGLUCAN TRANSFERASE A4); hydrolase, acting on glycosyl bonds / hydrolase, hydrolyzing O-glycosyl compounds / xyloglucan:xyloglucosyl transferase | chr5:4475089-4476217 REVERSEmoderately similar to ( 283) XTH_WHEAT Probable xyloglucan endotransglucosylase/hydrolase precursor (EC 2.4.1.207) - Triticum aestivum (Wheat)modera…	Probable xyloglucan endotransglucosylase/hydrolase n=2 Tax=Triticeae RepID=XTH_WHEAT	unnamed protein product [Oryza sativa Japonica Group]	EXGT-A4, XTH5 | xyloglucan endotransglucosylase/hydrolase 5 | chr5:4475089-4476217 REVERSE LENGTH=293	Probable xyloglucan endotransglucosylase/hydrolase OS=Triticum aestivum GN=XTH PE=2 SV=1				EC:3.2.1.0; EC:2.4.1.207	F:hydrolase activity, hydrolyzing O-glycosyl compounds; F:xyloglucan:xyloglucosyl transferase activity; C:cytoplasmic membrane-bounded vesicle; C:cell wall; P:cellular glucan metabolic process; P:cellular cell wall organization; C:apoplast	endoxyloglucan transferase
hv_14484	-1.85	0.93	0.44	-0.16	0.26	-0.44	1.68526e-05	10_7	cell wall.modification	very weakly similar to (92.0) AT3G44990 | Symbols: XTR8, ATXTR8 | XTR8 (XYLOGLUCAN ENDO-TRANSGLYCOSYLASE-RELATED 8); hydrolase, acting on glycosyl bonds / xyloglucan:xyloglucosyl transferase | chr3:16447280-16448678 REVERSEmoderately similar to ( 339) loc_os03g02610 12003.m05801 protein xyloglucan endotransglucosylase/hydrolase protein 5 precursor, putative, expressed no original description	Glycosyl hydrolases family 16 protein, expressed n=2 Tax=Oryza sativa RepID=Q10SM5_ORYSJ	unnamed protein product [Oryza sativa Japonica Group]	XTR8, ATXTR8, XTH31 | xyloglucan endo-transglycosylase-related 8 | chr3:16447280-16448678 REVERSE LENGTH=293	Probable xyloglucan endotransglucosylase/hydrolase protein 31 OS=Arabidopsis thaliana GN=XTH31 PE=2 SV=2				EC:3.2.1.0	P:carbohydrate metabolic process; F:hydrolase activity, hydrolyzing O-glycosyl compounds	xyloglucan endotransglucosylase hydrolase protein 5
hv_15301	1.39	0.41	-0.19	-0.35	-0.06	-2.41	6.56426e-07	10_7	cell wall.modification	moderately similar to ( 207) AT1G65680 | Symbols: ATEXPB2, EXPB2, ATHEXP BETA 1.4 | ATEXPB2 (ARABIDOPSIS THALIANA EXPANSIN B2) | chr1:24427266-24428399 FORWARDmoderately similar to ( 490) EXPB4_ORYSA Expansin-B4 precursor (OsEXPB4) (Beta-expansin-4) (OsaEXPb1.7) - Oryza sativa (Rice)moderately similar to ( 490) loc_os10g40730 12010.m06841 protein beta-expansin 1a precursor, putative, expressed no…	Expansin EXPB2 n=1 Tax=Triticum aestivum RepID=Q6QFA2_WHEAT	unnamed protein product [Oryza sativa Japonica Group]	ATEXPB2, EXPB2, ATHEXP BETA 1.4 | expansin B2 | chr1:24427266-24428399 FORWARD LENGTH=273	Expansin-B4 OS=Oryza sativa subsp. japonica GN=EXPB4 PE=2 SV=1					C:extracellular region; C:cytoplasmic membrane-bounded vesicle; P:sexual reproduction	expansin expb2
hv_15490	-1.34	-0.03	0.65	0.46	0.10	-0.21	4.81051e-05	10_7	cell wall.modification	weakly similar to ( 117) AT4G38210 | Symbols: ATEXPA20, EXP20, ATEXP20, ATHEXP ALPHA 1.23 | ATEXPA20 (ARABIDOPSIS THALIANA EXPANSIN A20) | chr4:17922975-17923821 REVERSEweakly similar to ( 200) EXP16_ORYSA Expansin-A16 precursor (OsEXPA16) (Alpha-expansin-16) (OsEXP16) (OsaEXPa1.27) - Oryza sativa (Rice)weakly similar to ( 200) loc_os06g41700 12006.m08702 protein alpha-expansin 20 precursor, puta…	Expansin-A16 n=4 Tax=Oryza sativa RepID=EXP16_ORYSJ	unnamed protein product [Oryza sativa Japonica Group]	ATEXPA20, EXP20, ATEXP20, ATHEXP ALPHA 1.23, EXPA20 | expansin A20 | chr4:17922975-17923821 REVERSE LENGTH=256	Expansin-A16 OS=Oryza sativa subsp. japonica GN=EXPA16 PE=2 SV=1					C:extracellular region; C:membrane; P:plant-type cell wall organization; C:cytoplasmic membrane-bounded vesicle	af394552_1alpha-expansin 16
hv_16239	2.00	-1.22	-2.57	0.70	0.92	-1.17	8.96733e-07	10_7	cell wall.modification	weakly similar to ( 149) AT1G65680 | Symbols: ATEXPB2, EXPB2, ATHEXP BETA 1.4 | ATEXPB2 (ARABIDOPSIS THALIANA EXPANSIN B2) | chr1:24427266-24428399 FORWARDmoderately similar to ( 270) EXPB2_ORYSA Expansin-B2 precursor (OsEXPB2) (Beta-expansin-2) (OsaEXPb1.9) - Oryza sativa (Rice)moderately similar to ( 270) loc_os10g40710 12010.m06839 protein beta-expansin 1a precursor, putative, expressed no ori…	Beta-expansin TaEXPB4 n=2 Tax=Triticeae RepID=Q56TP8_WHEAT	unnamed protein product [Oryza sativa Japonica Group]	ATEXPB2, EXPB2, ATHEXP BETA 1.4 | expansin B2 | chr1:24427266-24428399 FORWARD LENGTH=273	Expansin-B2 OS=Oryza sativa subsp. japonica GN=EXPB2 PE=2 SV=2					C:extracellular region; C:cytoplasmic membrane-bounded vesicle; P:sexual reproduction	beta-expansin expb4
hv_16285	-0.95	-1.68	-2.29	1.29	2.78	0.30	4.38719e-06	10_7	cell wall.modification	moderately similar to ( 222) AT1G65680 | Symbols: ATEXPB2, EXPB2, ATHEXP BETA 1.4 | ATEXPB2 (ARABIDOPSIS THALIANA EXPANSIN B2) | chr1:24427266-24428399 FORWARDmoderately similar to ( 422) EXPB6_ORYSA Expansin-B6 precursor (OsEXPB6) (Beta-expansin-6) (OsaEXPb1.8) - Oryza sativa (Rice)moderately similar to ( 422) loc_os10g40700 12010.m06838 protein beta-expansin 1a precursor, putative, expressed no…	Beta-expansin TaEXPB3 n=2 Tax=Triticum aestivum RepID=Q56TP9_WHEAT	unnamed protein product [Oryza sativa Japonica Group]	ATEXPB2, EXPB2, ATHEXP BETA 1.4 | expansin B2 | chr1:24427266-24428399 FORWARD LENGTH=273	Expansin-B6 OS=Oryza sativa subsp. japonica GN=EXPB6 PE=2 SV=1					C:extracellular region; C:cytoplasmic membrane-bounded vesicle; P:sexual reproduction	beta-expansin 3
hv_16286	-0.39	1.19	2.85	1.43	-0.43	-0.48	0.000109806	10_7	cell wall.modification	weakly similar to ( 114) AT1G65680 | Symbols: ATEXPB2, EXPB2, ATHEXP BETA 1.4 | ATEXPB2 (ARABIDOPSIS THALIANA EXPANSIN B2) | chr1:24427266-24428399 FORWARDmoderately similar to ( 236) EXPB6_ORYSA Expansin-B6 precursor (OsEXPB6) (Beta-expansin-6) (OsaEXPb1.8) - Oryza sativa (Rice)moderately similar to ( 236) loc_os10g40700 12010.m06838 protein beta-expansin 1a precursor, putative, expressed no ori…	Expansin EXPB8 n=1 Tax=Triticum aestivum RepID=Q6QF97_WHEAT	unnamed protein product [Oryza sativa Japonica Group]	ATEXPB2, EXPB2, ATHEXP BETA 1.4 | expansin B2 | chr1:24427266-24428399 FORWARD LENGTH=273	Expansin-B6 OS=Oryza sativa subsp. japonica GN=EXPB6 PE=2 SV=1					C:extracellular region; C:cytoplasmic membrane-bounded vesicle; P:sexual reproduction	expansin expb8
hv_16473	1.95	-0.49	-0.32	-1.10	0.28	1.01	0.000587669	10_7	cell wall.modification	moderately similar to ( 411) AT5G57550 | Symbols: XTR3 | XTR3 (XYLOGLUCAN ENDOTRANSGLYCOSYLASE 3); hydrolase, acting on glycosyl bonds / xyloglucan:xyloglucosyl transferase | chr5:23305055-23306384 REVERSEmoderately similar to ( 371) BRU1_SOYBN Brassinosteroid-regulated protein BRU1 precursor - Glycine max (Soybean)highly similar to ( 526) loc_os06g48200 12006.m09346 protein xyloglucan endotransg…	Xyloglucan endotransglycosylase (XET) n=1 Tax=Hordeum vulgare RepID=P93671_HORVU	unnamed protein product [Oryza sativa Japonica Group]	XTR3, XTH25 | xyloglucan endotransglucosylase/hydrolase 25 | chr5:23305055-23306384 REVERSE LENGTH=284	Probable xyloglucan endotransglucosylase/hydrolase protein 25 OS=Arabidopsis thaliana GN=XTH25 PE=2 SV=2				EC:3.2.1.0; EC:2.4.1.207	F:hydrolase activity, hydrolyzing O-glycosyl compounds; F:xyloglucan:xyloglucosyl transferase activity; C:cytoplasmic membrane-bounded vesicle; C:cell wall; P:cellular glucan metabolic process; C:apoplast	xyloglucan endotransglycosylase
hv_16474	2.02	-0.47	-0.18	-1.58	0.32	1.06	0.000725123	10_7	cell wall.modification	moderately similar to ( 411) AT5G57550 | Symbols: XTR3 | XTR3 (XYLOGLUCAN ENDOTRANSGLYCOSYLASE 3); hydrolase, acting on glycosyl bonds / xyloglucan:xyloglucosyl transferase | chr5:23305055-23306384 REVERSEmoderately similar to ( 371) BRU1_SOYBN Brassinosteroid-regulated protein BRU1 precursor - Glycine max (Soybean)highly similar to ( 526) loc_os06g48200 12006.m09346 protein xyloglucan endotransg…	Xyloglucan endotransglycosylase (XET) n=1 Tax=Hordeum vulgare RepID=P93671_HORVU	unnamed protein product [Oryza sativa Japonica Group]	XTR3, XTH25 | xyloglucan endotransglucosylase/hydrolase 25 | chr5:23305055-23306384 REVERSE LENGTH=284	Probable xyloglucan endotransglucosylase/hydrolase protein 25 OS=Arabidopsis thaliana GN=XTH25 PE=2 SV=2				EC:3.2.1.0; EC:2.4.1.207	F:hydrolase activity, hydrolyzing O-glycosyl compounds; F:xyloglucan:xyloglucosyl transferase activity; C:cytoplasmic membrane-bounded vesicle; C:cell wall; P:cellular glucan metabolic process; C:apoplast	xyloglucan endotransglycosylase
hv_20640	1.73	-0.71	-0.69	0.35	0.86	-0.55	2.6623e-06	10_7	cell wall.modification	moderately similar to ( 201) AT4G28250 | Symbols: ATEXPB3, EXPB3, ATHEXP BETA 1.6 | ATEXPB3 (ARABIDOPSIS THALIANA EXPANSIN B3) | chr4:14000446-14001945 REVERSEmoderately similar to ( 215) EXB17_ORYSA Expansin-B17 precursor (OsEXPB17) (Beta-expansin-17) (OsaEXPb1.13) - Oryza sativa (Rice)moderately similar to ( 203) loc_os02g42650 12002.m09300 protein beta-expansin 3 precursor, putative, expressed…	Beta-expansin 3 n=2 Tax=Andropogoneae RepID=B6TKK5_MAIZE	OSJNBa0081C01.5 [Oryza sativa (japonica cultivar-group)]	ATEXPB3, EXPB3, ATHEXP BETA 1.6 | expansin B3 | chr4:14000446-14001945 REVERSE LENGTH=264	Expansin-B17 OS=Oryza sativa subsp. japonica GN=EXPB17 PE=3 SV=2					C:extracellular region; C:cytoplasmic membrane-bounded vesicle; P:sexual reproduction; C:plastid	beta-expansin 3
hv_20641	1.90	-0.33	-1.01	0.33	0.90	-0.44	1.18405e-07	10_7	cell wall.modification	moderately similar to ( 201) AT4G28250 | Symbols: ATEXPB3, EXPB3, ATHEXP BETA 1.6 | ATEXPB3 (ARABIDOPSIS THALIANA EXPANSIN B3) | chr4:14000446-14001945 REVERSEmoderately similar to ( 215) EXB17_ORYSA Expansin-B17 precursor (OsEXPB17) (Beta-expansin-17) (OsaEXPb1.13) - Oryza sativa (Rice)moderately similar to ( 203) loc_os02g42650 12002.m09300 protein beta-expansin 3 precursor, putative, expressed…	Beta-expansin 3 n=2 Tax=Andropogoneae RepID=B6TKK5_MAIZE	OSJNBa0081C01.5 [Oryza sativa (japonica cultivar-group)]	ATEXPB3, EXPB3, ATHEXP BETA 1.6 | expansin B3 | chr4:14000446-14001945 REVERSE LENGTH=264	Expansin-B17 OS=Oryza sativa subsp. japonica GN=EXPB17 PE=3 SV=2					C:extracellular region; C:cytoplasmic membrane-bounded vesicle; P:sexual reproduction; C:plastid	beta-expansin 3
hv_22132	1.93	1.89	-0.56	0.09	-0.33	-0.70	0.000422306	10_7	cell wall.modification	moderately similar to ( 338) AT1G69530 | Symbols: ATEXPA1, EXP1, AT-EXP1, ATEXP1, ATHEXP ALPHA 1.2 | ATEXPA1 (ARABIDOPSIS THALIANA EXPANSIN A1) | chr1:26142034-26143200 FORWARDmoderately similar to ( 403) EXPA2_ORYSA Expansin-A2 precursor (OsEXPA2) (Alpha-expansin-2) (OsEXP2) (OsaEXPa1.23) (RiExB) (RiExC) - Oryza sativa (Rice)moderately similar to ( 403) loc_os01g60770 12001.m12205 protein alpha-…	Alpha-expansin EXPA2 n=2 Tax=Triticum aestivum RepID=Q56TP5_WHEAT	unnamed protein product [Oryza sativa Japonica Group]	ATEXPA1, EXP1, AT-EXP1, ATEXP1, ATHEXP ALPHA 1.2, EXPA1 | expansin A1 | chr1:26142034-26143051 FORWARD LENGTH=250	Expansin-A2 OS=Oryza sativa subsp. japonica GN=EXPA2 PE=2 SV=2					C:extracellular region; C:membrane; P:plant-type cell wall organization; C:cytoplasmic membrane-bounded vesicle	alpha-expansin expa2
hv_22133	-2.45	-2.50	-2.06	2.15	5.08	5.36	7.77798e-10	10_7	cell wall.modification	moderately similar to ( 241) AT5G56320 | Symbols: ATEXPA14, EXP14, ATEXP14, ATHEXP ALPHA 1.5 | ATEXPA14 (ARABIDOPSIS THALIANA EXPANSIN A14) | chr5:22808854-22809906 FORWARDmoderately similar to ( 263) EXP11_ORYSA Expansin-A11 precursor (OsEXPA11) (Alpha-expansin-11) (OsEXP11) (OsaEXPa1.25) - Oryza sativa (Rice)moderately similar to ( 263) loc_os01g16770 12001.m08273 protein alpha-expansin 10 prec…	Expansin EXPA8 n=1 Tax=Triticum aestivum RepID=Q6QFA5_WHEAT	unnamed protein product [Oryza sativa Japonica Group]	ATEXPA14, EXP14, ATEXP14, ATHEXP ALPHA 1.5, EXPA14 | expansin A14 | chr5:22808854-22809906 FORWARD LENGTH=255	Expansin-A11 OS=Oryza sativa subsp. japonica GN=EXPA11 PE=2 SV=2					C:extracellular region; C:membrane; P:plant-type cell wall organization; C:cytoplasmic membrane-bounded vesicle	expansin expa8
hv_32068	3.48	-0.05	0.34	-0.06	0.43	-0.07	1.3267e-06	10_7	cell wall.modification	very weakly similar to (94.7) AT4G13080 | Symbols: | xyloglucan:xyloglucosyl transferase, putative / xyloglucan endotransglycosylase, putative / endo-xyloglucan transferase, putative | chr4:7626612-7628367 REVERSEvery weakly similar to (96.7) loc_os06g13040 12006.m06019 protein xyloglucan endotransglucosylase/hydrolase protein 1 precursor, putative, expressed no original description	Putative uncharacterized protein Sb10g008540 n=1 Tax=Sorghum bicolor RepID=C5Z7H5_SORBI		XTH1 | xyloglucan endotransglucosylase/hydrolase 1 | chr4:7626612-7628367 REVERSE LENGTH=292	Putative xyloglucan endotransglucosylase/hydrolase protein 1 OS=Arabidopsis thaliana GN=XTH1 PE=2 SV=1
hv_36829	-0.89	-0.65	-0.31	0.62	0.98	1.60	7.91138e-08	10_7	cell wall.modification	moderately similar to ( 335) AT5G42470 | Symbols: | FUNCTIONS IN: molecular_function unknown; INVOLVED IN: biological_process unknown; LOCATED IN: cellular_component unknown; EXPRESSED IN: 24 plant structures; EXPRESSED DURING: 14 growth stages; CONTAINS InterPro DOMAIN/s: Brain and reproductive organ-expressed (InterPro:IPR010358); Has 125 Blast hits to 120 proteins in 32 species: Archae - 0; Ba…	Xyloglucan xyloglucosyl transferase n=1 Tax=Hordeum vulgare RepID=C5IG71_HORVU	unnamed protein product [Oryza sativa Japonica Group]	| CONTAINS InterPro DOMAIN/s: Brain/reproductive organ-expressed protein (InterPro:IPR010358); Has 35333 Blast hits to 34131 proteins in 2444 species: Archae - 798; Bacteria - 22429; Metazoa - 974; Fungi - 991; Plants - 531; Viruses - 0; Other Eukaryotes - 9610 (source: NCBI BLink). | chr5:16982365-16984738 FORWARD LENGTH=382	Probable xyloglucan endotransglucosylase/hydrolase protein 28 OS=Arabidopsis thaliana GN=XTH28 PE=2 SV=1				EC:3.2.1.0; EC:2.4.1.207	F:hydrolase activity, hydrolyzing O-glycosyl compounds; F:xyloglucan:xyloglucosyl transferase activity; C:cytoplasmic membrane-bounded vesicle; C:cell wall; P:cellular glucan metabolic process; C:apoplast	xyloglucan xyloglucosyl transferase
hv_37168	-6.06	-5.41	-0.60	0.36	0.36	1.28	3.22774e-08	10_7	cell wall.modification	moderately similar to ( 332) AT1G20190 | Symbols: ATEXPA11, EXP11, ATEXP11, ATHEXP ALPHA 1.14 | ATEXPA11 (ARABIDOPSIS THALIANA EXPANSIN 11) | chr1:6998762-6999710 REVERSEmoderately similar to ( 403) EXP24_ORYSA Expansin-A24 precursor (OsEXPA24) (Alpha-expansin-24) (OsEXP24) (OsaEXPa1.10) - Oryza sativa (Rice)moderately similar to ( 403) loc_os02g16800 12002.m06923 protein alpha-expansin 10 precur…	Expansin-A24 n=3 Tax=Oryza sativa RepID=EXP24_ORYSJ	alpha-expansin OsEXPA24 [Oryza sativa Japonica Group]	ATEXPA11, EXP11, ATEXP11, ATHEXP ALPHA 1.14, EXPA11 | expansin 11 | chr1:6998762-6999710 REVERSE LENGTH=252	Expansin-A24 OS=Oryza sativa subsp. japonica GN=EXPA24 PE=2 SV=2					C:extracellular region; C:membrane; P:plant-type cell wall organization; C:cytoplasmic membrane-bounded vesicle	exp24_orysj ame: full=expansin-a24 ame: full=alpha-expansin-24 ame: full= 24 ame: full= 24 ame: full= flags: precursor
hv_39253	-0.13	0.52	0.01	-0.21	1.39	4.86	1.80048e-05	10_7	cell wall.modification	moderately similar to ( 288) AT5G57540 | Symbols: | xyloglucan:xyloglucosyl transferase, putative / xyloglucan endotransglycosylase, putative / endo-xyloglucan transferase, putative | chr5:23302996-23304049 REVERSEmoderately similar to ( 269) XTH8_ORYSA Xyloglucan endotransglycosylase/hydrolase protein 8 precursor (EC 2.4.1.207) (End-xyloglucan transferase) (OsXTH8) (OsXRT5) - Oryza sativa (Rice)…	OSJNBb0015N08.5 protein n=3 Tax=Oryza sativa RepID=Q7XNY6_ORYSJ	OSJNBb0015N08.5 [Oryza sativa (japonica cultivar-group)]	XTH13, AtXTH13 | xyloglucan endotransglucosylase/hydrolase 13 | chr5:23302996-23304049 REVERSE LENGTH=284	Putative xyloglucan endotransglucosylase/hydrolase protein 13 OS=Arabidopsis thaliana GN=XTH13 PE=2 SV=1				-	C:cytoplasmic membrane-bounded vesicle; F:catalytic activity	xyloglucan endotransglucosylase hydrolase 7
hv_40008	2.07	0.81	0.30	-0.41	-0.50	-0.48	0.000137787	10_7	cell wall.modification	moderately similar to ( 404) AT5G57550 | Symbols: XTR3 | XTR3 (XYLOGLUCAN ENDOTRANSGLYCOSYLASE 3); hydrolase, acting on glycosyl bonds / xyloglucan:xyloglucosyl transferase | chr5:23305055-23306384 REVERSEmoderately similar to ( 360) BRU1_SOYBN Brassinosteroid-regulated protein BRU1 precursor - Glycine max (Soybean)moderately similar to ( 495) loc_os06g48200 12006.m09346 protein xyloglucan endotr…	Xyloglucan endotransglycosylase (XET) n=1 Tax=Hordeum vulgare RepID=P93671_HORVU	unnamed protein product [Oryza sativa Japonica Group]	XTR3, XTH25 | xyloglucan endotransglucosylase/hydrolase 25 | chr5:23305055-23306384 REVERSE LENGTH=284	Probable xyloglucan endotransglucosylase/hydrolase protein 25 OS=Arabidopsis thaliana GN=XTH25 PE=2 SV=2				EC:3.2.1.0; EC:2.4.1.207	F:hydrolase activity, hydrolyzing O-glycosyl compounds; F:xyloglucan:xyloglucosyl transferase activity; C:cytoplasmic membrane-bounded vesicle; C:cell wall; P:cellular glucan metabolic process; C:apoplast	xyloglucan endotransglycosylase
hv_40009	2.42	0.61	-0.46	-0.74	-0.79	0.39	0.000647763	10_7	cell wall.modification	moderately similar to ( 398) AT5G57550 | Symbols: XTR3 | XTR3 (XYLOGLUCAN ENDOTRANSGLYCOSYLASE 3); hydrolase, acting on glycosyl bonds / xyloglucan:xyloglucosyl transferase | chr5:23305055-23306384 REVERSEmoderately similar to ( 360) BRU1_SOYBN Brassinosteroid-regulated protein BRU1 precursor - Glycine max (Soybean)moderately similar to ( 491) loc_os06g48200 12006.m09346 protein xyloglucan endotr…	Xyloglucan endotransglycosylase (XET) n=1 Tax=Hordeum vulgare RepID=P93671_HORVU	unnamed protein product [Oryza sativa Japonica Group]	XTR3, XTH25 | xyloglucan endotransglucosylase/hydrolase 25 | chr5:23305055-23306384 REVERSE LENGTH=284	Probable xyloglucan endotransglucosylase/hydrolase protein 25 OS=Arabidopsis thaliana GN=XTH25 PE=2 SV=2				EC:3.2.1.0; EC:2.4.1.207	F:hydrolase activity, hydrolyzing O-glycosyl compounds; F:xyloglucan:xyloglucosyl transferase activity; C:cytoplasmic membrane-bounded vesicle; C:cell wall; P:cellular glucan metabolic process; C:apoplast	xyloglucan endotransglycosylase
hv_40604	0.92	0.65	0.40	-0.40	-1.80	-2.09	8.02672e-09	10_7	cell wall.modification	moderately similar to ( 482) AT5G13870 | Symbols: EXGT-A4 | EXGT-A4 (ENDOXYLOGLUCAN TRANSFERASE A4); hydrolase, acting on glycosyl bonds / hydrolase, hydrolyzing O-glycosyl compounds / xyloglucan:xyloglucosyl transferase | chr5:4475089-4476217 REVERSEhighly similar to ( 577) XTH_WHEAT Probable xyloglucan endotransglucosylase/hydrolase precursor (EC 2.4.1.207) - Triticum aestivum (Wheat)highly sim…	Probable xyloglucan endotransglucosylase/hydrolase n=2 Tax=Triticeae RepID=XTH_WHEAT	unnamed protein product [Oryza sativa Japonica Group]	EXGT-A4, XTH5 | xyloglucan endotransglucosylase/hydrolase 5 | chr5:4475089-4476217 REVERSE LENGTH=293	Probable xyloglucan endotransglucosylase/hydrolase OS=Triticum aestivum GN=XTH PE=2 SV=1				EC:3.2.1.0; EC:2.4.1.207	F:hydrolase activity, hydrolyzing O-glycosyl compounds; F:xyloglucan:xyloglucosyl transferase activity; C:cytoplasmic membrane-bounded vesicle; C:cell wall; P:cellular glucan metabolic process; P:cellular cell wall organization; C:apoplast	endoxyloglucan transferase
hv_42486	2.05	1.30	0.58	-1.43	-1.18	-1.09	0.00261909	10_7	cell wall.modification	weakly similar to ( 114) AT2G45110 | Symbols: ATEXPB4, EXPB4, ATHEXP BETA 1.1 | ATEXPB4 (ARABIDOPSIS THALIANA EXPANSIN B4) | chr2:18599575-18601237 FORWARDweakly similar to ( 145) EXB14_ORYSA Putative expansin-B14 precursor (OsEXPB14) (Beta-expansin-14) (OsEXPB16) (OsaEXPb1.14) (OsaEXPb1.18) - Oryza sativa (Rice)weakly similar to ( 145) loc_os02g44106 12002.m09447 protein beta-expansin 4 precurso…	Expansin-B5 n=3 Tax=Oryza sativa RepID=EXPB5_ORYSJ	OSIGBa0143N19.2 [Oryza sativa (indica cultivar-group)]	ATEXPB4, EXPB4, ATHEXP BETA 1.1 | expansin B4 | chr2:18599575-18601237 FORWARD LENGTH=259	Putative expansin-B14 OS=Oryza sativa subsp. japonica GN=EXPB14 PE=3 SV=1					C:cytoplasmic membrane-bounded vesicle; P:sexual reproduction; C:extracellular region	beta-expansin 2
hv_42487	2.60	1.51	0.21	-1.02	-1.22	-0.54	0.000257009	10_7	cell wall.modification	very weakly similar to (96.7) AT2G45110 | Symbols: ATEXPB4, EXPB4, ATHEXP BETA 1.1 | ATEXPB4 (ARABIDOPSIS THALIANA EXPANSIN B4) | chr2:18599575-18601237 FORWARDweakly similar to ( 130) EXB14_ORYSA Putative expansin-B14 precursor (OsEXPB14) (Beta-expansin-14) (OsEXPB16) (OsaEXPb1.14) (OsaEXPb1.18) - Oryza sativa (Rice)weakly similar to ( 130) loc_os02g44106 12002.m09447 protein beta-expansin 4 pre…	Putative uncharacterized protein n=1 Tax=Zea mays RepID=B4FF03_MAIZE	putative beta-expansin [Oryza sativa Japonica Group]	ATEXPB4, EXPB4, ATHEXP BETA 1.1 | expansin B4 | chr2:18599575-18601237 FORWARD LENGTH=259	Putative expansin-B14 OS=Oryza sativa subsp. japonica GN=EXPB14 PE=3 SV=1				-	C:cytoplasmic membrane-bounded vesicle	af391107_1beta-expansin 14
hv_45998	-0.89	1.72	1.38	0.68	-0.51	-2.06	6.90303e-09	10_7	cell wall.modification	moderately similar to ( 247) AT2G45110 | Symbols: ATEXPB4, EXPB4, ATHEXP BETA 1.1 | ATEXPB4 (ARABIDOPSIS THALIANA EXPANSIN B4) | chr2:18599575-18601237 FORWARDmoderately similar to ( 482) EXB12_ORYSA Expansin-B12 precursor (OsEXPB12) (Beta-expansin-12) (OsaEXPb1.17) - Oryza sativa (Rice)moderately similar to ( 493) loc_os03g44290 12003.m35332 protein beta-expansin 4 precursor, putative, expressed…	Putative uncharacterized protein n=1 Tax=Oryza sativa Indica Group RepID=A2XK27_ORYSI	Rare lipoprotein A like double-psi beta-barrel containing protein, expressed [Oryza sativa Japonica Group]	ATEXPB4, EXPB4, ATHEXP BETA 1.1 | expansin B4 | chr2:18599575-18601237 FORWARD LENGTH=259	Expansin-B12 OS=Oryza sativa subsp. japonica GN=EXPB12 PE=2 SV=2
hv_46302	0.06	4.35	3.80	-0.64	-3.73	-3.25	4.2607e-07	10_7	cell wall.modification	moderately similar to ( 266) AT5G39270 | Symbols: ATEXPA22, EXP22, ATEXP22, ATHEXP ALPHA 1.15 | ATEXPA22 (ARABIDOPSIS THALIANA EXPANSIN A22) | chr5:15729118-15730150 REVERSEmoderately similar to ( 255) EXPA6_ORYSA Expansin-A6 precursor (OsEXPA6) (Alpha-expansin-6) (OsEXP6) (OsaEXPa1.24) - Oryza sativa (Rice)moderately similar to ( 255) loc_os03g21820 12003.m07586 protein alpha-expansin 10 precurs…	Expansin EXPA2 n=1 Tax=Triticum aestivum RepID=Q6QFB1_WHEAT	unnamed protein product [Oryza sativa Japonica Group]	ATEXPA22, EXP22, ATEXP22, ATHEXP ALPHA 1.15, EXPA22 | expansin A22 | chr5:15729118-15730150 REVERSE LENGTH=263	Expansin-A22 OS=Arabidopsis thaliana GN=EXPA22 PE=2 SV=2
hv_01220	-1.86	0.06	1.80	1.37	-0.36	-2.91	4.45068e-07	10_8_1	cell wall.pectin*esterases.PME	weakly similar to ( 104) AT2G47280 | Symbols: | pectinesterase | chr2:19416800-19418252 FORWARDweakly similar to ( 154) loc_os07g46190 12007.m08836 protein pectinesterase VGDH2 precursor, putative, expressed no original description	Os07g0655600 protein n=3 Tax=Oryza sativa RepID=Q0D411_ORYSJ	pectin methylesterase-like protein [Oryza sativa Japonica Group]	| Pectin lyase-like superfamily protein | chr2:19416800-19418252 FORWARD LENGTH=336	Probable pectinesterase 66 OS=Arabidopsis thaliana GN=PME66 PE=2 SV=2					C:membrane; C:cytoplasmic membrane-bounded vesicle	pectin methylesterase-like protein
hv_03215	-4.08	-1.56	2.36	3.78	1.25	-7.60	1.03609e-07	10_8_1	cell wall.pectin*esterases.PME	very weakly similar to (96.3) AT4G02330 | Symbols: ATPMEPCRB | ATPMEPCRB; pectinesterase | chr4:1032479-1034928 FORWARDvery weakly similar to (93.2) PME2_CITSI Pectinesterase-2 precursor (EC 3.1.1.11) (Pectin methylesterase) (PE) - Citrus sinensis (Sweet orange)weakly similar to ( 128) loc_os02g54190 12002.m10448 protein pectinesterase-2 precursor, putative, expressed no original description	Pectinesterase n=1 Tax=Triticum turgidum RepID=D8WKY2_TRITU	putative pectinesterase [Oryza sativa Japonica Group]	ATPMEPCRB | Plant invertase/pectin methylesterase inhibitor superfamily | chr4:1032479-1034928 FORWARD LENGTH=573	Probable pectinesterase/pectinesterase inhibitor 41 OS=Arabidopsis thaliana GN=PME41 PE=2 SV=2					F:hydrolase activity; C:mitochondrion	pectin methylesterase
hv_04417	-0.48	0.03	-0.29	1.19	0.52	-1.33	4.28752e-06	10_8_1	cell wall.pectin*esterases.PME	moderately similar to ( 285) AT2G26440 | Symbols: | pectinesterase family protein | chr2:11247407-11249407 FORWARDmoderately similar to ( 233) PME2_CITSI Pectinesterase-2 precursor (EC 3.1.1.11) (Pectin methylesterase) (PE) - Citrus sinensis (Sweet orange)moderately similar to ( 406) loc_os06g09340 12006.m05653 protein pectinesterase U1 precursor, putative, expressed no original description	Os06g0193200 protein n=1 Tax=Oryza sativa Japonica Group RepID=Q69Y54_ORYSJ	putative pectin methylesterase [Oryza sativa Japonica Group]	| Plant invertase/pectin methylesterase inhibitor superfamily | chr2:11247407-11249407 FORWARD LENGTH=547	Probable pectinesterase/pectinesterase inhibitor 12 OS=Arabidopsis thaliana GN=PME12 PE=2 SV=1				EC:3.1.1.11	F:pectinesterase activity; P:cell wall modification; F:aspartyl esterase activity; C:cell wall; F:enzyme inhibitor activity	pectinesterase family protein
hv_07265	3.91	0.09	0.04	0.22	0.49	-0.05	2.05717e-05	10_8_1	cell wall.pectin*esterases.PME	moderately similar to ( 329) AT5G27870 | Symbols: | pectinesterase family protein | chr5:9878991-9881806 REVERSEmoderately similar to ( 295) PME2_CITSI Pectinesterase-2 precursor (EC 3.1.1.11) (Pectin methylesterase) (PE) - Citrus sinensis (Sweet orange)highly similar to ( 528) loc_os03g18860 12003.m07306 protein pectinesterase U1 precursor, putative, expressed no original description	Pectinesterase n=2 Tax=Oryza sativa RepID=Q10MP6_ORYSJ	Os03g0300500 [Oryza sativa Japonica Group]	| Plant invertase/pectin methylesterase inhibitor superfamily | chr5:9878991-9881806 REVERSE LENGTH=732	Putative pectinesterase/pectinesterase inhibitor 28 OS=Arabidopsis thaliana GN=PME28 PE=2 SV=1				EC:3.1.1.11	F:pectinesterase activity; P:cell wall modification; C:cytoplasmic membrane-bounded vesicle; C:plant-type cell wall; F:aspartyl esterase activity; F:enzyme inhibitor activity	pectinesterase family protein
hv_11111	1.41	-2.97	-2.83	0.17	0.19	-0.11	8.23511e-07	10_8_1	cell wall.pectin*esterases.PME	moderately similar to ( 341) AT5G19730 | Symbols: | pectinesterase family protein | chr5:6670562-6673202 FORWARDweakly similar to ( 141) PME1_CITSI Pectinesterase-1 precursor (EC 3.1.1.11) (Pectin methylesterase) (PE) - Citrus sinensis (Sweet orange)moderately similar to ( 376) loc_os05g44600 12005.m08586 protein pectinesterase-2 precursor, putative, expressed no original description	Pectinesterase n=1 Tax=Sorghum bicolor RepID=C5Z1D0_SORBI	unnamed protein product [Oryza sativa Japonica Group]	| Pectin lyase-like superfamily protein | chr5:6670562-6673202 FORWARD LENGTH=383	Probable pectinesterase 53 OS=Arabidopsis thaliana GN=PME53 PE=2 SV=1				EC:3.1.1.11	F:pectinesterase activity; P:cell wall modification; C:cytoplasmic membrane-bounded vesicle; F:aspartyl esterase activity; C:cell wall	pectinesterase ppe8b
hv_14427	0.05	-0.69	-1.54	0.05	1.00	1.14	3.82066e-06	10_8_1	cell wall.pectin*esterases.PME	moderately similar to ( 224) AT5G19730 | Symbols: | pectinesterase family protein | chr5:6670562-6673202 FORWARDmoderately similar to ( 257) loc_os01g53990 12001.m42718 protein pectinesterase-2 precursor, putative, expressed no original description	Pectinesterase n=3 Tax=Oryza sativa RepID=Q8LQ65_ORYSJ	unnamed protein product [Oryza sativa Japonica Group]	| Pectin lyase-like superfamily protein | chr5:6670562-6673202 FORWARD LENGTH=383	Probable pectinesterase 53 OS=Arabidopsis thaliana GN=PME53 PE=2 SV=1				EC:3.1.1.11	F:pectinesterase activity; P:cell wall modification; C:cytoplasmic membrane-bounded vesicle; F:aspartyl esterase activity; C:cell wall	pectinesterase ppe8b
hv_15111	1.56	0.14	-0.09	0.01	-0.33	-0.06	0.00231901	10_8_1	cell wall.pectin*esterases.PME	weakly similar to ( 177) AT3G17060 | Symbols: | pectinesterase family protein | chr3:5816953-5818458 REVERSEvery weakly similar to (89.7) PME2_CITSI Pectinesterase-2 precursor (EC 3.1.1.11) (Pectin methylesterase) (PE) - Citrus sinensis (Sweet orange)moderately similar to ( 277) loc_os03g19610 12003.m07377 protein pectinesterase precursor, putative, expressed no original description	Os03g0309400 protein n=2 Tax=Oryza sativa RepID=Q10MG7_ORYSJ	unnamed protein product [Oryza sativa Japonica Group]	| Pectin lyase-like superfamily protein | chr3:5816953-5818458 REVERSE LENGTH=344	Probable pectinesterase 67 OS=Arabidopsis thaliana GN=PME67 PE=2 SV=1				EC:3.1.1.11	F:pectinesterase activity; P:cell wall modification; F:aspartyl esterase activity; C:cell wall	pectinesterase family protein
hv_17672	-1.03	0.98	2.17	-0.36	-0.26	-0.62	0.000194075	10_8_1	cell wall.pectin*esterases.PME	moderately similar to ( 253) AT1G11580 | Symbols: ATPMEPCRA, PMEPCRA | PMEPCRA (METHYLESTERASE PCR A); enzyme inhibitor/ pectinesterase | chr1:3888730-3890649 FORWARDmoderately similar to ( 233) PME_PRUPE Pectinesterase PPE8B precursor (EC 3.1.1.11) (Pectin methylesterase) (PE) - Prunus persica (Peach)moderately similar to ( 333) loc_os01g57854 12001.m11933 protein pectinesterase-1 precursor, put…	Pectinesterase n=2 Tax=Oryza sativa RepID=Q5ZAW1_ORYSJ	unnamed protein product [Oryza sativa Japonica Group]	ATPMEPCRA, PMEPCRA | methylesterase PCR A | chr1:3888730-3890649 FORWARD LENGTH=557	Pectinesterase 2.2 OS=Solanum lycopersicum GN=PME2.2 PE=3 SV=1				EC:3.1.1.11	F:pectinesterase activity; P:cell wall modification; C:extracellular region; F:aspartyl esterase activity; C:cell wall; P:cellular cell wall organization; F:enzyme inhibitor activity; P:ripening	pectin methylesterase
hv_19450	-1.08	1.79	1.34	0.09	-0.88	-2.47	3.83118e-05	10_8_1	cell wall.pectin*esterases.PME	moderately similar to ( 248) AT3G05610 | Symbols: | pectinesterase family protein | chr3:1625876-1627976 REVERSEmoderately similar to ( 231) PME1_CITSI Pectinesterase-1 precursor (EC 3.1.1.11) (Pectin methylesterase) (PE) - Citrus sinensis (Sweet orange)moderately similar to ( 389) loc_os04g38560 12004.m08845 protein pectinesterase-1 precursor, putative, expressed no original description	Pectinesterase n=2 Tax=Andropogoneae RepID=C5Y9T6_SORBI	OSJNBa0036B21.20 [Oryza sativa (japonica cultivar-group)]	| Plant invertase/pectin methylesterase inhibitor superfamily | chr3:1625876-1627976 REVERSE LENGTH=669	Probable pectinesterase/pectinesterase inhibitor 21 OS=Arabidopsis thaliana GN=PME21 PE=2 SV=2				EC:3.1.1.11	F:pectinesterase activity; P:cell wall modification; C:cytoplasmic membrane-bounded vesicle; F:aspartyl esterase activity; C:cell wall; F:enzyme inhibitor activity	pectin methylesterase1
hv_19529	1.60	-1.81	-0.18	0.62	0.58	-1.53	0.000394862	10_8_1	cell wall.pectin*esterases.PME	weakly similar to ( 149) AT5G47500 | Symbols: | pectinesterase family protein | chr5:19271262-19272845 REVERSEweakly similar to ( 197) loc_os04g46740 12004.m09622 protein pectinesterase-4 precursor, putative, expressed no original description	Pectinesterase n=3 Tax=Oryza sativa RepID=Q7XUL3_ORYSJ	OSJNBa0010H02.16 [Oryza sativa (japonica cultivar-group)]	| Pectin lyase-like superfamily protein | chr5:19271262-19272845 REVERSE LENGTH=362	Probable pectinesterase 68 OS=Arabidopsis thaliana GN=PME68 PE=2 SV=1				EC:3.1.1.11	F:pectinesterase activity; P:cell wall modification; C:membrane; F:aspartyl esterase activity; C:cell wall	pectinesterase u1
hv_19530	2.17	-1.62	-0.09	1.17	-0.16	-0.80	0.000439777	10_8_1	cell wall.pectin*esterases.PME	weakly similar to ( 131) AT5G47500 | Symbols: | pectinesterase family protein | chr5:19271262-19272845 REVERSEmoderately similar to ( 210) loc_os04g46740 12004.m09622 protein pectinesterase-4 precursor, putative, expressed no original description	Pectinesterase n=3 Tax=Oryza sativa RepID=Q7XUL3_ORYSJ	OSJNBa0010H02.16 [Oryza sativa (japonica cultivar-group)]	| Pectin lyase-like superfamily protein | chr5:19271262-19272845 REVERSE LENGTH=362	Probable pectinesterase 68 OS=Arabidopsis thaliana GN=PME68 PE=2 SV=1				EC:3.1.1.11	F:pectinesterase activity; P:cell wall modification; C:membrane; F:aspartyl esterase activity; C:cell wall	pectinesterase family protein
hv_21787	-3.14	1.23	1.81	0.97	-0.70	-3.59	1.62153e-07	10_8_1	cell wall.pectin*esterases.PME	very weakly similar to (94.4) AT2G47280 | Symbols: | pectinesterase | chr2:19416800-19418252 FORWARDvery weakly similar to (93.6) loc_os01g19440 12001.m08481 protein pectinesterase-2 precursor, putative no original description	Putative uncharacterized protein n=1 Tax=Oryza sativa Japonica Group RepID=B9FUM2_ORYSJ	unnamed protein product [Oryza sativa Japonica Group]	| Pectin lyase-like superfamily protein | chr2:19416800-19418252 FORWARD LENGTH=336	Probable pectinesterase 66 OS=Arabidopsis thaliana GN=PME66 PE=2 SV=2					C:cytoplasmic membrane-bounded vesicle	hypothetical protein OsJ_25409 [Oryza sativa Japonica Group]
hv_43017	1.21	0.14	-0.07	-0.01	-0.21	-1.00	4.90099e-08	10_8_1	cell wall.pectin*esterases.PME	moderately similar to ( 202) AT5G09760 | Symbols: | pectinesterase family protein | chr5:3032446-3034364 FORWARDweakly similar to ( 132) PME2_CITSI Pectinesterase-2 precursor (EC 3.1.1.11) (Pectin methylesterase) (PE) - Citrus sinensis (Sweet orange)moderately similar to ( 259) loc_os01g65790 12001.m12687 protein pectinesterase PPE8B precursor, putative, expressed no original description	Pectinesterase n=1 Tax=Zea mays RepID=C4J3B1_MAIZE	putative pectin methylesterase [Oryza sativa Japonica Group]	| Plant invertase/pectin methylesterase inhibitor superfamily | chr5:3032446-3034364 FORWARD LENGTH=551	Probable pectinesterase/pectinesterase inhibitor 51 OS=Arabidopsis thaliana GN=PME51 PE=2 SV=1				EC:3.1.1.11	F:pectinesterase activity; P:cell wall modification; C:plant-type cell wall; F:aspartyl esterase activity	pectinesterase family protein
hv_44897	2.45	1.20	0.67	-0.48	-2.11	-4.30	6.54776e-10	10_8_1	cell wall.pectin*esterases.PME	moderately similar to ( 346) AT2G36710 | Symbols: | pectinesterase family protein | chr2:15389614-15391200 REVERSEweakly similar to ( 154) PME_PRUPE Pectinesterase PPE8B precursor (EC 3.1.1.11) (Pectin methylesterase) (PE) - Prunus persica (Peach)moderately similar to ( 459) loc_os09g39760 12009.m06913 protein pectinesterase-2 precursor, putative, expressed no original description	Pectinesterase n=1 Tax=Sorghum bicolor RepID=C5X6M1_SORBI	unnamed protein product [Oryza sativa Japonica Group]	| Pectin lyase-like superfamily protein | chr2:15389614-15391200 REVERSE LENGTH=407	Probable pectinesterase 15 OS=Arabidopsis thaliana GN=PME15 PE=2 SV=1
hv_00541	5.22	0.18	0.02	-0.12	0.17	0.39	6.50674e-08	10_8_2	cell wall.pectin*esterases.acetyl esterase	moderately similar to ( 348) AT2G46930 | Symbols: | pectinacetylesterase, putative | chr2:19283625-19286090 FORWARDmoderately similar to ( 386) loc_os01g21630 12001.m08647 protein carboxylic ester hydrolase, putative, expressed no original description	Carboxylic ester hydrolase n=2 Tax=Andropogoneae RepID=B6U7Q4_MAIZE	putative pectinacetylesterase precursor [Oryza sativa Japonica Group]	| Pectinacetylesterase family protein | chr2:19283625-19286090 FORWARD LENGTH=416						C:cytoplasmic membrane-bounded vesicle	carboxylic ester hydrolase
hv_00542	-1.79	-0.18	0.61	0.49	0.35	-0.25	1.38084e-06	10_8_2	cell wall.pectin*esterases.acetyl esterase	moderately similar to ( 436) AT2G46930 | Symbols: | pectinacetylesterase, putative | chr2:19283625-19286090 FORWARDmoderately similar to ( 500) loc_os01g21630 12001.m08647 protein carboxylic ester hydrolase, putative, expressed no original description	Os01g0319000 protein n=2 Tax=Oryza sativa RepID=Q94D71_ORYSJ	putative pectinacetylesterase precursor [Oryza sativa Japonica Group]	| Pectinacetylesterase family protein | chr2:19283625-19286090 FORWARD LENGTH=416						C:cytoplasmic membrane-bounded vesicle	carboxylic ester hydrolase
hv_00543	-2.05	-0.54	0.32	0.20	0.53	-0.15	1.125e-06	10_8_2	cell wall.pectin*esterases.acetyl esterase	weakly similar to ( 113) AT3G62060 | Symbols: | pectinacetylesterase family protein | chr3:22980123-22982734 FORWARDweakly similar to ( 124) loc_os01g21630 12001.m08647 protein carboxylic ester hydrolase, putative, expressed no original description	Os01g0319000 protein n=2 Tax=Oryza sativa RepID=Q94D71_ORYSJ	putative pectinacetylesterase precursor [Oryza sativa Japonica Group]	| Pectinacetylesterase family protein | chr3:22980123-22982734 FORWARD LENGTH=419						C:cytoplasmic membrane-bounded vesicle	pectin acetylesterase
hv_04119	-0.65	-0.54	0.73	1.76	0.24	-0.03	0.00155029	10_8_2	cell wall.pectin*esterases.acetyl esterase	highly similar to ( 546) AT1G57590 | Symbols: | carboxylesterase | chr1:21327458-21329707 REVERSEhighly similar to ( 701) loc_os07g44070 12007.m29010 protein carboxylic ester hydrolase, putative, expressed no original description	Putative uncharacterized protein Sb02g040470 n=2 Tax=Andropogoneae RepID=C5X399_SORBI	putative pectinacetylesterase precursor [Oryza sativa Japonica Group]	| Pectinacetylesterase family protein | chr1:21327458-21329707 REVERSE LENGTH=444	Protein notum homolog OS=Mus musculus GN=Notum PE=2 SV=2					C:cytoplasmic membrane-bounded vesicle	hypothetical protein SORBIDRAFT_02g040470 [Sorghum bicolor]
hv_11376	1.22	0.46	0.10	-0.43	-0.09	-0.52	1.18701e-08	10_8_2	cell wall.pectin*esterases.acetyl esterase	weakly similar to ( 183) AT3G09410 | Symbols: | pectinacetylesterase family protein | chr3:2898243-2900984 REVERSEmoderately similar to ( 255) loc_os01g74330 12001.m13459 protein carboxylic ester hydrolase, putative, expressed no original description	Putative uncharacterized protein Sb03g047440 n=1 Tax=Sorghum bicolor RepID=C5XJF0_SORBI	unnamed protein product [Oryza sativa Japonica Group]	| Pectinacetylesterase family protein | chr3:2898243-2900984 REVERSE LENGTH=427						C:mitochondrion; C:plastid	pectinacetylesterase family protein
hv_11505	2.65	1.22	-0.04	0.09	-0.04	-0.05	0.000798267	10_8_2	cell wall.pectin*esterases.acetyl esterase	weakly similar to ( 181) AT3G09405 | Symbols: | FUNCTIONS IN: molecular_function unknown; INVOLVED IN: biological_process unknown; LOCATED IN: cellular_component unknown; CONTAINS InterPro DOMAIN/s: Pectinacetylesterase (InterPro:IPR004963); BEST Arabidopsis thaliana protein match is: pectinacetylesterase family protein (TAIR:AT3G09410.1). | chr3:2895009-2897366 REVERSEmoderately similar to ( 202…	Putative uncharacterized protein n=3 Tax=Vitis vinifera RepID=A5C8P7_VITVI	unnamed protein product [Oryza sativa Japonica Group]	| Pectinacetylesterase family protein | chr3:2895009-2897366 REVERSE LENGTH=409	Protein notum homolog OS=Homo sapiens GN=NOTUM PE=2 SV=2					F:hydrolase activity	carboxylic ester hydrolase
hv_11507	-2.69	-0.05	0.42	0.49	-0.01	-0.94	1.01849e-07	10_8_2	cell wall.pectin*esterases.acetyl esterase	weakly similar to ( 146) AT3G09410 | Symbols: | pectinacetylesterase family protein | chr3:2898243-2900984 REVERSEweakly similar to ( 186) loc_os01g66830 12001.m150799 protein carboxylic ester hydrolase, putative, expressed no original description	Putative uncharacterized protein n=3 Tax=Oryza sativa RepID=B9EVA8_ORYSJ	unnamed protein product [Oryza sativa Japonica Group]	| Pectinacetylesterase family protein | chr3:2898243-2900984 REVERSE LENGTH=427						C:cytoplasmic membrane-bounded vesicle; C:mitochondrion	pectinacetylesterase precursor
hv_11510	-3.19	-0.69	0.35	0.59	0.59	-0.49	2.49583e-06	10_8_2	cell wall.pectin*esterases.acetyl esterase	weakly similar to ( 115) AT3G09410 | Symbols: | pectinacetylesterase family protein | chr3:2898243-2900984 REVERSEweakly similar to ( 140) loc_os01g66850 12001.m43520 protein carboxylic ester hydrolase, putative, expressed no original description	Os01g0892600 protein n=3 Tax=Oryza sativa RepID=Q5JLW5_ORYSJ	unnamed protein product [Oryza sativa Japonica Group]	| Pectinacetylesterase family protein | chr3:2898243-2900984 REVERSE LENGTH=427						C:cytoplasmic membrane-bounded vesicle; C:mitochondrion	pectinacetylesterase precursor
hv_39409	3.94	2.12	0.85	-1.08	-2.10	-4.27	4.86088e-07	10_8_2	cell wall.pectin*esterases.acetyl esterase	moderately similar to ( 486) AT4G19410 | Symbols: | pectinacetylesterase, putative | chr4:10582188-10584766 REVERSEhighly similar to ( 616) loc_os04g51340 12004.m10030 protein pectinacetylesterase precursor, putative, expressed no original description	OSJNBa0041A02.14 protein n=2 Tax=Oryza sativa RepID=Q7XTQ4_ORYSJ	OSJNBa0041A02.14 [Oryza sativa (japonica cultivar-group)]	| Pectinacetylesterase family protein | chr4:10582188-10584766 REVERSE LENGTH=391	Protein notum homolog OS=Mus musculus GN=Notum PE=2 SV=2				-	C:membrane; C:cytoplasmic membrane-bounded vesicle; C:mitochondrion	hypothetical protein OsI_17271 [Oryza sativa Indica Group]
hv_09050	1.21	-0.11	-0.53	0.05	-0.40	0.17	0.000171751	11_1_1	lipid metabolism.FA synthesis and FA elongation.Acetyl CoA Carboxylation	very weakly similar to (85.5) AT1G36160 | Symbols: ACC1, AT-ACC1, EMB22, GK, PAS3 | ACC1 (ACETYL-COENZYME A CARBOXYLASE 1); acetyl-CoA carboxylase | chr1:13534196-13543773 FORWARDweakly similar to ( 128) loc_os10g21910 12010.m65459 protein acetyl-coenzyme A carboxylase ACC1A, putative, expressed no original description	Acetyl-CoA carboxylase (Fragment) n=1 Tax=Alopecurus myosuroides RepID=Q5CCG4_ALOMY	Os10g0363300 [Oryza sativa Japonica Group]	ACC1 | acetyl-CoA carboxylase 1 | chr1:13534196-13543773 FORWARD LENGTH=2254					EC:6.3.4.14; EC:6.4.1.2	P:fatty acid biosynthetic process; C:biotin carboxylase complex; F:ATP binding; F:biotin carboxylase activity; F:biotin binding; F:acetyl-CoA carboxylase activity	cytosolic acetyl- carboxylase
hv_22782	1.08	0.94	0.68	-0.67	-1.76	-0.53	0.00188379	11_1_1	lipid metabolism.FA synthesis and FA elongation.Acetyl CoA Carboxylation	highly similar to ( 948) AT1G36160 | Symbols: ACC1, AT-ACC1, EMB22, GK, PAS3 | ACC1 (ACETYL-COENZYME A CARBOXYLASE 1); acetyl-CoA carboxylase | chr1:13534196-13543773 FORWARDnearly identical (1142) loc_os05g22940 12005.m06590 protein acetyl-coenzyme A carboxylase, putative, expressed no original description	Plastid acetyl-CoA carboxylases (Fragment) n=1 Tax=Triticum aestivum RepID=A7Y952_WHEAT	putative acetyl-CoA carboxylase [Oryza sativa Japonica Group]	ACC1 | acetyl-CoA carboxylase 1 | chr1:13534196-13543773 FORWARD LENGTH=2254	Acetyl-CoA carboxylase OS=Dictyostelium discoideum GN=accA PE=3 SV=1					F:ATP binding; F:ligase activity; P:metabolic process; F:catalytic activity; F:biotin binding; P:fatty acid biosynthetic process; F:acetyl-CoA carboxylase activity	plastid acetyl- carboxylase
hv_22784	1.85	0.95	0.32	-0.94	-2.31	-2.18	5.70081e-06	11_1_1	lipid metabolism.FA synthesis and FA elongation.Acetyl CoA Carboxylation	very weakly similar to (87.4) AT1G36160 | Symbols: ACC1, AT-ACC1, EMB22, GK, PAS3 | ACC1 (ACETYL-COENZYME A CARBOXYLASE 1); acetyl-CoA carboxylase | chr1:13534196-13543773 FORWARDweakly similar to ( 137) loc_os10g21910 12010.m65459 protein acetyl-coenzyme A carboxylase ACC1A, putative, expressed no original description	Cytosolic acetyl-CoA carboxylase n=8 Tax=Triticeae RepID=B2ZGL5_WHEAT	putative acetyl-CoA carboxylase [Oryza sativa Japonica Group]	ACC1 | acetyl-CoA carboxylase 1 | chr1:13534196-13543773 FORWARD LENGTH=2254						F:ATP binding; F:ligase activity; P:metabolic process; F:catalytic activity; F:biotin binding; P:fatty acid biosynthetic process; F:acetyl-CoA carboxylase activity	cytosolic acetyl- carboxylase
hv_22786	1.94	0.65	0.08	-0.87	-2.54	-2.27	0.00152086	11_1_1	lipid metabolism.FA synthesis and FA elongation.Acetyl CoA Carboxylation	highly similar to ( 749) AT1G36180 | Symbols: ACC2 | ACC2 (ACETYL-COA CARBOXYLASE 2); acetyl-CoA carboxylase | chr1:13546047-13547853 FORWARDhighly similar to ( 914) loc_os10g21910 12010.m65459 protein acetyl-coenzyme A carboxylase ACC1A, putative, expressed no original description	Acetyl-CoA carboxylase (Fragment) n=1 Tax=Hordeum vulgare RepID=Q40010_HORVU	putative acetyl-CoA carboxylase [Oryza sativa Japonica Group]	ACC2 | acetyl-CoA carboxylase 2 | chr1:13546047-13558339 FORWARD LENGTH=2355	Acetyl-CoA carboxylase 2 OS=Homo sapiens GN=ACACB PE=1 SV=3					F:ATP binding; F:ligase activity; P:metabolic process; F:catalytic activity; F:biotin binding; P:fatty acid biosynthetic process; F:acetyl-CoA carboxylase activity	cytosolic acetyl- carboxylase
hv_22787	1.20	0.91	0.35	-0.48	-1.28	-1.85	8.53885e-08	11_1_1	lipid metabolism.FA synthesis and FA elongation.Acetyl CoA Carboxylation	weakly similar to ( 154) AT1G36160 | Symbols: ACC1, AT-ACC1, EMB22, GK, PAS3 | ACC1 (ACETYL-COENZYME A CARBOXYLASE 1); acetyl-CoA carboxylase | chr1:13534196-13543773 FORWARDweakly similar to ( 197) loc_os05g22940 12005.m06590 protein acetyl-coenzyme A carboxylase, putative, expressed no original description	Acetyl-coenzyme A carboxylase n=15 Tax=Panicoideae RepID=Q41743_MAIZE	putative acetyl-CoA carboxylase [Oryza sativa Japonica Group]	ACC1 | acetyl-CoA carboxylase 1 | chr1:13534196-13543773 FORWARD LENGTH=2254						F:ATP binding; F:ligase activity; P:metabolic process; F:catalytic activity; F:biotin binding; P:fatty acid biosynthetic process; F:acetyl-CoA carboxylase activity	plastid acetyl- carboxylase
hv_22788	2.37	1.69	0.70	-0.57	-1.84	-2.36	1.876e-07	11_1_1	lipid metabolism.FA synthesis and FA elongation.Acetyl CoA Carboxylation	weakly similar to ( 167) AT1G36160 | Symbols: ACC1, AT-ACC1, EMB22, GK, PAS3 | ACC1 (ACETYL-COENZYME A CARBOXYLASE 1); acetyl-CoA carboxylase | chr1:13534196-13543773 FORWARDweakly similar to ( 182) loc_os10g21910 12010.m65459 protein acetyl-coenzyme A carboxylase ACC1A, putative, expressed no original description	F5J5.19 n=6 Tax=Brassicaceae RepID=Q9SKV1_ARATH	putative acetyl-CoA carboxylase [Oryza sativa Japonica Group]	ACC1 | acetyl-CoA carboxylase 1 | chr1:13534196-13543773 FORWARD LENGTH=2254	Acetyl-CoA carboxylase OS=Schizosaccharomyces pombe GN=cut6 PE=1 SV=2					F:ATP binding; F:ligase activity; P:metabolic process; F:catalytic activity; F:biotin binding; P:fatty acid biosynthetic process; F:acetyl-CoA carboxylase activity	cytosolic acetyl- carboxylase
hv_22789	0.82	0.22	0.25	0.24	-1.72	-1.82	0.000658662	11_1_1	lipid metabolism.FA synthesis and FA elongation.Acetyl CoA Carboxylation	moderately similar to ( 362) AT1G36180 | Symbols: ACC2 | ACC2 (ACETYL-COA CARBOXYLASE 2); acetyl-CoA carboxylase | chr1:13546047-13547853 FORWARDhighly similar to ( 616) loc_os05g22940 12005.m06590 protein acetyl-coenzyme A carboxylase, putative, expressed no original description	Acetyl-CoA carboxylase (Fragment) n=5 Tax=Avena sativa RepID=Q9ZPN1_AVESA	putative acetyl-CoA carboxylase [Oryza sativa Japonica Group]	ACC2 | acetyl-CoA carboxylase 2 | chr1:13546047-13558339 FORWARD LENGTH=2355	Acetyl-CoA carboxylase 2 OS=Homo sapiens GN=ACACB PE=1 SV=3					F:ATP binding; F:ligase activity; P:metabolic process; F:catalytic activity; F:biotin binding; P:fatty acid biosynthetic process; F:acetyl-CoA carboxylase activity	plastid acetyl- carboxylase
hv_03581	-0.50	-0.81	-0.54	0.52	0.76	1.49	4.33378e-05	11_1_10	lipid metabolism.FA synthesis and FA elongation.beta ketoacyl CoA synthase	moderately similar to ( 249) AT1G01120 | Symbols: KCS1 | KCS1 (3-KETOACYL-COA SYNTHASE 1); acyltransferase/ fatty acid elongase | chr1:57392-58978 REVERSEmoderately similar to ( 485) loc_os09g19650 12009.m05173 protein expressed protein no original description	3-ketoacyl-CoA synthase n=3 Tax=Andropogoneae RepID=C5XAM8_SORBI	putative FAE1 [Oryza sativa Japonica Group]	KCS1 | 3-ketoacyl-CoA synthase 1 | chr1:57392-58978 REVERSE LENGTH=528	3-ketoacyl-CoA synthase 1 OS=Arabidopsis thaliana GN=KCS1 PE=1 SV=1				EC:2.3.1.0	F:transferase activity, transferring acyl groups other than amino-acyl groups; P:fatty acid biosynthetic process; C:cytoplasmic membrane-bounded vesicle; C:membrane; C:plastid	fatty acid elongase
hv_03582	-0.10	-3.36	-1.85	-0.11	1.10	1.44	9.67343e-06	11_1_10	lipid metabolism.FA synthesis and FA elongation.beta ketoacyl CoA synthase	weakly similar to ( 130) AT4G34510 | Symbols: KCS17 | KCS17 (3-KETOACYL-COA SYNTHASE 17); acyltransferase/ catalytic/ transferase, transferring acyl groups other than amino-acyl groups | chr4:16491796-16493259 FORWARDmoderately similar to ( 208) loc_os09g19650 12009.m05173 protein expressed protein no original description	3-ketoacyl-CoA synthase n=2 Tax=Oryza sativa RepID=Q6K558_ORYSJ	putative FAE1 [Oryza sativa Japonica Group]	KCS17 | 3-ketoacyl-CoA synthase 17 | chr4:16491796-16493259 FORWARD LENGTH=487	Probable 3-ketoacyl-CoA synthase 2 OS=Arabidopsis thaliana GN=KCS2 PE=2 SV=1				EC:2.3.1.0	F:transferase activity, transferring acyl groups other than amino-acyl groups; P:fatty acid biosynthetic process; C:cytoplasmic membrane-bounded vesicle; C:membrane; C:plastid	3-ketoacyl- synthase 2
hv_04227	0.33	-1.54	-0.67	0.44	-0.03	-0.05	2.82238e-07	11_1_10	lipid metabolism.FA synthesis and FA elongation.beta ketoacyl CoA synthase	moderately similar to ( 369) AT2G26640 | Symbols: KCS11 | KCS11 (3-KETOACYL-COA SYNTHASE 11); acyltransferase/ catalytic/ transferase, transferring acyl groups other than amino-acyl groups | chr2:11330094-11331623 FORWARDmoderately similar to ( 395) loc_os06g39750 12006.m091730 protein fatty acid elongase, putative, expressed no original description	3-ketoacyl-CoA synthase n=5 Tax=Poaceae RepID=Q69X62_ORYSJ	putative beta-ketoacyl-CoA synthase [Oryza sativa Japonica Group]	KCS11 | 3-ketoacyl-CoA synthase 11 | chr2:11330094-11331623 FORWARD LENGTH=509	3-ketoacyl-CoA synthase 11 OS=Arabidopsis thaliana GN=KCS11 PE=1 SV=1					F:acyltransferase activity; C:membrane; P:fatty acid biosynthetic process	fatty acid elongase
hv_13482	0.08	-1.45	-0.39	0.52	0.04	0.83	0.000407683	11_1_10	lipid metabolism.FA synthesis and FA elongation.beta ketoacyl CoA synthase	moderately similar to ( 306) AT2G26640 | Symbols: KCS11 | KCS11 (3-KETOACYL-COA SYNTHASE 11); acyltransferase/ catalytic/ transferase, transferring acyl groups other than amino-acyl groups | chr2:11330094-11331623 FORWARDmoderately similar to ( 354) loc_os05g49900 12005.m09060 protein fatty acid elongase, putative, expressed no original description	3-ketoacyl-CoA synthase n=1 Tax=Sorghum bicolor RepID=C5YW23_SORBI	unnamed protein product [Oryza sativa Japonica Group]	KCS11 | 3-ketoacyl-CoA synthase 11 | chr2:11330094-11331623 FORWARD LENGTH=509	3-ketoacyl-CoA synthase 11 OS=Arabidopsis thaliana GN=KCS11 PE=1 SV=1				EC:2.3.1.0	C:membrane; P:fatty acid biosynthetic process; F:transferase activity, transferring acyl groups other than amino-acyl groups	fatty acid elongase
hv_13483	1.49	-0.55	0.01	0.25	-0.08	-0.08	5.26586e-09	11_1_10	lipid metabolism.FA synthesis and FA elongation.beta ketoacyl CoA synthase	moderately similar to ( 281) AT1G04220 | Symbols: KCS2 | KCS2 (3-KETOACYL-COA SYNTHASE 2); fatty acid elongase | chr1:1119853-1122483 REVERSEmoderately similar to ( 284) loc_os05g49900 12005.m09060 protein fatty acid elongase, putative, expressed no original description	PREDICTED: hypothetical protein n=1 Tax=Vitis vinifera RepID=UPI00015C8F6C	unnamed protein product [Oryza sativa Japonica Group]	KCS2 | 3-ketoacyl-CoA synthase 2 | chr1:1119853-1122483 REVERSE LENGTH=528	3-ketoacyl-CoA synthase 17 OS=Arabidopsis thaliana GN=KCS17 PE=2 SV=2				EC:2.3.1.0	C:membrane; P:fatty acid biosynthetic process; F:transferase activity, transferring acyl groups other than amino-acyl groups	beta-ketoacyl-coa synthase family protein
hv_17508	4.85	1.57	-0.33	-0.57	-0.13	0.38	1.17666e-07	11_1_10	lipid metabolism.FA synthesis and FA elongation.beta ketoacyl CoA synthase	weakly similar to ( 162) AT2G28630 | Symbols: KCS12 | KCS12 (3-KETOACYL-COA SYNTHASE 12); acyltransferase/ catalytic/ transferase, transferring acyl groups other than amino-acyl groups | chr2:12275719-12277149 REVERSEmoderately similar to ( 205) loc_os10g33370 12010.m06165 protein acyltransferase, putative, expressed no original description	3-ketoacyl-CoA synthase n=2 Tax=Oryza sativa RepID=Q7XDH2_ORYSJ	unnamed protein product [Oryza sativa Japonica Group]	KCS12 | 3-ketoacyl-CoA synthase 12 | chr2:12275719-12277149 REVERSE LENGTH=476	3-ketoacyl-CoA synthase 12 OS=Arabidopsis thaliana GN=KCS12 PE=2 SV=1					P:fatty acid biosynthetic process; F:acyltransferase activity; C:membrane; C:mitochondrion	hypothetical protein OsJ_31866 [Oryza sativa Japonica Group]
hv_18119	-0.46	-0.71	0.65	0.90	0.62	-0.15	0.00092984	11_1_10	lipid metabolism.FA synthesis and FA elongation.beta ketoacyl CoA synthase	weakly similar to ( 104) AT2G28630 | Symbols: KCS12 | KCS12 (3-KETOACYL-COA SYNTHASE 12); acyltransferase/ catalytic/ transferase, transferring acyl groups other than amino-acyl groups | chr2:12275719-12277149 REVERSEweakly similar to ( 167) loc_os03g26530 12003.m07989 protein acyltransferase, putative, expressed no original description	3-ketoacyl-CoA synthase n=2 Tax=Oryza sativa Japonica Group RepID=Q75M74_ORYSJ	unnamed protein product [Oryza sativa Japonica Group]	KCS12 | 3-ketoacyl-CoA synthase 12 | chr2:12275719-12277149 REVERSE LENGTH=476	3-ketoacyl-CoA synthase 12 OS=Arabidopsis thaliana GN=KCS12 PE=2 SV=1					C:cytoplasmic membrane-bounded vesicle; P:metabolic process	Os03g0382100 [Oryza sativa Japonica Group]
hv_21846	3.09	2.06	1.12	-1.11	-3.30	-3.31	2.99308e-10	11_1_10	lipid metabolism.FA synthesis and FA elongation.beta ketoacyl CoA synthase	weakly similar to ( 182) AT2G26640 | Symbols: KCS11 | KCS11 (3-KETOACYL-COA SYNTHASE 11); acyltransferase/ catalytic/ transferase, transferring acyl groups other than amino-acyl groups | chr2:11330094-11331623 FORWARDmoderately similar to ( 210) loc_os03g06700 12003.m06188 protein fatty acid elongase, putative, expressed no original description	3-ketoacyl-CoA synthase n=1 Tax=Oryza sativa Indica Group RepID=A2XCU5_ORYSI	unnamed protein product [Oryza sativa Japonica Group]	KCS11 | 3-ketoacyl-CoA synthase 11 | chr2:11330094-11331623 FORWARD LENGTH=509	3-ketoacyl-CoA synthase 11 OS=Arabidopsis thaliana GN=KCS11 PE=1 SV=1				EC:2.3.1.0	F:transferase activity, transferring acyl groups other than amino-acyl groups; P:fatty acid biosynthetic process; C:cytoplasmic membrane-bounded vesicle; C:membrane; C:mitochondrion	fatty acid elongase
hv_21849	2.05	0.29	0.06	-0.37	0.21	-0.17	9.62922e-06	11_1_10	lipid metabolism.FA synthesis and FA elongation.beta ketoacyl CoA synthase	very weakly similar to (84.0) loc_os03g06700 12003.m06188 protein fatty acid elongase, putative, expressed no original description	3-ketoacyl-CoA synthase n=1 Tax=Oryza sativa Japonica Group RepID=Q8H7Z0_ORYSJ	unnamed protein product [Oryza sativa Japonica Group]						EC:2.3.1.0	F:transferase activity, transferring acyl groups other than amino-acyl groups; P:fatty acid biosynthetic process; C:membrane; C:mitochondrion	fatty acid elongase
hv_23653	-0.34	-2.02	-0.32	0.75	0.14	0.40	8.58293e-08	11_1_10	lipid metabolism.FA synthesis and FA elongation.beta ketoacyl CoA synthase	moderately similar to ( 380) AT5G43760 | Symbols: KCS20 | KCS20 (3-KETOACYL-COA SYNTHASE 20); fatty acid elongase | chr5:17585903-17588486 FORWARDmoderately similar to ( 447) loc_os11g37900 12011.m07636 protein fatty acid elongase, putative, expressed no original description	3-ketoacyl-CoA synthase n=4 Tax=Oryza sativa RepID=Q2R1V7_ORYSJ	Beta-ketoacyl-CoA synthase, putative, expressed [Oryza sativa Japonica Group]	KCS20 | 3-ketoacyl-CoA synthase 20 | chr5:17585903-17588486 FORWARD LENGTH=529	3-ketoacyl-CoA synthase 19 OS=Arabidopsis thaliana GN=KCS19 PE=2 SV=1					F:transferase activity; C:cytoplasmic membrane-bounded vesicle; P:fatty acid biosynthetic process; C:membrane; C:mitochondrion; P:lipid biosynthetic process; F:catalytic activity; F:transferase activity, transferring acyl groups other than amino-acyl groups; F:acyltransferase activity; P:metabolic process	beta-ketoacyl- expressed
hv_37124	-1.10	0.20	-1.32	-0.74	0.72	1.91	8.3212e-05	11_1_10	lipid metabolism.FA synthesis and FA elongation.beta ketoacyl CoA synthase	highly similar to ( 567) AT1G68530 | Symbols: CUT1, POP1, CER6, G2, KCS6 | KCS6 (3-KETOACYL-COA SYNTHASE 6); catalytic/ transferase, transferring acyl groups other than amino-acyl groups | chr1:25713600-25714733 REVERSEhighly similar to ( 790) loc_os06g14810 12006.m06196 protein 3-ketoacyl-CoA synthase, putative, expressed no original description	3-ketoacyl-CoA synthase n=2 Tax=Oryza sativa RepID=Q5Z7E7_ORYSJ	putative very-long-chain fatty acid condensing enzyme CUT1 [Oryza sativa Japonica Group]	CUT1, POP1, CER6, G2, KCS6 | 3-ketoacyl-CoA synthase 6 | chr1:25712881-25714733 REVERSE LENGTH=497	3-ketoacyl-CoA synthase 6 OS=Arabidopsis thaliana GN=CUT1 PE=1 SV=1				EC:2.3.1.0	C:membrane; P:fatty acid biosynthetic process; F:transferase activity, transferring acyl groups other than amino-acyl groups	very long chain fatty acid condensing enzyme cut1 1
hv_39054	1.86	-0.02	-0.03	0.39	-0.21	-1.90	2.27021e-08	11_1_10	lipid metabolism.FA synthesis and FA elongation.beta ketoacyl CoA synthase	highly similar to ( 551) AT2G26250 | Symbols: FDH, KCS10 | KCS10 (3-KETOACYL-COA SYNTHASE 10); acyltransferase/ catalytic/ transferase, transferring acyl groups other than amino-acyl groups | chr2:11170799-11173059 REVERSEhighly similar to ( 721) loc_os03g08360 12003.m35563 protein fiddlehead-like protein, putative, expressed no original description	3-ketoacyl-CoA synthase n=7 Tax=Poaceae RepID=Q8H7L2_ORYSJ	unnamed protein product [Oryza sativa Japonica Group]	FDH, KCS10 | 3-ketoacyl-CoA synthase 10 | chr2:11170799-11173059 REVERSE LENGTH=550	3-ketoacyl-CoA synthase 10 OS=Arabidopsis thaliana GN=FDH PE=1 SV=2				EC:2.3.1.0	C:membrane; P:fatty acid biosynthetic process; F:transferase activity, transferring acyl groups other than amino-acyl groups	fiddlehead-like protein
hv_42568	0.01	0.88	1.02	-0.14	-1.47	-2.14	3.08741e-07	11_1_10	lipid metabolism.FA synthesis and FA elongation.beta ketoacyl CoA synthase	moderately similar to ( 236) AT2G28630 | Symbols: KCS12 | KCS12 (3-KETOACYL-COA SYNTHASE 12); acyltransferase/ catalytic/ transferase, transferring acyl groups other than amino-acyl groups | chr2:12275719-12277149 REVERSEmoderately similar to ( 337) loc_os02g56860 12002.m10708 protein acyltransferase, putative, expressed no original description	3-ketoacyl-CoA synthase n=2 Tax=Oryza sativa RepID=Q6K3E6_ORYSJ	putative fatty acid elongase 3-ketoacyl-CoA synthase 1 [Oryza sativa Japonica Group]	KCS12 | 3-ketoacyl-CoA synthase 12 | chr2:12275719-12277149 REVERSE LENGTH=476	3-ketoacyl-CoA synthase 12 OS=Arabidopsis thaliana GN=KCS12 PE=2 SV=1				EC:2.3.1.0	F:transferase activity, transferring acyl groups other than amino-acyl groups; P:fatty acid biosynthetic process; C:cytoplasmic membrane-bounded vesicle; C:membrane	hypothetical protein OsI_09409 [Oryza sativa Indica Group]
hv_02518	-0.05	1.35	1.09	0.08	-0.45	-0.96	1.00495e-06	11_1_12	lipid metabolism.FA synthesis and FA elongation.ACP protein	weakly similar to ( 118) AT1G54580 | Symbols: ACP2 | ACP2 (ACYL CARRIER PROTEIN 2); acyl carrier | chr1:20389572-20390770 FORWARDmoderately similar to ( 218) ACP2_HORVU Acyl carrier protein 2, chloroplast precursor (Acyl carrier protein II) (ACP II) - Hordeum vulgare (Barley)weakly similar to ( 166) loc_os08g43580 12008.m26784 protein acyl carrier protein 3, chloroplast precursor, putative, expre…	Acyl carrier protein 2, chloroplastic n=1 Tax=Hordeum vulgare RepID=ACP2_HORVU	putative acyl carrier protein III, chloroplast precursor (ACP III) [Oryza sativa Japonica Group]	ACP2 | acyl carrier protein 2 | chr1:20389572-20390770 FORWARD LENGTH=136	Acyl carrier protein 2, chloroplastic OS=Hordeum vulgare GN=ACL1.2 PE=1 SV=2					P:fatty acid biosynthetic process; F:acyl carrier activity; F:cofactor binding; C:chloroplast; F:phosphopantetheine binding	acyl carrier protein 3
hv_02519	1.57	0.55	0.05	-0.11	-0.28	-0.70	7.81266e-08	11_1_12	lipid metabolism.FA synthesis and FA elongation.ACP protein	very weakly similar to (99.0) ACP3_HORVU Acyl carrier protein 3, chloroplast precursor (Acyl carrier protein III) (ACP III) - Hordeum vulgare (Barley)very weakly similar to (82.8) loc_os08g43580 12008.m26784 protein acyl carrier protein 3, chloroplast precursor, putative, expressed no original description	Acyl carrier protein 3, chloroplastic n=1 Tax=Hordeum vulgare RepID=ACP3_HORVU	putative acyl carrier protein III, chloroplast precursor (ACP III) [Oryza sativa Japonica Group]		Acyl carrier protein 3, chloroplastic OS=Hordeum vulgare GN=ACL1.3 PE=1 SV=2					P:fatty acid biosynthetic process; F:acyl carrier activity; F:cofactor binding; C:chloroplast; F:phosphopantetheine binding	acyl carrier protein 3
hv_02520	0.67	0.55	-0.05	-0.36	-0.75	-1.18	0.000342629	11_1_12	lipid metabolism.FA synthesis and FA elongation.ACP protein	weakly similar to ( 121) AT1G54580 | Symbols: ACP2 | ACP2 (ACYL CARRIER PROTEIN 2); acyl carrier | chr1:20389572-20390770 FORWARDmoderately similar to ( 253) ACP3_HORVU Acyl carrier protein 3, chloroplast precursor (Acyl carrier protein III) (ACP III) - Hordeum vulgare (Barley)moderately similar to ( 214) loc_os08g43580 12008.m26784 protein acyl carrier protein 3, chloroplast precursor, putative,…	Acyl carrier protein 3, chloroplastic n=1 Tax=Hordeum vulgare RepID=ACP3_HORVU	putative acyl carrier protein III, chloroplast precursor (ACP III) [Oryza sativa Japonica Group]	ACP2 | acyl carrier protein 2 | chr1:20389572-20390770 FORWARD LENGTH=136	Acyl carrier protein 3, chloroplastic OS=Hordeum vulgare GN=ACL1.3 PE=1 SV=2					P:fatty acid biosynthetic process; F:acyl carrier activity; F:cofactor binding; C:chloroplast; F:phosphopantetheine binding	acyl carrier protein 3
hv_17517	1.17	0.04	0.20	-0.07	0.00	-0.75	5.27775e-07	11_1_12	lipid metabolism.FA synthesis and FA elongation.ACP protein	weakly similar to ( 113) AT4G25050 | Symbols: ACP4 | ACP4 (acyl carrier protein 4); acyl carrier | chr4:12870178-12871024 FORWARDmoderately similar to ( 244) ACP1_HORVU Acyl carrier protein 1, chloroplast precursor (Acyl carrier protein I) (ACP I) - Hordeum vulgare (Barley)weakly similar to ( 186) loc_os12g34890 12012.m07282 protein acyl carrier protein 1, chloroplast precursor, putative, express…	Acyl carrier protein 1, chloroplastic n=1 Tax=Hordeum vulgare RepID=ACP1_HORVU	unnamed protein product [Oryza sativa Japonica Group]	ACP4 | acyl carrier protein 4 | chr4:12870178-12871024 FORWARD LENGTH=137	Acyl carrier protein 1, chloroplastic OS=Hordeum vulgare GN=ACL1.1 PE=1 SV=2					P:fatty acid biosynthetic process; F:acyl carrier activity; F:cofactor binding; C:chloroplast; F:phosphopantetheine binding	acp1_horvu ame: full=acyl carrier protein chloroplastic short=acp i short=acyl carrier protein i flags: precursor
hv_30606	0.77	0.42	0.18	-0.17	-0.91	-0.46	0.0036923	11_1_12	lipid metabolism.FA synthesis and FA elongation.ACP protein	weakly similar to ( 101) AT3G05020 | Symbols: ACP1, ACP | ACP1 (acyl carrier protein 1); acyl carrier | chr3:1391863-1392878 REVERSEweakly similar to ( 130) ACP5_BRANA Acyl carrier protein, chloroplast precursor (ACP) (Clones 28F10, 10H11/11D11, 34F12 and 04F05/05E01) - Brassica napus (Rape) no original description	Acyl carrier protein, chloroplastic n=6 Tax=Brassica RepID=ACP5_BRANA		ACP1, ACP | acyl carrier protein 1 | chr3:1391863-1392878 REVERSE LENGTH=137	Acyl carrier protein, chloroplastic OS=Brassica napus GN=ACL1.C1 PE=2 SV=1
hv_03490	0.18	0.41	0.23	-0.35	-0.36	-1.22	1.37003e-05	11_1_13	lipid metabolism.FA synthesis and FA elongation.acyl-CoA binding protein	weakly similar to ( 120) AT5G04420 | Symbols: | kelch repeat-containing protein | chr5:1246867-1249455 REVERSEweakly similar to ( 184) loc_os02g57690 12002.m100418 protein acyl-CoA binding protein, putative, expressed no original description	Putative uncharacterized protein Sb04g037760 n=1 Tax=Sorghum bicolor RepID=C5XW18_SORBI	acyl-CoA binding protein-like [Oryza sativa Japonica Group]	| Galactose oxidase/kelch repeat superfamily protein | chr5:1246867-1249455 REVERSE LENGTH=514	Acyl-CoA-binding domain-containing protein 4 OS=Arabidopsis thaliana GN=ACBP4 PE=1 SV=1					C:cytosol; C:nucleus; F:protein binding	kelch repeat-containing protein
hv_41440	1.36	0.61	-0.50	-0.22	-1.14	-0.07	0.00479424	11_1_13	lipid metabolism.FA synthesis and FA elongation.acyl-CoA binding protein	moderately similar to ( 201) AT5G18590 | Symbols: | kelch repeat-containing protein | chr5:6178516-6182186 REVERSEmoderately similar to ( 333) loc_os11g43590 12011.m080057 protein ranGAP1 interacting protein, putative, expressed no original description	Kelch motif family protein, expressed n=2 Tax=Oryza sativa Japonica Group RepID=Q2R069_ORYSJ	Os11g0657000 [Oryza sativa Japonica Group]	| Galactose oxidase/kelch repeat superfamily protein | chr5:6178516-6182186 REVERSE LENGTH=708	Acyl-CoA-binding domain-containing protein 4 OS=Arabidopsis thaliana GN=ACBP4 PE=1 SV=1				-	F:protein binding; C:mitochondrion	kelch motif family expressed
hv_21970	-3.61	-2.19	-0.87	1.23	1.71	1.26	1.66408e-08	11_1_15	lipid metabolism.FA synthesis and FA elongation.ACP desaturase	moderately similar to ( 369) AT3G02620 | Symbols: | acyl-(acyl-carrier-protein) desaturase, putative / stearoyl-ACP desaturase, putative | chr3:560256-561760 FORWARDmoderately similar to ( 375) STAD_RICCO Acyl-[acyl-carrier-protein] desaturase, chloroplast precursor (EC 1.14.19.2) (Stearoyl-ACP desaturase) (Delta(9) stearoyl-acyl carrier protein desaturase) - Ricinus communis (Castor bean)highly …	Acyl-desaturase, chloroplast,putative,expressed n=1 Tax=Triticum aestivum RepID=D8L9I3_WHEAT	unnamed protein product [Oryza sativa Japonica Group]	| Plant stearoyl-acyl-carrier-protein desaturase family protein | chr3:560256-561760 FORWARD LENGTH=403	Acyl-[acyl-carrier-protein] desaturase 4, chloroplastic OS=Oryza sativa subsp. japonica GN=Os03g0423300 PE=2 SV=1					F:oxidoreductase activity; P:metabolic process; C:plastid	acyl- chloroplast
hv_24641	1.68	1.17	-0.23	-0.94	0.26	-1.22	0.000312152	11_1_15	lipid metabolism.FA synthesis and FA elongation.ACP desaturase	moderately similar to ( 349) AT3G02630 | Symbols: | acyl-(acyl-carrier-protein) desaturase, putative / stearoyl-ACP desaturase, putative | chr3:562164-564524 FORWARDmoderately similar to ( 374) STAD_ORYSA Acyl-[acyl-carrier-protein] desaturase, chloroplast precursor (EC 1.14.19.2) (Stearoyl-ACP desaturase) - Oryza sativa (Rice)moderately similar to ( 375) loc_os04g31070 12004.m08210 protein acyl-…	Acyl-[acyl-carrier-protein] desaturase 5, chloroplastic n=5 Tax=Poaceae RepID=STAD5_ORYSJ	RecName: Full=Acyl-[acyl-carrier-protein] desaturase 5, chloroplastic; AltName: Full=Stearoyl-ACP desaturase 5; Flags: Precursor	| Plant stearoyl-acyl-carrier-protein desaturase family protein | chr3:562164-564524 FORWARD LENGTH=396	Acyl-[acyl-carrier-protein] desaturase 5, chloroplastic OS=Oryza sativa subsp. indica GN=OsI_15603 PE=3 SV=1					F:transition metal ion binding; P:fatty acid biosynthetic process; P:fatty acid metabolic process; P:lipid biosynthetic process; P:oxidation reduction; F:acyl-[acyl-carrier-protein] desaturase activity; F:oxidoreductase activity; C:chloroplast; C:plastid	stearoyl-acyl carrier protein desaturase
hv_17658	3.16	1.15	0.44	-0.46	-0.34	-1.25	1.95028e-09	11_1_3	lipid metabolism.FA synthesis and FA elongation.ketoacyl ACP synthase	highly similar to ( 723) AT5G46290 | Symbols: KAS I | KAS I (3-KETOACYL-ACYL CARRIER PROTEIN SYNTHASE I); catalytic/ fatty-acid synthase | chr5:18774439-18776629 REVERSEhighly similar to ( 853) KASC1_HORVU 3-oxoacyl-[acyl-carrier-protein] synthase I, chloroplast precursor (EC 2.3.1.41) (Beta-ketoacyl-ACP synthase I) (KAS I) - Hordeum vulgare (Barley)highly similar to ( 798) loc_os04g36800 12004.m…	3-oxoacyl-[acyl-carrier-protein] synthase I, chloroplastic n=7 Tax=BEP clade RepID=KASC1_HORVU	unnamed protein product [Oryza sativa Japonica Group]	KASI, KAS1 | 3-ketoacyl-acyl carrier protein synthase I | chr5:18774439-18776629 REVERSE LENGTH=473	3-oxoacyl-[acyl-carrier-protein] synthase I, chloroplastic OS=Hordeum vulgare GN=KAS12 PE=1 SV=1				EC:2.3.1.41	P:fatty acid biosynthetic process; F:3-oxoacyl-[acyl-carrier-protein] synthase activity; C:chloroplast	kasc1_horvu ame: full=3-oxoacyl- synthase chloroplastic ame: full=beta-ketoacyl-acp synthase i short=kas i flags: precursor
hv_21165	1.23	0.33	0.03	-0.09	-0.23	-0.72	1.18383e-07	11_1_3	lipid metabolism.FA synthesis and FA elongation.ketoacyl ACP synthase	moderately similar to ( 452) AT1G62640 | Symbols: KAS III | KAS III (3-KETOACYL-ACYL CARRIER PROTEIN SYNTHASE III); 3-oxoacyl-[acyl-carrier-protein] synthase/ catalytic/ transferase, transferring acyl groups other than amino-acyl groups | chr1:23192502-23194737 FORWARDmoderately similar to ( 452) FABH_SPIOL 3-oxoacyl-[acyl-carrier-protein] synthase III, chloroplast precursor (EC 2.3.1.41) (Beta-k…	OSJNBa0033G05.5 protein n=4 Tax=Oryza sativa RepID=Q7X8V9_ORYSJ	OSJNBa0063C18.19 [Oryza sativa (japonica cultivar-group)]	KAS III | 3-ketoacyl-acyl carrier protein synthase III | chr1:23192502-23194737 FORWARD LENGTH=404	3-oxoacyl-[acyl-carrier-protein] synthase III, chloroplastic OS=Spinacia oleracea PE=1 SV=1				EC:2.3.1.41	F:3-oxoacyl-[acyl-carrier-protein] synthase activity; P:fatty acid biosynthetic process	3-oxoacyl-synthase iii
hv_21444	-2.16	-0.44	0.01	0.19	0.16	0.07	1.2005e-07	11_1_3	lipid metabolism.FA synthesis and FA elongation.ketoacyl ACP synthase	weakly similar to ( 103) AT5G46290 | Symbols: KAS I | KAS I (3-KETOACYL-ACYL CARRIER PROTEIN SYNTHASE I); catalytic/ fatty-acid synthase | chr5:18774439-18776629 REVERSEweakly similar to ( 125) KASC1_HORVU 3-oxoacyl-[acyl-carrier-protein] synthase I, chloroplast precursor (EC 2.3.1.41) (Beta-ketoacyl-ACP synthase I) (KAS I) - Hordeum vulgare (Barley)weakly similar to ( 120) loc_os04g36800 12004.m…	3-oxoacyl-[acyl-carrier-protein] synthase I, chloroplastic n=7 Tax=BEP clade RepID=KASC1_HORVU	OSIGBa0140O07.8 [Oryza sativa (indica cultivar-group)]	KASI, KAS1 | 3-ketoacyl-acyl carrier protein synthase I | chr5:18774439-18776629 REVERSE LENGTH=418	3-oxoacyl-[acyl-carrier-protein] synthase I, chloroplastic OS=Hordeum vulgare GN=KAS12 PE=1 SV=1				EC:2.3.1.41	P:fatty acid biosynthetic process; F:3-oxoacyl-[acyl-carrier-protein] synthase activity; C:chloroplast	kasc1_horvu ame: full=3-oxoacyl- synthase chloroplastic ame: full=beta-ketoacyl-acp synthase i short=kas i flags: precursor
hv_27379	1.66	0.88	0.20	-0.56	-0.41	-0.38	6.57152e-05	11_1_3	lipid metabolism.FA synthesis and FA elongation.ketoacyl ACP synthase	very weakly similar to (95.9) AT2G04540 | Symbols: | 3-oxoacyl-(acyl-carrier-protein) synthase II, putative | chr2:1581521-1584635 REVERSE no original description	3-oxoacyl-[acyl-carrier-protein] synthase n=2 Tax=Poaceae RepID=C5XXH6_SORBI		| Beta-ketoacyl synthase | chr2:1581521-1584635 REVERSE LENGTH=461	3-oxoacyl-[acyl-carrier-protein] synthase, mitochondrial OS=Arabidopsis thaliana GN=KAS PE=1 SV=1				EC:2.3.1.0	F:transferase activity, transferring acyl groups other than amino-acyl groups; P:fatty acid biosynthetic process; C:mitochondrion	achain arabidopsis thaliana mitochondrial kas
hv_22374	2.15	1.66	0.78	-0.50	-0.75	-1.99	0.000142996	11_1_5	lipid metabolism.FA synthesis and FA elongation.beta hydroxyacyl ACP dehydratase	moderately similar to ( 285) AT2G22230 | Symbols: | beta-hydroxyacyl-ACP dehydratase, putative | chr2:9450042-9451427 FORWARDmoderately similar to ( 303) loc_os08g12840 12008.m05411 protein 3-hydroxyacyl-[acyl-carrier protein] dehydratase/ catalytic, putative, expressed no original description	Putative uncharacterized protein Sb07g006390 n=2 Tax=Andropogoneae RepID=C5YIY2_SORBI	unnamed protein product [Oryza sativa]	| Thioesterase superfamily protein | chr2:9450042-9451427 FORWARD LENGTH=220	(3R)-hydroxymyristoyl-[acyl-carrier-protein] dehydratase OS=Thermosynechococcus elongatus (strain BP-1) GN=fabZ PE=3 SV=1					P:lipid A biosynthetic process; C:cell wall; P:fatty acid biosynthetic process; F:3-hydroxybutyryl-[acyl-carrier-protein] dehydratase activity; P:defense response to fungus, incompatible interaction; C:chloroplast	beta-hydroxyacyl-acp dehydratase
hv_15877	0.24	0.80	0.55	-0.59	-1.46	-3.60	4.68666e-09	11_1_6	lipid metabolism.FA synthesis and FA elongation.enoyl ACP reductase	highly similar to ( 501) AT2G05990 | Symbols: MOD1, ENR1 | MOD1 (MOSAIC DEATH 1); enoyl-[acyl-carrier-protein] reductase (NADH)/ enoyl-[acyl-carrier-protein] reductase/ oxidoreductase | chr2:2322876-2324867 FORWARDhighly similar to ( 510) FABI_BRANA Enoyl-[acyl-carrier-protein] reductase [NADH], chloroplast precursor (EC 1.3.1.9) (NADH-dependent enoyl-ACP reductase) - Brassica napus (Rape)highly …	Os09g0277800 protein n=3 Tax=Oryza sativa RepID=Q6H5J0_ORYSJ	unnamed protein product [Oryza sativa Japonica Group]	MOD1, ENR1 | NAD(P)-binding Rossmann-fold superfamily protein | chr2:2322876-2324867 FORWARD LENGTH=390	Enoyl-[acyl-carrier-protein] reductase [NADH], chloroplastic OS=Brassica napus PE=1 SV=2				EC:1.3.1.9	P:fatty acid biosynthetic process; F:binding; F:enoyl-[acyl-carrier-protein] reductase (NADH) activity; P:oxidation reduction; C:plastid	enoyl-acp reductase
hv_40646	0.53	0.38	0.21	-0.20	-0.67	-1.16	2.56602e-08	11_1_6	lipid metabolism.FA synthesis and FA elongation.enoyl ACP reductase	highly similar to ( 510) AT2G05990 | Symbols: MOD1, ENR1 | MOD1 (MOSAIC DEATH 1); enoyl-[acyl-carrier-protein] reductase (NADH)/ enoyl-[acyl-carrier-protein] reductase/ oxidoreductase | chr2:2322876-2324867 FORWARDhighly similar to ( 511) FABI_BRANA Enoyl-[acyl-carrier-protein] reductase [NADH], chloroplast precursor (EC 1.3.1.9) (NADH-dependent enoyl-ACP reductase) - Brassica napus (Rape)highly …	Putative uncharacterized protein n=2 Tax=Oryza sativa RepID=B9G0B8_ORYSJ	unnamed protein product [Oryza sativa Japonica Group]	MOD1, ENR1 | NAD(P)-binding Rossmann-fold superfamily protein | chr2:2322876-2324867 FORWARD LENGTH=390	Enoyl-[acyl-carrier-protein] reductase [NADH], chloroplastic OS=Brassica napus PE=1 SV=2				EC:1.3.1.9	P:fatty acid biosynthetic process; F:binding; F:enoyl-[acyl-carrier-protein] reductase (NADH) activity; P:oxidation reduction; C:plastid	enoyl-acp reductase
hv_06981	-0.65	0.93	1.21	0.61	-0.80	-3.02	1.17064e-09	11_1_8	lipid metabolism.FA synthesis and FA elongation.acyl coa ligase	moderately similar to ( 344) AT1G20560 | Symbols: AAE1 | AAE1 (ACYL ACTIVATING ENZYME 1); AMP binding | chr1:7119927-7121363 REVERSEvery weakly similar to (94.0) 4CL2_TOBAC 4-coumarate--CoA ligase 2 (EC 6.2.1.12) (4CL 2) (4-coumaroyl-CoA synthase 2) - Nicotiana tabacum (Common tobacco)moderately similar to ( 426) loc_os03g04130 12003.m05945 protein AMP binding protein, putative, expressed no orig…	Putative uncharacterized protein Sb01g048050 n=1 Tax=Sorghum bicolor RepID=C5WZ16_SORBI	Os03g0133600 [Oryza sativa Japonica Group]	AAE1 | acyl activating enzyme 1 | chr1:7119927-7121363 REVERSE LENGTH=478	2-succinylbenzoate--CoA ligase OS=Bacillus cereus (strain AH187) GN=menE PE=3 SV=1					F:ligase activity; P:metabolic process	amp dependent
hv_06983	1.66	0.85	-0.09	-0.30	-0.13	-1.98	3.54156e-06	11_1_8	lipid metabolism.FA synthesis and FA elongation.acyl coa ligase	weakly similar to ( 135) AT1G20560 | Symbols: AAE1 | AAE1 (ACYL ACTIVATING ENZYME 1); AMP binding | chr1:7119927-7121363 REVERSEweakly similar to ( 165) loc_os03g04130 12003.m05945 protein AMP binding protein, putative, expressed no original description	AMP-dependent synthetase and ligase family protein, putative, expressed n=2 Tax=Oryza sativa RepID=Q8H8C9_ORYSJ	Os03g0133600 [Oryza sativa Japonica Group]	AAE1 | acyl activating enzyme 1 | chr1:7119927-7121363 REVERSE LENGTH=478						F:catalytic activity	amp-binding protein
hv_08936	-0.15	-0.75	-0.16	0.33	0.78	1.64	0.00482083	11_1_8	lipid metabolism.FA synthesis and FA elongation.acyl coa ligase	very weakly similar to (87.0) AT1G68270 | Symbols: | AMP-dependent synthetase and ligase family protein | chr1:25588191-25590254 REVERSEweakly similar to ( 113) loc_os09g38350 12009.m06776 protein acyl-activating enzyme 11, putative, expressed no original description	Os09g0555800 protein n=2 Tax=Oryza sativa RepID=Q0IZQ6_ORYSJ	Os09g0555800 [Oryza sativa Japonica Group]	| AMP-dependent synthetase and ligase family protein | chr1:25588191-25590254 REVERSE LENGTH=535						F:ligase activity; P:metabolic process	acyl:coa ligase acetate-coa synthetase-like protein
hv_19386	2.66	0.51	1.10	-0.55	-0.59	-0.96	0.000254296	11_1_8	lipid metabolism.FA synthesis and FA elongation.acyl coa ligase	weakly similar to ( 132) AT5G36880 | Symbols: | acetyl-CoA synthetase, putative / acetate-CoA ligase, putative | chr5:14534961-14540296 REVERSEweakly similar to ( 132) loc_os04g33190 12004.m08414 protein acetyl-coenzyme A synthetase 2, putative, expressed no original description	Acetate--CoA ligase (Fragment) n=1 Tax=Phanerochaete chrysosporium RepID=Q12662_PHACH	OSJNBb0118P14.12 [Oryza sativa (japonica cultivar-group)]	ACS | acetyl-CoA synthetase | chr5:14534961-14540296 REVERSE LENGTH=743	Acetyl-coenzyme A synthetase OS=Coprinopsis cinerea GN=ACS-1 PE=2 SV=1				EC:6.2.1.1	P:metabolic process; F:ATP binding; F:acetate-CoA ligase activity; F:AMP binding	acetate-- ligase
hv_20474	-1.06	-0.32	0.54	0.49	-0.11	0.09	0.00398992	11_1_8	lipid metabolism.FA synthesis and FA elongation.acyl coa ligase	weakly similar to ( 106) AT3G48990 | Symbols: | AMP-dependent synthetase and ligase family protein | chr3:18159031-18161294 REVERSEweakly similar to ( 123) loc_os04g58710 12004.m35525 protein peroxisomal-coenzyme A synthetase, putative, expressed no original description	Peroxisomal-coenzyme A synthetase n=2 Tax=Andropogoneae RepID=B6UBI2_MAIZE	OSJNBa0088H09.2 [Oryza sativa (japonica cultivar-group)]	| AMP-dependent synthetase and ligase family protein | chr3:18159031-18161294 REVERSE LENGTH=514	Putative peroxisomal-coenzyme A synthetase OS=Schizosaccharomyces pombe GN=SPCC1827.03c PE=1 SV=1				EC:6.2.1.26	P:metabolic process; F:o-succinylbenzoate-CoA ligase activity; C:plastid	amp dependent
hv_20476	0.28	0.98	0.09	-0.80	-0.14	-0.18	0.00444725	11_1_8	lipid metabolism.FA synthesis and FA elongation.acyl coa ligase	moderately similar to ( 261) AT3G48990 | Symbols: | AMP-dependent synthetase and ligase family protein | chr3:18159031-18161294 REVERSEvery weakly similar to ( 100) 4CL1_SOYBN 4-coumarate--CoA ligase 1 (EC 6.2.1.12) (4CL 1) (4-coumaroyl-CoA synthase 1) (Clone 4CL14) (Fragment) - Glycine max (Soybean)moderately similar to ( 290) loc_os04g58710 12004.m35525 protein peroxisomal-coenzyme A synthetase…	OSJNBa0088H09.2 protein n=3 Tax=Oryza sativa RepID=Q7XPV4_ORYSJ	OSJNBa0088H09.2 [Oryza sativa (japonica cultivar-group)]	| AMP-dependent synthetase and ligase family protein | chr3:18159031-18161294 REVERSE LENGTH=514	Putative peroxisomal-coenzyme A synthetase OS=Schizosaccharomyces pombe GN=SPCC1827.03c PE=1 SV=1				EC:6.2.1.26	P:metabolic process; F:o-succinylbenzoate-CoA ligase activity; C:plastid	amp dependent
hv_22877	-2.94	0.80	0.04	0.05	0.29	-0.35	3.64996e-05	11_1_8	lipid metabolism.FA synthesis and FA elongation.acyl coa ligase	weakly similar to ( 139) AT1G20560 | Symbols: AAE1 | AAE1 (ACYL ACTIVATING ENZYME 1); AMP binding | chr1:7119927-7121363 REVERSEweakly similar to ( 171) loc_os03g04120 12003.m05944 protein AMP binding protein, putative, expressed no original description	AMP-dependent synthetase and ligase family protein, putative, expressed n=3 Tax=Oryza sativa RepID=Q10S60_ORYSJ	Putative AMP-binding protein [Oryza sativa Japonica Group]	AAE1 | acyl activating enzyme 1 | chr1:7119927-7121730 REVERSE LENGTH=556	Putative acyl-CoA synthetase YngI OS=Bacillus subtilis GN=yngI PE=3 SV=1					P:metabolic process; F:catalytic activity	amp-binding protein
hv_37287	0.77	1.43	0.16	-0.23	-0.66	-1.87	2.48794e-05	11_1_8	lipid metabolism.FA synthesis and FA elongation.acyl coa ligase	weakly similar to ( 192) AT3G16170 | Symbols: | acyl-activating enzyme 13 (AAE13) | chr3:5476490-5480128 FORWARDmoderately similar to ( 298) loc_os01g55590 12001.m150955 protein long-chain-fatty-acid-CoA ligase-like protein, putative, expressed no original description	Putative uncharacterized protein n=1 Tax=Oryza sativa Indica Group RepID=B8A9T7_ORYSI	P0460E08.27 [Oryza sativa Japonica Group]	| AMP-dependent synthetase and ligase family protein | chr3:5476490-5480128 FORWARD LENGTH=544						F:ligase activity; P:metabolic process	amp dependent
hv_41775	1.13	0.33	0.10	-0.31	-0.38	-0.82	1.83258e-05	11_1_8	lipid metabolism.FA synthesis and FA elongation.acyl coa ligase	moderately similar to ( 481) AT1G55320 | Symbols: AAE18 | AAE18 (ACYL-ACTIVATING ENZYME 18); catalytic/ ligase | chr1:20634194-20636659 FORWARDhighly similar to ( 615) loc_os03g59080 12003.m10809 protein acyl-activating enzyme 18, putative, expressed no original description	Putative uncharacterized protein n=1 Tax=Zea mays RepID=B4FI27_MAIZE	Os03g0805500 [Oryza sativa Japonica Group]	AAE18 | acyl-activating enzyme 18 | chr1:20634194-20636659 FORWARD LENGTH=511					EC:6.2.1.1	C:peroxisome; F:acetate-CoA ligase activity; P:auxin metabolic process	acyl-activating enzyme expressed
hv_11769	0.08	-1.10	0.01	0.79	0.38	-0.71	0.000299529	11_1_9	lipid metabolism.FA synthesis and FA elongation.long chain fatty acid CoA ligase	moderately similar to ( 389) AT1G77590 | Symbols: LACS9 | LACS9 (LONG CHAIN ACYL-COA SYNTHETASE 9); long-chain-fatty-acid-CoA ligase | chr1:29148501-29151776 REVERSEmoderately similar to ( 412) loc_os12g07110 12012.m26736 protein acyl-CoA synthetase long-chain family member 3, putative, expressed no original description	Putative uncharacterized protein n=1 Tax=Oryza sativa Japonica Group RepID=B9G9L5_ORYSJ	unnamed protein product [Oryza sativa Japonica Group]	LACS9 | long chain acyl-CoA synthetase 9 | chr1:29148501-29151776 REVERSE LENGTH=691	Long chain acyl-CoA synthetase 9, chloroplastic OS=Arabidopsis thaliana GN=LACS9 PE=2 SV=1				EC:6.2.1.3	P:fatty acid biosynthetic process; F:long-chain-fatty-acid-CoA ligase activity; C:chloroplast; C:membrane	acyl- synthetase
hv_11770	0.51	0.49	0.27	-0.36	-0.84	-1.54	1.21676e-06	11_1_9	lipid metabolism.FA synthesis and FA elongation.long chain fatty acid CoA ligase	highly similar to ( 532) AT1G77590 | Symbols: LACS9 | LACS9 (LONG CHAIN ACYL-COA SYNTHETASE 9); long-chain-fatty-acid-CoA ligase | chr1:29148501-29151776 REVERSEhighly similar to ( 595) loc_os12g07110 12012.m26736 protein acyl-CoA synthetase long-chain family member 3, putative, expressed no original description	AMP-binding enzyme family protein, expressed n=1 Tax=Oryza sativa Japonica Group RepID=Q2QX58_ORYSJ	unnamed protein product [Oryza sativa Japonica Group]	LACS9 | long chain acyl-CoA synthetase 9 | chr1:29148501-29151776 REVERSE LENGTH=691	Long chain acyl-CoA synthetase 9, chloroplastic OS=Arabidopsis thaliana GN=LACS9 PE=2 SV=1				EC:6.2.1.3	P:fatty acid biosynthetic process; F:long-chain-fatty-acid-CoA ligase activity; C:chloroplast; C:membrane	long-chain-fatty-acid- ligase expressed
hv_17070	2.31	1.42	0.56	-0.62	-1.44	-2.85	1.33586e-09	11_1_9	lipid metabolism.FA synthesis and FA elongation.long chain fatty acid CoA ligase	moderately similar to ( 371) AT1G49430 | Symbols: LRD2, LACS2 | LACS2 (LONG-CHAIN ACYL-COA SYNTHETASE 2); long-chain-fatty-acid-CoA ligase | chr1:18291188-18295641 FORWARDmoderately similar to ( 480) loc_os11g35400 12011.m080023 protein acyl CoA synthetase, putative, expressed no original description	AMP-binding enzyme family protein, expressed n=2 Tax=Oryza sativa RepID=Q2R2L5_ORYSJ	unnamed protein product [Oryza sativa Japonica Group]	LACS2, LRD2 | long-chain acyl-CoA synthetase 2 | chr1:18291188-18295641 FORWARD LENGTH=665	Long chain acyl-CoA synthetase 2 OS=Arabidopsis thaliana GN=LACS2 PE=2 SV=1				EC:6.2.1.3	P:metabolic process; F:long-chain-fatty-acid-CoA ligase activity	amp-binding enzyme family expressed
hv_11387	1.32	0.42	-0.08	-0.20	0.29	-0.66	4.49488e-05	11_10_1	lipid metabolism.glycolipid synthesis.MGDG synthase	very weakly similar to (84.7) loc_os08g20420 12008.m26650 protein MGD2, putative, expressed no original description	Putative uncharacterized protein Sb07g027910 n=1 Tax=Sorghum bicolor RepID=C5YIU1_SORBI	unnamed protein product [Oryza sativa Japonica Group]		Probable monogalactosyldiacylglycerol synthase 2, chloroplastic OS=Oryza sativa subsp. japonica GN=MGD2 PE=2 SV=2				EC:2.4.1.0	P:carbohydrate metabolic process; P:glycolipid biosynthetic process; F:carbohydrate binding; P:lipid glycosylation; F:transferase activity, transferring hexosyl groups; C:mitochondrion	mgdg2_orysi ame: full=probable monogalactosyldiacylglycerol synthase chloroplastic short= 2 flags: precursor
hv_11670	2.13	0.71	-0.05	-0.46	-0.29	-0.06	1.21233e-07	11_10_3	lipid metabolism.glycolipid synthesis.UDP-sulfoquinovose synthase	moderately similar to ( 375) AT4G33030 | Symbols: SQD1 | SQD1; UDPsulfoquinovose synthase/ sulfotransferase | chr4:15936051-15937566 FORWARDmoderately similar to ( 373) SQD1_SPIOL UDP-sulfoquinovose synthase, chloroplast precursor (EC 3.13.1.1) (Sulfite:UDP-glucose sulfotransferase) (Sulfolipid biosynthesis protein) (SoSQD1) - Spinacia oleracea (Spinach)moderately similar to ( 410) loc_os05g32140…	Os05g0387200 protein n=6 Tax=Poaceae RepID=Q60E66_ORYSJ	unnamed protein product [Oryza sativa Japonica Group]	SQD1 | sulfoquinovosyldiacylglycerol 1 | chr4:15936051-15937566 FORWARD LENGTH=477	UDP-sulfoquinovose synthase, chloroplastic OS=Arabidopsis thaliana GN=SQD1 PE=1 SV=1				EC:3.13.1.1	P:cellular metabolic process; F:UDPsulfoquinovose synthase activity; F:coenzyme binding; C:plastid	udp-sulfoquinovose synthase
hv_21969	4.89	-0.74	-0.59	-0.08	0.23	0.51	6.8478e-06	11_10_4	lipid metabolism.glycolipid synthesis.sulfolipid synthase	highly similar to ( 640) AT5G01220 | Symbols: SQD2 | SQD2 (sulfoquinovosyldiacylglycerol 2); UDP-glycosyltransferase/ UDP-sulfoquinovose:DAG sulfoquinovosyltransferase/ transferase, transferring glycosyl groups | chr5:86907-89885 REVERSEhighly similar to ( 766) loc_os01g04920 12001.m150476 protein glycosyl transferase, group 1 family protein, putative, expressed no original description	Os01g0142300 protein n=4 Tax=Poaceae RepID=Q5ZBM2_ORYSJ	unnamed protein product [Oryza sativa Japonica Group]	SQD2 | sulfoquinovosyldiacylglycerol 2 | chr5:86907-89885 REVERSE LENGTH=510	GDP-mannose-dependent alpha-mannosyltransferase OS=Mycobacterium tuberculosis GN=mgtA PE=1 SV=1					C:plastid; P:biosynthetic process	sulfolipid synthase
hv_10026	0.99	0.11	-0.09	-0.07	-0.05	-0.78	3.75068e-06	11_2_2	lipid metabolism.FA desaturation.a hydroxylase	moderately similar to ( 345) AT2G34770 | Symbols: FAH1 | FAH1 (FATTY ACID HYDROXYLASE 1); catalytic/ fatty acid alpha-hydroxylase | chr2:14666776-14668061 FORWARDmoderately similar to ( 404) loc_os12g43363 12012.m73926 protein inositolphosphorylceramide-B C-26 hydroxylase, putative, expressed no original description	Putative uncharacterized protein Sb08g022360 n=2 Tax=Andropogoneae RepID=C5YSJ6_SORBI	Os12g0628400 [Oryza sativa Japonica Group]	FAH1, ATFAH1 | fatty acid hydroxylase 1 | chr2:14666776-14668061 FORWARD LENGTH=237	Fatty acid 2-hydroxylase OS=Macaca fascicularis GN=FA2H PE=2 SV=1					P:fatty acid biosynthetic process; F:oxidoreductase activity; F:iron ion binding; P:oxidation reduction; C:membrane; C:endoplasmic reticulum	inositolphosphorylceramide-b c-26 hydroxylase
hv_10028	2.25	1.02	0.10	-0.63	-0.81	-0.12	1.64399e-06	11_2_2	lipid metabolism.FA desaturation.a hydroxylase	very weakly similar to (95.9) AT4G20870 | Symbols: FAH2, ATFAH2 | FAH2 (FATTY ACID HYDROXYLASE 2); catalytic/ fatty acid alpha-hydroxylase | chr4:11174620-11175878 REVERSEweakly similar to ( 105) loc_os12g43363 12012.m73926 protein inositolphosphorylceramide-B C-26 hydroxylase, putative, expressed no original description	Os12g0628400 protein n=2 Tax=Oryza sativa RepID=Q0ILR7_ORYSJ	Os12g0628400 [Oryza sativa Japonica Group]	FAH2, ATFAH2 | fatty acid hydroxylase 2 | chr4:11174620-11175878 REVERSE LENGTH=237						P:fatty acid biosynthetic process; F:oxidoreductase activity; F:iron ion binding; P:oxidation reduction; C:membrane; C:endoplasmic reticulum	inositolphosphorylceramide-b c-26 hydroxylase
hv_06583	-1.48	-1.13	-0.28	0.62	0.83	1.31	0.00214104	11_2_3	lipid metabolism.FA desaturation.omega 3 desaturase	weakly similar to ( 110) AT3G11170 | Symbols: FAD7, FADD | FAD7 (FATTY ACID DESATURASE 7); omega-3 fatty acid desaturase | chr3:3499959-3502126 FORWARDweakly similar to ( 110) FAD3C_BRANA Omega-3 fatty acid desaturase, chloroplast precursor (EC 1.14.19.-) (Fragment) - Brassica napus (Rape)weakly similar to ( 110) loc_os03g18070 12003.m07232 protein omega-3 fatty acid desaturase, chloroplast precu…	Fatty acid desaturase (Fragment) n=1 Tax=Zea mays RepID=O24626_MAIZE	plastid omega-3 fatty acid desaturase [Oryza sativa Japonica Group]	FAD7, FADD | fatty acid desaturase 7 | chr3:3499959-3502126 FORWARD LENGTH=446	Omega-3 fatty acid desaturase, chloroplastic (Fragment) OS=Brassica napus GN=FAD7 PE=2 SV=1					P:fatty acid biosynthetic process; F:omega-3 fatty acid desaturase activity; P:response to cold; C:plastid membrane; C:chloroplast	omega-3 fatty acid desaturase
hv_06584	0.75	0.48	0.13	-0.18	-1.18	-1.67	0.000163625	11_2_3	lipid metabolism.FA desaturation.omega 3 desaturase	moderately similar to ( 405) AT5G05580 | Symbols: FAD8 | FAD8 (FATTY ACID DESATURASE 8); omega-3 fatty acid desaturase | chr5:1664331-1666345 FORWARDmoderately similar to ( 412) FAD3C_RICCO Omega-3 fatty acid desaturase, chloroplast precursor (EC 1.14.19.-) - Ricinus communis (Castor bean)moderately similar to ( 428) loc_os07g49310 12007.m29027 protein omega-3 fatty acid desaturase, chloroplast p…	Plastid omega-3 fatty acid desaturase (Fragment) n=1 Tax=Triticum aestivum RepID=O23802_WHEAT	plastid omega-3 fatty acid desaturase [Oryza sativa Japonica Group]	FAD8 | fatty acid desaturase 8 | chr5:1664331-1666345 FORWARD LENGTH=435	Omega-3 fatty acid desaturase, chloroplastic OS=Ricinus communis GN=FAD7A-1 PE=2 SV=1				EC:1.14.99.33	F:delta12-fatty acid dehydrogenase activity; P:fatty acid biosynthetic process; P:oxidation reduction; C:chloroplast membrane; C:mitochondrion	chloroplast omega-3 fatty acid desaturase
hv_13624	2.34	-0.37	-0.86	-0.34	0.19	0.67	1.11258e-08	11_2_3	lipid metabolism.FA desaturation.omega 3 desaturase	highly similar to ( 539) AT5G05580 | Symbols: FAD8 | FAD8 (FATTY ACID DESATURASE 8); omega-3 fatty acid desaturase | chr5:1664331-1666345 FORWARDhighly similar to ( 546) FAD3C_SOYBN Omega-3 fatty acid desaturase, chloroplast precursor (EC 1.14.19.-) - Glycine max (Soybean)highly similar to ( 647) loc_os12g01370 12012.m04141 protein omega-3 fatty acid desaturase, chloroplast precursor, putative, e…	Omega-3 fatty acid desaturase n=1 Tax=Triticum aestivum RepID=O65792_WHEAT	unnamed protein product [Oryza sativa Japonica Group]	FAD8 | fatty acid desaturase 8 | chr5:1664331-1666345 FORWARD LENGTH=435	Omega-3 fatty acid desaturase, chloroplastic OS=Sesamum indicum GN=FAD7 PE=2 SV=1					C:membrane; P:fatty acid biosynthetic process; P:oxidation reduction; F:oxidoreductase activity	omega-3 fatty acid desaturase
hv_02791	-0.86	-2.12	-0.26	0.68	0.52	0.77	0.000145494	11_2_4	lipid metabolism.FA desaturation.omega 6 desaturase	weakly similar to ( 132) AT3G12120 | Symbols: FAD2 | FAD2 (FATTY ACID DESATURASE 2); delta12-fatty acid dehydrogenase/ omega-6 fatty acid desaturase | chr3:3860592-3861743 REVERSEweakly similar to ( 144) FD6E2_SOYBN Omega-6 fatty acid desaturase, endoplasmic reticulum isozyme 2 (EC 1.14.19.-) - Glycine max (Soybean)weakly similar to ( 181) loc_os02g48560 12002.m100054 protein omega-6 fatty acid d…	Fatty acid desaturase n=4 Tax=Andropogoneae RepID=B1PHV2_SORBI	putative delta-12 oleate desaturase [Oryza sativa Japonica Group]	FAD2 | fatty acid desaturase 2 | chr3:3860592-3861743 REVERSE LENGTH=383	Omega-6 fatty acid desaturase, endoplasmic reticulum isozyme 2 OS=Glycine max GN=FAD2-2 PE=2 SV=1					P:oxidation reduction; F:oxidoreductase activity; P:lipid metabolic process; C:membrane	omega-6 fatty acid endoplasmic reticulum isozyme 2
hv_02796	0.03	-0.31	0.24	-0.25	0.65	1.92	0.00222684	11_2_4	lipid metabolism.FA desaturation.omega 6 desaturase	very weakly similar to (85.1) AT3G12120 | Symbols: FAD2 | FAD2 (FATTY ACID DESATURASE 2); delta12-fatty acid dehydrogenase/ omega-6 fatty acid desaturase | chr3:3860592-3861743 REVERSEvery weakly similar to (92.0) FAD6E_BRAJU Omega-6 fatty acid desaturase, endoplasmic reticulum (EC 1.14.19.-) (Delta(12) desaturase) - Brassica juncea (Leaf mustard) (Indian mustard)weakly similar to ( 108) loc_os02…	Delta-12 fatty acid desaturase n=2 Tax=Oryza sativa RepID=Q6ZGW6_ORYSJ	putative delta-12 oleate desaturase [Oryza sativa Japonica Group]	FAD2 | fatty acid desaturase 2 | chr3:3860592-3861743 REVERSE LENGTH=383	Omega-6 fatty acid desaturase, endoplasmic reticulum OS=Brassica juncea PE=2 SV=1					P:oxidation reduction; F:oxidoreductase activity; P:lipid metabolic process; C:membrane	omega 6 fatty acid desaturase
hv_42706	0.95	0.63	0.20	-0.15	-0.67	-1.61	2.28468e-08	11_2_4	lipid metabolism.FA desaturation.omega 6 desaturase	highly similar to ( 672) AT4G30950 | Symbols: FAD6, FADC, SFD4 | FAD6 (FATTY ACID DESATURASE 6); omega-6 fatty acid desaturase | chr4:15057278-15059673 REVERSEhighly similar to ( 687) FAD6C_BRANA Omega-6 fatty acid desaturase, chloroplast precursor (EC 1.14.19.-) - Brassica napus (Rape)moderately similar to ( 338) loc_os08g34220 12008.m07411 protein omega-6 fatty acid desaturase, chloroplast prec…	Putative uncharacterized protein Sb07g021640 n=2 Tax=Andropogoneae RepID=C5YLK7_SORBI	putative Omega-6 fatty acid desaturase, chloroplast precursor [Oryza sativa Japonica Group]	FAD6, FADC, SFD4 | fatty acid desaturase 6 | chr4:15057278-15059673 REVERSE LENGTH=448	Omega-6 fatty acid desaturase, chloroplastic OS=Brassica napus PE=2 SV=1				-	P:fatty acid biosynthetic process; F:oxidoreductase activity; P:oxidation reduction; C:chloroplast membrane	omega-6 desaturase
hv_05495	-1.42	-0.66	0.17	0.41	0.20	0.40	0.00126582	11_3	lipid metabolism.Phospholipid synthesis	weakly similar to ( 124) AT1G06520 | Symbols: ATGPAT1, GPAT1 | GPAT1 (GLYCEROL-3-PHOSPHATE ACYLTRANSFERASE 1); 1-acylglycerol-3-phosphate O-acyltransferase/ acyltransferase | chr1:1994170-1996067 REVERSEweakly similar to ( 162) loc_os01g22560 12001.m08736 protein glycerol-3-phosphate acyltransferase 1, putative, expressed no original description	Putative uncharacterized protein Sb01g002490 n=1 Tax=Sorghum bicolor RepID=C5WU14_SORBI	phospholipid/glycerol acyltransferase -like protein [Oryza sativa Japonica Group]	ATGPAT1, GPAT1 | glycerol-3-phosphate acyltransferase 1 | chr1:1994170-1996067 REVERSE LENGTH=585	Glycerol-3-phosphate acyltransferase 1 OS=Arabidopsis thaliana GN=GPAT1 PE=1 SV=1					F:acyltransferase activity; C:membrane; P:metabolic process; C:mitochondrion	glycerol-3-phosphate acyltransferase 1
hv_06293	-1.37	-1.44	-0.72	0.44	1.19	0.43	1.84019e-05	11_3	lipid metabolism.Phospholipid synthesis	very weakly similar to (91.3) loc_os01g19390 12001.m08476 protein glycerol-3-phosphate acyltransferase 1, putative no original description	Os01g0299300 protein n=3 Tax=Oryza sativa RepID=Q0JNF2_ORYSJ	hypothetical protein [Oryza sativa Japonica Group]							F:acyltransferase activity; C:cytoplasmic membrane-bounded vesicle; P:metabolic process	er glycerol-phosphate acyltransferase
hv_09104	-0.69	-1.06	-0.62	1.03	0.44	1.70	1.80436e-06	11_3	lipid metabolism.Phospholipid synthesis	weakly similar to ( 107) AT1G06520 | Symbols: ATGPAT1, GPAT1 | GPAT1 (GLYCEROL-3-PHOSPHATE ACYLTRANSFERASE 1); 1-acylglycerol-3-phosphate O-acyltransferase/ acyltransferase | chr1:1994170-1996067 REVERSEweakly similar to ( 164) loc_os01g44069 12001.m10665 protein glycerol-3-phosphate acyltransferase 1, putative, expressed no original description	Putative uncharacterized protein n=1 Tax=Zea mays RepID=C0P571_MAIZE	Os10g0413400 [Oryza sativa Japonica Group]	ATGPAT1, GPAT1 | glycerol-3-phosphate acyltransferase 1 | chr1:1994170-1996067 REVERSE LENGTH=585	Glycerol-3-phosphate acyltransferase 1 OS=Arabidopsis thaliana GN=GPAT1 PE=1 SV=1				EC:2.3.1.51	F:1-acylglycerol-3-phosphate O-acyltransferase activity; P:metabolic process; C:membrane; P:pollen sperm cell differentiation; C:mitochondrion	er glycerol-phosphate acyltransferase
hv_13520	2.28	0.10	-0.06	-0.10	0.06	-0.20	6.44756e-05	11_3	lipid metabolism.Phospholipid synthesis	moderately similar to ( 201) AT2G38110 | Symbols: ATGPAT6, GPAT6 | GPAT6 (GLYCEROL-3-PHOSPHATE ACYLTRANSFERASE 6); 1-acylglycerol-3-phosphate O-acyltransferase/ acyltransferase | chr2:15952816-15955364 REVERSEmoderately similar to ( 225) loc_os01g63580 12001.m12474 protein glycerol-3-phosphate acyltransferase 8, putative, expressed no original description	Putative uncharacterized protein Sb09g022020 n=1 Tax=Sorghum bicolor RepID=C5YYV0_SORBI	unnamed protein product [Oryza sativa Japonica Group]	ATGPAT6, GPAT6 | glycerol-3-phosphate acyltransferase 6 | chr2:15952816-15955364 REVERSE LENGTH=501	Glycerol-3-phosphate acyltransferase 6 OS=Arabidopsis thaliana GN=GPAT6 PE=1 SV=1					P:metabolic process; C:membrane; F:acyltransferase activity	glycerol-3-phosphate expressed
hv_18095	-0.28	-0.48	-1.18	2.24	0.28	2.42	1.94242e-06	11_3	lipid metabolism.Phospholipid synthesis	weakly similar to ( 191) AT3G11430 | Symbols: ATGPAT5, GPAT5 | GPAT5 (GLYCEROL-3-PHOSPHATE ACYLTRANSFERASE 5); 1-acylglycerol-3-phosphate O-acyltransferase/ acyltransferase/ organic anion transmembrane transporter | chr3:3595911-3597678 FORWARDmoderately similar to ( 212) loc_os05g38350 12005.m08014 protein glycerol-3-phosphate acyltransferase 8, putative, expressed no original description	Os05g0457800 protein n=3 Tax=Oryza sativa RepID=Q0DHL8_ORYSJ	unnamed protein product [Oryza sativa Japonica Group]	ATGPAT5, GPAT5 | glycerol-3-phosphate acyltransferase 5 | chr3:3595911-3597678 FORWARD LENGTH=502	Glycerol-3-phosphate acyltransferase 5 OS=Arabidopsis thaliana GN=GPAT5 PE=1 SV=1				EC:2.3.1.15	P:metabolic process; F:glycerol-3-phosphate O-acyltransferase activity	er glycerol-phosphate acyltransferase
hv_36107	-0.20	1.26	1.03	0.37	-0.44	-0.39	1.11776e-05	11_3	lipid metabolism.Phospholipid synthesis	moderately similar to ( 224) AT1G32200 | Symbols: ATS1, ACT1 | ATS1; glycerol-3-phosphate O-acyltransferase | chr1:11602223-11605001 REVERSEweakly similar to ( 199) PLSB_PHAVU Glycerol-3-phosphate acyltransferase, chloroplast precursor (EC 2.3.1.15) (GPAT) - Phaseolus vulgaris (Kidney bean) (French bean)moderately similar to ( 249) loc_os10g42720 12010.m07024 protein glycerol-3-phosphate acyltran…	Glycerol-3-phosphate acyltransferase, chloroplast, putative, expressed n=2 Tax=Oryza sativa RepID=Q8W3G2_ORYSJ	unnamed protein product [Oryza sativa Japonica Group]	ATS1, ACT1 | phospholipid/glycerol acyltransferase family protein | chr1:11602223-11605001 REVERSE LENGTH=459	Glycerol-3-phosphate acyltransferase, chloroplastic OS=Arabidopsis thaliana GN=ATS1 PE=1 SV=2				EC:1.14.99.3; EC:2.3.1.15	P:defense response; P:phosphatidylglycerol biosynthetic process; F:calcium ion binding; P:embryonic development ending in seed dormancy; C:integral to membrane; F:heme oxygenase (decyclizing) activity; F:linoleic acid epoxygenase activity; P:response to abscisic acid stimulus; P:lipid particle organization; C:chloroplast stroma; F:glycerol-3-phosphate O-acyltransferase activity; P:oxylipin biosyn…	glycerol-3-phosphate acyltransferase
hv_36123	0.39	0.35	-0.11	0.02	-0.55	-3.67	0.000149992	11_3	lipid metabolism.Phospholipid synthesis	highly similar to ( 808) AT1G48600 | Symbols: | phosphoethanolamine N-methyltransferase 2, putative (NMT2) | chr1:17966448-17969077 FORWARDhighly similar to ( 802) PEAM1_ARATH Phosphoethanolamine N-methyltransferase 1 (EC 2.1.1.103) (PEAMT 1) (AtNMT1) - Arabidopsis thaliana (Mouse-ear cress)highly similar to ( 911) loc_os05g47540 12005.m27951 protein phosphoethanolamine N-methyltransferase, putat…	Phosphoethanolamine methyltransferase n=1 Tax=Triticum aestivum RepID=Q8VYX1_WHEAT	unnamed protein product [Oryza sativa Japonica Group]	PMEAMT, AtPMEAMT | S-adenosyl-L-methionine-dependent methyltransferases superfamily protein | chr1:17966074-17969077 FORWARD LENGTH=491	Phosphoethanolamine N-methyltransferase 1 OS=Arabidopsis thaliana GN=NMT1 PE=2 SV=1				EC:2.1.1.103	P:metabolic process; F:phosphoethanolamine N-methyltransferase activity	phosphoethanolamine methyltransferase
hv_36652	0.39	0.73	0.36	-0.21	-0.69	-1.75	8.82605e-07	11_3	lipid metabolism.Phospholipid synthesis	highly similar to ( 570) loc_os10g10180 12010.m065357 protein CMV 1a interacting protein 1, putative, expressed no original description	CMV 1a interacting protein 1, putative, expressed n=3 Tax=Oryza sativa RepID=Q33AG7_ORYSJ	unnamed protein product [Oryza sativa Japonica Group]						EC:2.1.1.0	F:methyltransferase activity; P:metabolic process	cmv 1a interacting protein 1
hv_40252	0.05	-0.43	-0.56	-0.21	0.43	1.33	9.05131e-06	11_3	lipid metabolism.Phospholipid synthesis	weakly similar to ( 180) AT2G46090 | Symbols: | diacylglycerol kinase family protein | chr2:18950919-18953079 FORWARDmoderately similar to ( 252) loc_os03g03400 12003.m101167 protein D-erythro-sphingosine kinase/ diacylglycerol kinase, putative, expressed no original description	D-erythro-sphingosine kinase/ diacylglycerol kinase n=3 Tax=Andropogoneae RepID=B6TDW8_MAIZE	unnamed protein product [Oryza sativa Japonica Group]	| Diacylglycerol kinase family protein | chr2:18950919-18953079 FORWARD LENGTH=364
hv_40652	2.61	0.96	0.20	-0.33	-1.61	-3.03	7.91752e-11	11_3	lipid metabolism.Phospholipid synthesis	highly similar to ( 668) AT2G38110 | Symbols: ATGPAT6, GPAT6 | GPAT6 (GLYCEROL-3-PHOSPHATE ACYLTRANSFERASE 6); 1-acylglycerol-3-phosphate O-acyltransferase/ acyltransferase | chr2:15952816-15955364 REVERSEhighly similar to ( 850) loc_os01g63580 12001.m12474 protein glycerol-3-phosphate acyltransferase 8, putative, expressed no original description	Os01g0855000 protein n=6 Tax=Poaceae RepID=Q5N7U2_ORYSJ	unnamed protein product [Oryza sativa Japonica Group]	ATGPAT6, GPAT6 | glycerol-3-phosphate acyltransferase 6 | chr2:15952816-15955364 REVERSE LENGTH=501	Glycerol-3-phosphate acyltransferase 6 OS=Arabidopsis thaliana GN=GPAT6 PE=1 SV=1				-	P:metabolic process; C:membrane; F:acyltransferase activity	glycerol-3-phosphate expressed
hv_08394	1.91	1.02	-0.34	-1.05	-0.50	-0.39	0.00296065	11_3_1	lipid metabolism.Phospholipid synthesis.1-acylglycerol-3-phosphate O-acyltransferase	weakly similar to ( 163) AT1G75020 | Symbols: LPAT4 | LPAT4 (LYSOPHOSPHATIDYL ACYLTRANSFERASE 4); acyltransferase | chr1:28171779-28173357 FORWARDmoderately similar to ( 242) loc_os05g42270 12005.m08400 protein 1-acyl-sn-glycerol-3-phosphate acyltransferase 4, putative, expressed no original description	Os05g0502200 protein n=1 Tax=Oryza sativa Japonica Group RepID=Q60EI7_ORYSJ	Os05g0502200 [Oryza sativa Japonica Group]	LPAT4 | lysophosphatidyl acyltransferase 4 | chr1:28171779-28173357 FORWARD LENGTH=378	Probable 1-acyl-sn-glycerol-3-phosphate acyltransferase 4 OS=Arabidopsis thaliana GN=LPAT4 PE=2 SV=1					F:acyltransferase activity; C:membrane; C:cytoplasmic membrane-bounded vesicle; P:metabolic process; C:plastid	acyl- :1-acylglycerol-3-phosphate acyltransferase
hv_39671	0.34	1.17	0.81	-0.40	-1.46	-1.26	0.00106408	11_3_1	lipid metabolism.Phospholipid synthesis.1-acylglycerol-3-phosphate O-acyltransferase	moderately similar to ( 458) AT3G57650 | Symbols: LPAT2 | LPAT2; 1-acylglycerol-3-phosphate O-acyltransferase | chr3:21349751-21352839 FORWARDhighly similar to ( 574) LPAT_MAIZE 1-acyl-sn-glycerol-3-phosphate acyltransferase PLS1 (EC 2.3.1.51) (Phospholipid synthesis protein 1) - Zea mays (Maize)highly similar to ( 574) loc_os11g41900 12011.m08028 protein 1-acyl-sn-glycerol-3-phosphate acyltransf…	Putative uncharacterized protein Sb08g016610 n=1 Tax=Sorghum bicolor RepID=C5YP74_SORBI	unnamed protein product [Oryza sativa Japonica Group]	LPAT2 | lysophosphatidyl acyltransferase 2 | chr3:21349751-21352839 FORWARD LENGTH=389	1-acyl-sn-glycerol-3-phosphate acyltransferase PLS1 OS=Zea mays GN=PLS1 PE=2 SV=1				EC:2.3.1.51	C:cytoplasmic membrane-bounded vesicle; P:phospholipid biosynthetic process; F:1-acylglycerol-3-phosphate O-acyltransferase activity; C:integral to membrane	1-acyl-sn-glycerol-3-phosphate acyltransferase pls1
hv_42188	0.90	0.71	0.35	-0.39	-0.83	-2.12	5.68875e-09	11_3_10	lipid metabolism.Phospholipid synthesis.(S)-coclaurine-N-methyltransferase	highly similar to ( 505) AT4G33110 | Symbols: | coclaurine N-methyltransferase, putative | chr4:15972497-15974531 REVERSEhighly similar to ( 595) loc_os06g37610 12006.m08296 protein cyclopropane-fatty-acyl-phospholipid synthase, putative, expressed no original description	Putative uncharacterized protein n=3 Tax=Oryza sativa RepID=B9FTV5_ORYSJ	putative coclaurine N-methyltransferase [Oryza sativa Japonica Group]	| S-adenosyl-L-methionine-dependent methyltransferases superfamily protein | chr4:15972497-15974531 REVERSE LENGTH=355	Cyclopropane-fatty-acyl-phospholipid synthase OS=Escherichia coli (strain K12) GN=cfa PE=1 SV=2				EC:2.1.1.79; EC:2.1.1.140	F:cyclopropane-fatty-acyl-phospholipid synthase activity; P:lipid biosynthetic process; C:mitochondrion; C:plasma membrane; F:(S)-coclaurine-N-methyltransferase activity	coclaurine n-methyltransferase
hv_40572	0.17	-1.45	-0.19	-0.31	0.09	0.31	8.61525e-05	11_3_2	lipid metabolism.Phospholipid synthesis.choline kinase	moderately similar to ( 347) AT1G74320 | Symbols: | choline kinase, putative | chr1:27941192-27942903 FORWARDmoderately similar to ( 426) loc_os01g51920 12001.m150435 protein choline/ethanolamine kinase, putative, expressed no original description	Choline kinase n=5 Tax=Oryza sativa RepID=C6F1Q5_ORYSJ	unnamed protein product [Oryza sativa Japonica Group]	| Protein kinase superfamily protein | chr1:27941192-27942903 FORWARD LENGTH=350	Choline/ethanolamine kinase OS=Homo sapiens GN=CHKB PE=1 SV=3
hv_13850	0.04	-1.37	-1.43	-0.36	0.76	1.41	1.98777e-05	11_3_3	lipid metabolism.Phospholipid synthesis.phosphatidate cytidylyltransferase	moderately similar to ( 293) AT4G22340 | Symbols: | phosphatidate cytidylyltransferase, putative / CDP-diglyceride synthetase, putative | chr4:11800150-11802621 REVERSEmoderately similar to ( 298) CDS1_SOLTU Phosphatidate cytidylyltransferase (EC 2.7.7.41) (CDP-diglyceride synthetase) (CDP-diglyceride pyrophosphorylase) (CDP-diacylglycerol synthase) (CDS) (CTP:phosphatidate cytidylyltransferase) …	Phosphatidate cytidylyltransferase n=2 Tax=Oryza sativa RepID=Q5JLS4_ORYSJ	unnamed protein product [Oryza sativa Japonica Group]	CDS2 | cytidinediphosphate diacylglycerol synthase 2 | chr4:11800150-11802621 REVERSE LENGTH=447	Phosphatidate cytidylyltransferase OS=Solanum tuberosum GN=CDS1 PE=2 SV=1				EC:2.7.7.41	F:phosphatidate cytidylyltransferase activity; C:integral to membrane	phosphatidate cytidylyltransferase
hv_23156	-1.18	-0.80	-0.65	0.51	1.30	3.18	4.15862e-09	11_3_5	lipid metabolism.Phospholipid synthesis.diacylglycerol kinase	moderately similar to ( 387) AT5G07920 | Symbols: DGK1, ATDGK1 | DGK1 (DIACYLGLYCEROL KINASE1); calcium ion binding / diacylglycerol kinase | chr5:2525197-2528396 REVERSEmoderately similar to ( 427) loc_os03g31180 12003.m101692 protein diacylglycerol kinase 1, putative, expressed no original description	Putative diacylglycerol kinase (With alternative splicing) n=1 Tax=Oryza sativa Japonica Group RepID=Q75GS1_ORYSJ	putative diacylglycerol kinase (with alternative splicing) [Oryza sativa Japonica Group]	DGK1, ATDGK1 | diacylglycerol kinase1 | chr5:2525197-2528396 REVERSE LENGTH=728	Diacylglycerol kinase 1 OS=Arabidopsis thaliana GN=DGK1 PE=1 SV=2					F:kinase activity; P:activation of protein kinase C activity by G-protein coupled receptor protein signaling pathway; F:diacylglycerol kinase activity; F:transferase activity; P:intracellular signaling pathway	diacylglycerol kinase (with alternative splicing)
hv_38625	1.55	-0.03	-0.35	0.42	0.16	-0.91	0.00332382	11_3_5	lipid metabolism.Phospholipid synthesis.diacylglycerol kinase	weakly similar to ( 164) AT5G63770 | Symbols: ATDGK2 | ATDGK2 (Diacylglycerol kinase 2); diacylglycerol kinase | chr5:25519755-25522404 FORWARDmoderately similar to ( 264) loc_os12g12260 12012.m05200 protein diacylglycerol kinase 1, putative, expressed no original description	Putative uncharacterized protein n=1 Tax=Oryza sativa Indica Group RepID=B8BNP3_ORYSI	Diacylglycerol kinase 1, putative, expressed [Oryza sativa Japonica Group]	ATDGK2, DGK2 | diacylglycerol kinase 2 | chr5:25519293-25522404 FORWARD LENGTH=712	Diacylglycerol kinase 1 OS=Arabidopsis thaliana GN=DGK1 PE=1 SV=2				EC:2.7.1.107	P:response to wounding; P:response to cold; F:protein binding; P:root development; P:signaling pathway; P:leaf development; F:diacylglycerol kinase activity	diacylglycerol kinase expressed
hv_40672	-0.29	-0.29	-0.09	-0.20	0.62	1.45	0.000605441	11_3_6	lipid metabolism.Phospholipid synthesis.choline-phosphate cytidylyltransferase	moderately similar to ( 406) AT2G32260 | Symbols: ATCCT1, CCT1 | cholinephosphate cytidylyltransferase, putative / phosphorylcholine transferase, putative / CTP:phosphocholine cytidylyltransferase, putative | chr2:13697645-13700241 FORWARDmoderately similar to ( 492) loc_os02g07720 12002.m100116 protein choline-phosphate cytidylyltransferase B, putative, expressed no original description	Choline-phosphate cytidylyltransferase B n=2 Tax=Andropogoneae RepID=B4F7T8_MAIZE	unnamed protein product [Oryza sativa Japonica Group]	ATCCT1, CCT1 | phosphorylcholine cytidylyltransferase | chr2:13697645-13700241 FORWARD LENGTH=332	Choline-phosphate cytidylyltransferase B OS=Homo sapiens GN=PCYT1B PE=1 SV=1				EC:2.7.7.15	F:choline-phosphate cytidylyltransferase activity; P:biosynthetic process	ctp:phosphocholine cytidylyltransferase
hv_01806	-0.34	-2.33	-1.90	0.45	0.39	0.23	0.00291541	11_3_7	lipid metabolism.Phospholipid synthesis.cyclopropane-fatty-acyl-phospholipid synthase	moderately similar to ( 347) AT3G23510 | Symbols: | cyclopropane fatty acid synthase, putative / CPA-FA synthase, putative | chr3:8428071-8433159 FORWARDmoderately similar to ( 387) loc_os12g16650 12012.m073808 protein cyclopropane fatty acid synthase, putative, expressed no original description	Cyclopropane fatty acid synthase n=1 Tax=Zea mays RepID=B6SV21_MAIZE	putative cyclopropane synthase [Oryza sativa Japonica Group]	| Cyclopropane-fatty-acyl-phospholipid synthase | chr3:8428071-8433159 FORWARD LENGTH=867					EC:2.1.1.79	P:lipid biosynthetic process; F:cyclopropane-fatty-acyl-phospholipid synthase activity	cyclopropane fatty acid synthase
hv_12955	-0.05	-1.48	-1.15	0.02	1.19	0.31	7.07463e-06	11_3_7	lipid metabolism.Phospholipid synthesis.cyclopropane-fatty-acyl-phospholipid synthase	highly similar to ( 726) AT3G23510 | Symbols: | cyclopropane fatty acid synthase, putative / CPA-FA synthase, putative | chr3:8428071-8433159 FORWARDhighly similar to ( 844) loc_os12g16650 12012.m073808 protein cyclopropane fatty acid synthase, putative, expressed no original description	Cyclopropane fatty acid synthase n=1 Tax=Zea mays RepID=B6SV21_MAIZE	unnamed protein product [Oryza sativa Japonica Group]	| Cyclopropane-fatty-acyl-phospholipid synthase | chr3:8428071-8433159 FORWARD LENGTH=867	Cyclopropane-fatty-acyl-phospholipid synthase OS=Escherichia coli (strain K12) GN=cfa PE=1 SV=2				EC:2.1.1.79	P:lipid biosynthetic process; F:cyclopropane-fatty-acyl-phospholipid synthase activity	cyclopropane fatty acid synthase
hv_12956	1.93	-2.21	-2.57	-0.50	0.36	0.32	3.36592e-08	11_3_7	lipid metabolism.Phospholipid synthesis.cyclopropane-fatty-acyl-phospholipid synthase	highly similar to ( 598) AT3G23510 | Symbols: | cyclopropane fatty acid synthase, putative / CPA-FA synthase, putative | chr3:8428071-8433159 FORWARDhighly similar to ( 733) loc_os07g29220 12007.m07193 protein cyclopropane-fatty-acyl-phospholipid synthase/ oxidoreductase, putative, expressed no original description	Cyclopropane fatty acid synthase n=1 Tax=Zea mays RepID=B6SV21_MAIZE	unnamed protein product [Oryza sativa Japonica Group]	| Cyclopropane-fatty-acyl-phospholipid synthase | chr3:8428071-8433159 FORWARD LENGTH=867	Cyclopropane-fatty-acyl-phospholipid synthase OS=Escherichia coli (strain K12) GN=cfa PE=1 SV=2				EC:2.1.1.79	P:lipid biosynthetic process; F:cyclopropane-fatty-acyl-phospholipid synthase activity	cyclopropane fatty acid synthase
hv_26584	0.02	-0.16	0.22	0.15	-0.19	2.62	4.25389e-05	11_3_7	lipid metabolism.Phospholipid synthesis.cyclopropane-fatty-acyl-phospholipid synthase	very weakly similar to (93.6) AT3G23530 | Symbols: | cyclopropane fatty acid synthase, putative / CPA-FA synthase, putative | chr3:8437472-8442597 FORWARD no original description	Cyclopropane fatty acid synthase n=1 Tax=Zea mays RepID=B6SV21_MAIZE		| Cyclopropane-fatty-acyl-phospholipid synthase | chr3:8437472-8442597 FORWARD LENGTH=867						P:lipid biosynthetic process; F:cyclopropane-fatty-acyl-phospholipid synthase activity	cyclopropane fatty acid cpa-fa
hv_40764	-0.13	-2.17	-0.87	0.33	0.41	0.47	0.000541991	11_3_7	lipid metabolism.Phospholipid synthesis.cyclopropane-fatty-acyl-phospholipid synthase	highly similar to ( 503) AT3G23510 | Symbols: | cyclopropane fatty acid synthase, putative / CPA-FA synthase, putative | chr3:8428071-8433159 FORWARDhighly similar to ( 589) loc_os12g16650 12012.m073808 protein cyclopropane fatty acid synthase, putative, expressed no original description	Cyclopropane fatty acid synthase, putative, expressed n=1 Tax=Oryza sativa Japonica Group RepID=Q2QUD2_ORYSJ	unnamed protein product [Oryza sativa Japonica Group]	| Cyclopropane-fatty-acyl-phospholipid synthase | chr3:8428071-8433159 FORWARD LENGTH=867	Cyclopropane-fatty-acyl-phospholipid synthase OS=Escherichia coli (strain K12) GN=cfa PE=1 SV=2				EC:2.1.1.79	P:lipid biosynthetic process; F:cyclopropane-fatty-acyl-phospholipid synthase activity	cyclopropane fatty acid synthase
hv_41600	-1.95	-2.50	-0.84	0.60	1.04	0.67	1.04754e-07	11_3_7	lipid metabolism.Phospholipid synthesis.cyclopropane-fatty-acyl-phospholipid synthase	moderately similar to ( 319) AT3G23510 | Symbols: | cyclopropane fatty acid synthase, putative / CPA-FA synthase, putative | chr3:8428071-8433159 FORWARDmoderately similar to ( 369) loc_os07g29220 12007.m07193 protein cyclopropane-fatty-acyl-phospholipid synthase/ oxidoreductase, putative, expressed no original description	Putative uncharacterized protein Sb02g029350 n=1 Tax=Sorghum bicolor RepID=C5X589_SORBI	Os07g0474600 [Oryza sativa Japonica Group]	| Cyclopropane-fatty-acyl-phospholipid synthase | chr3:8428071-8433159 FORWARD LENGTH=867	Cyclopropane-fatty-acyl-phospholipid synthase OS=Escherichia coli (strain K12) GN=cfa PE=1 SV=2				EC:2.1.1.79	P:lipid biosynthetic process; F:cyclopropane-fatty-acyl-phospholipid synthase activity	cyclopropane fatty acid synthase
hv_21180	-1.44	-1.62	-0.27	-0.13	1.07	0.92	0.000263727	11_3_9	lipid metabolism.Phospholipid synthesis.choline monooxygenase	very weakly similar to (94.7) loc_os06g48510 12006.m09377 protein choline monooxygenase, chloroplast precursor, putative, expressed no original description	Choline monooxygenase n=2 Tax=Hordeum vulgare RepID=B5UAE1_HORVU	choline monooxygenase [Oryza sativa (japonica cultivar-group)]	| choline monooxygenase, putative (CMO-like) | chr4:14608868-14610905 FORWARD LENGTH=422	Choline monooxygenase, chloroplastic OS=Arabidopsis thaliana GN=At4g29890 PE=2 SV=2					P:oxidation reduction; F:monooxygenase activity; F:iron ion binding; P:cellular aromatic compound metabolic process; F:2 iron, 2 sulfur cluster binding; C:plastid	choline monooxygenase
hv_11236	-8.67	-4.99	-1.68	1.73	2.93	3.51	8.6135e-10	11_4	lipid metabolism.TAG synthesis	very weakly similar to (90.1) AT3G18570 | Symbols: | glycine-rich protein / oleosin | chr3:6396072-6396572 REVERSEweakly similar to ( 125) loc_os05g50110 12005.m09080 protein oleosin Bn-V, putative, expressed no original description	Os05g0576700 protein n=2 Tax=Oryza sativa RepID=Q6L5F8_ORYSJ	unnamed protein product [Oryza sativa Japonica Group]	| Oleosin family protein | chr3:6396072-6396572 REVERSE LENGTH=166						C:mitochondrion	oleosin bn-v
hv_16803	-9.35	-2.86	-1.12	0.99	2.20	3.82	1.04514e-11	11_4	lipid metabolism.TAG synthesis	very weakly similar to (97.4) OLEO1_ORYSA Oleosin 16 kDa (OSE701) - Oryza sativa (Rice)weakly similar to ( 107) loc_os09g15520 12009.m04813 protein oleosin 16 kDa, putative, expressed no original description	Oleosin n=2 Tax=Oryza sativa RepID=Q6K2D2_ORYSJ	unnamed protein product [Oryza sativa Japonica Group]		Oleosin 16 kDa OS=Oryza sativa subsp. japonica GN=OLE16 PE=2 SV=2					C:membrane	16 kda oleosin
hv_21447	-2.68	1.67	0.58	-0.49	0.00	-0.35	1.4297e-05	11_4	lipid metabolism.TAG synthesis	very weakly similar to (98.2) AT4G25140 | Symbols: OLEO1, OLE1 | OLEO1 (OLEOSIN 1) | chr4:12900498-12901259 FORWARDweakly similar to ( 150) OLEO1_MAIZE Oleosin Zm-I (Oleosin 16 kDa) (Lipid body-associated major protein) (Lipid body-associated protein L3) - Zea mays (Maize)weakly similar to ( 141) loc_os04g46200 12004.m09571 protein oleosin 16 kDa, putative, expressed no original description	Oleosin n=1 Tax=Hordeum vulgare RepID=Q43770_HORVU	OSIGBa0101C23.13 [Oryza sativa (indica cultivar-group)]	OLEO1, OLE1 | oleosin 1 | chr4:12900498-12901259 FORWARD LENGTH=173	Oleosin 16 kDa OS=Bromus secalinus GN=OLE16 PE=2 SV=1					C:monolayer-surrounded lipid storage body; C:integral to membrane	low molecular weight oleosin
hv_21448	-3.76	1.13	0.34	-0.68	-0.07	-0.54	2.78339e-05	11_4	lipid metabolism.TAG synthesis	very weakly similar to ( 100) AT4G25140 | Symbols: OLEO1, OLE1 | OLEO1 (OLEOSIN 1) | chr4:12900498-12901259 FORWARDweakly similar to ( 154) OLEO1_MAIZE Oleosin Zm-I (Oleosin 16 kDa) (Lipid body-associated major protein) (Lipid body-associated protein L3) - Zea mays (Maize)weakly similar to ( 145) loc_os04g46200 12004.m09571 protein oleosin 16 kDa, putative, expressed no original description	Oleosin n=1 Tax=Hordeum vulgare RepID=Q43770_HORVU	OSIGBa0101C23.13 [Oryza sativa (indica cultivar-group)]	OLEO1, OLE1 | oleosin 1 | chr4:12900498-12901259 FORWARD LENGTH=173	Oleosin 16 kDa OS=Bromus secalinus GN=OLE16 PE=2 SV=1					C:monolayer-surrounded lipid storage body; C:integral to membrane	low molecular weight oleosin
hv_19975	-0.64	-0.73	-0.29	1.58	1.65	1.66	0.00185421	11_5_3	lipid metabolism.glyceral metabolism.FAD-dependent glycerol-3-phosphate dehydrogenase	highly similar to ( 502) AT3G10370 | Symbols: SDP6 | SDP6 (SUGAR-DEPENDENT 6); glycerol-3-phosphate dehydrogenase | chr3:3216502-3219027 FORWARDhighly similar to ( 570) loc_os04g14790 12004.m06716 protein glycerol-3-phosphate dehydrogenase, mitochondrial precursor, putative, expressed no original description	OSJNBb0072N21.10 protein n=4 Tax=Poaceae RepID=Q7XSW7_ORYSJ	OSJNBb0072N21.10 [Oryza sativa (japonica cultivar-group)]	SDP6 | FAD-dependent oxidoreductase family protein | chr3:3216502-3219027 FORWARD LENGTH=629	Glycerol-3-phosphate dehydrogenase SDP6, mitochondrial OS=Arabidopsis thaliana GN=SDP6 PE=1 SV=1				EC:1.1.99.5; EC:1.1.3.21	F:glycerol-3-phosphate dehydrogenase activity; C:glycerol-3-phosphate dehydrogenase complex; C:mitochondrial inner membrane; P:glycerophosphate shuttle; P:glycerol catabolic process; P:glycerol-3-phosphate metabolic process; F:glycerol-3-phosphate oxidase activity	sdp6 (sugar-dependent 6) glycerol-3-phosphate dehydrogenase
hv_10677	-2.27	-2.53	0.00	2.25	1.00	-0.09	1.93607e-05	11_6	lipid metabolism.lipid transfer proteins etc	very weakly similar to (99.0) AT5G59310 | Symbols: LTP4 | LTP4 (LIPID TRANSFER PROTEIN 4); lipid binding | chr5:23925296-23925772 REVERSEweakly similar to ( 131) NLT41_HORVU Nonspecific lipid-transfer protein 4.1 precursor (LTP 4.1) (CW21) (CW-21) - Hordeum vulgare (Barley)very weakly similar to (95.1) loc_os11g24070 12011.m06333 protein nonspecific lipid-transfer protein 1 precursor, putative, e…	Non-specific lipid-transfer protein n=1 Tax=Hordeum vulgare RepID=Q43762_HORVU	unnamed protein product [Oryza sativa Japonica Group]	LTP4 | lipid transfer protein 4 | chr5:23925296-23925772 REVERSE LENGTH=112	Non-specific lipid-transfer protein 4.1 OS=Hordeum vulgare GN=LTP4.1 PE=1 SV=1					F:lipid binding; P:lipid transport	phospholipid transfer protein precursor
hv_10679	-1.29	-0.41	0.37	2.14	1.03	-0.14	5.408e-07	11_6	lipid metabolism.lipid transfer proteins etc	very weakly similar to (97.1) AT5G59310 | Symbols: LTP4 | LTP4 (LIPID TRANSFER PROTEIN 4); lipid binding | chr5:23925296-23925772 REVERSEweakly similar to ( 159) NLT43_HORVU Nonspecific lipid-transfer protein 4.3 precursor (LTP 4.3) - Hordeum vulgare (Barley)weakly similar to ( 108) loc_os11g24070 12011.m06333 protein nonspecific lipid-transfer protein 1 precursor, putative, expressed no original…	Non-specific lipid-transfer protein 4.1 n=4 Tax=Hordeum vulgare RepID=NLT41_HORVU	unnamed protein product [Oryza sativa Japonica Group]	LTP4 | lipid transfer protein 4 | chr5:23925296-23925772 REVERSE LENGTH=112	Non-specific lipid-transfer protein 4.3 OS=Hordeum vulgare GN=LTP4.3 PE=2 SV=1					P:response to stress; F:lipid binding; P:lipid transport	nlt43_horvu ame: full=non-specific lipid-transfer protein short=ltp flags: precursor
hv_10680	0.27	-0.70	-0.25	0.56	1.30	-0.19	0.00225471	11_6	lipid metabolism.lipid transfer proteins etc	very weakly similar to (91.7) AT5G59310 | Symbols: LTP4 | LTP4 (LIPID TRANSFER PROTEIN 4); lipid binding | chr5:23925296-23925772 REVERSEweakly similar to ( 154) NLT43_HORVU Nonspecific lipid-transfer protein 4.3 precursor (LTP 4.3) - Hordeum vulgare (Barley)weakly similar to ( 107) loc_os11g24070 12011.m06333 protein nonspecific lipid-transfer protein 1 precursor, putative, expressed no original…	Non-specific lipid-transfer protein 4.1 n=4 Tax=Hordeum vulgare RepID=NLT41_HORVU	unnamed protein product [Oryza sativa Japonica Group]	LTP4 | lipid transfer protein 4 | chr5:23925296-23925772 REVERSE LENGTH=112	Non-specific lipid-transfer protein 4.3 OS=Hordeum vulgare GN=LTP4.3 PE=2 SV=1					P:response to stress; F:lipid binding; P:lipid transport	nlt43_horvu ame: full=non-specific lipid-transfer protein short=ltp flags: precursor
hv_10681	-2.29	-2.18	-0.17	1.51	0.77	-0.07	1.97933e-06	11_6	lipid metabolism.lipid transfer proteins etc	very weakly similar to (97.1) AT5G59310 | Symbols: LTP4 | LTP4 (LIPID TRANSFER PROTEIN 4); lipid binding | chr5:23925296-23925772 REVERSEweakly similar to ( 159) NLT43_HORVU Nonspecific lipid-transfer protein 4.3 precursor (LTP 4.3) - Hordeum vulgare (Barley)weakly similar to ( 108) loc_os11g24070 12011.m06333 protein nonspecific lipid-transfer protein 1 precursor, putative, expressed no original…	Non-specific lipid-transfer protein 4.1 n=4 Tax=Hordeum vulgare RepID=NLT41_HORVU	unnamed protein product [Oryza sativa Japonica Group]	LTP4 | lipid transfer protein 4 | chr5:23925296-23925772 REVERSE LENGTH=112	Non-specific lipid-transfer protein 4.3 OS=Hordeum vulgare GN=LTP4.3 PE=2 SV=1					P:response to stress; F:lipid binding; P:lipid transport	nlt43_horvu ame: full=non-specific lipid-transfer protein short=ltp flags: precursor
hv_10682	-0.42	-0.24	0.12	0.22	2.81	2.08	0.000415538	11_6	lipid metabolism.lipid transfer proteins etc	very weakly similar to (93.2) AT5G59310 | Symbols: LTP4 | LTP4 (LIPID TRANSFER PROTEIN 4); lipid binding | chr5:23925296-23925772 REVERSEweakly similar to ( 177) NLTP8_HORVU Nonspecific lipid-transfer protein Cw18 precursor (LTP Cw-18) (PKG2316) - Hordeum vulgare (Barley)weakly similar to ( 117) loc_os11g24070 12011.m06333 protein nonspecific lipid-transfer protein 1 precursor, putative, expresse…	Non-specific lipid-transfer protein Cw18 n=1 Tax=Hordeum vulgare RepID=NLTP8_HORVU	unnamed protein product [Oryza sativa Japonica Group]	LTP4 | lipid transfer protein 4 | chr5:23925296-23925772 REVERSE LENGTH=112	Non-specific lipid-transfer protein Cw18 OS=Hordeum vulgare GN=CW18 PE=1 SV=1					F:lipid binding; P:lipid transport	cw18=non-specific lipid transfer protein
hv_10719	2.35	1.93	0.32	-0.59	-0.59	-0.17	2.3609e-06	11_6	lipid metabolism.lipid transfer proteins etc	weakly similar to ( 112) AT1G27950 | Symbols: LTPG1 | LTPG1 (GLYCOSYLPHOSPHATIDYLINOSITOL-ANCHORED LIPID PROTEIN TRANSFER 1) | chr1:9740740-9741991 FORWARDweakly similar to ( 200) loc_os08g42040 12008.m26534 protein lipid transfer protein, putative, expressed no original description	Lipid transfer protein-like n=3 Tax=Oryza sativa RepID=Q6YZD4_ORYSJ	unnamed protein product [Oryza sativa Japonica Group]	LTPG1 | glycosylphosphatidylinositol-anchored lipid protein transfer 1 | chr1:9740740-9741991 FORWARD LENGTH=193	Uncharacterized GPI-anchored protein At1g27950 OS=Arabidopsis thaliana GN=At1g27950 PE=1 SV=1					C:cytoplasmic membrane-bounded vesicle	lipid transfer protein
hv_14369	2.83	0.47	-1.02	-0.34	-0.30	-0.39	4.27513e-06	11_6	lipid metabolism.lipid transfer proteins etc	weakly similar to ( 122) NLTP4_ORYSA Nonspecific lipid-transfer protein 4 precursor (LTP 4) - Oryza sativa (Rice)weakly similar to ( 122) loc_os12g02290 12012.m04230 protein nonspecific lipid-transfer protein 5 precursor, putative, expressed no original description	Non-specific lipid-transfer protein n=1 Tax=Hordeum vulgare subsp. vulgare RepID=Q5UNP2_HORVD	unnamed protein product [Oryza sativa Japonica Group]		Non-specific lipid-transfer protein 4 OS=Oryza sativa subsp. japonica GN=Os12g0114500 PE=3 SV=2					P:lipid transport; C:cytoplasmic membrane-bounded vesicle; F:lipid binding	nonspecific lipid transfer protein
hv_16173	4.36	2.00	-0.21	-1.59	0.05	-2.46	6.79704e-06	11_6	lipid metabolism.lipid transfer proteins etc	very weakly similar to (97.1) AT5G59320 | Symbols: LTP3 | LTP3 (LIPID TRANSFER PROTEIN 3); lipid binding | chr5:23929051-23929492 FORWARDweakly similar to ( 146) NLTP3_ORYSA Nonspecific lipid-transfer protein 3 precursor (LTP 3) - Oryza sativa (Rice)weakly similar to ( 146) loc_os12g02300 12012.m04231 protein nonspecific lipid-transfer protein 4 precursor, putative, expressed no original descript…	Non-specific lipid-transfer protein n=3 Tax=Triticum aestivum RepID=Q2PCB9_WHEAT	unnamed protein product [Oryza sativa Japonica Group]	LTP3 | lipid transfer protein 3 | chr5:23929051-23929492 FORWARD LENGTH=115	Non-specific lipid-transfer protein 3 OS=Oryza sativa subsp. japonica GN=LTP110-A PE=2 SV=1					F:lipid binding; P:lipid transport	type 1 non specific lipid transfer protein precursor
hv_21211	-2.01	-0.68	-0.48	0.39	0.98	1.14	4.35335e-07	11_6	lipid metabolism.lipid transfer proteins etc	weakly similar to ( 114) AT5G59320 | Symbols: LTP3 | LTP3 (LIPID TRANSFER PROTEIN 3); lipid binding | chr5:23929051-23929492 FORWARDweakly similar to ( 145) NLTP3_HORVU Nonspecific lipid-transfer protein 3 precursor (LTP 3) (CW20) (CW-20) (CW-19) - Hordeum vulgare (Barley)weakly similar to ( 141) loc_os12g02340 12012.m26804 protein nonspecific lipid-transfer protein 3 precursor, putative, express…	Probable non-specific lipid-transfer protein 3 n=6 Tax=Triticeae RepID=NLTP3_WHEAT	lipid transfer protein [Oryza sativa (japonica cultivar-group)]	LTP3 | lipid transfer protein 3 | chr5:23929051-23929492 FORWARD LENGTH=115	Non-specific lipid-transfer protein 3 OS=Hordeum vulgare GN=LTP3 PE=3 SV=1					P:lipid transport; C:cytoplasmic membrane-bounded vesicle; F:lipid binding	lipid transfer protein 7a2b
hv_38590	0.31	0.41	0.10	-0.07	-1.46	-10.53	9.48073e-08	11_6	lipid metabolism.lipid transfer proteins etc	weakly similar to ( 102) NLTP1_ORYSA Nonspecific lipid-transfer protein 1 precursor (LTP 1) (PAPI) - Oryza sativa (Rice)weakly similar to ( 102) loc_os12g02320 12012.m073740 protein nonspecific lipid-transfer protein 1 precursor, putative, expressed no original description	Non-specific lipid-transfer protein 1 n=10 Tax=Oryza sativa RepID=NLTP1_ORYSJ	lipid transfer protein 1 [Oryza sativa Japonica Group]		Non-specific lipid-transfer protein 1 OS=Oryza sativa subsp. japonica GN=LTP PE=1 SV=1				-	C:cytoplasmic membrane-bounded vesicle	lipid transfer protein
hv_40063	2.76	0.68	-0.78	-1.09	-0.34	0.38	1.75659e-09	11_6	lipid metabolism.lipid transfer proteins etc	very weakly similar to (91.7) AT5G01870 | Symbols: | lipid transfer protein, putative | chr5:337234-337678 FORWARDvery weakly similar to (99.8) NLTP2_ORYSA Nonspecific lipid-transfer protein 2 precursor (LTP 2) - Oryza sativa (Rice)weakly similar to ( 154) loc_os01g60740 12001.m12202 protein nonspecific lipid-transfer protein precursor, putative, expressed no original description	Non-specific lipid-transfer protein n=9 Tax=Triticeae RepID=Q2PCD1_WHEAT	unnamed protein product [Oryza sativa Japonica Group]	| Bifunctional inhibitor/lipid-transfer protein/seed storage 2S albumin superfamily protein | chr5:337234-337678 FORWARD LENGTH=116	Non-specific lipid-transfer protein 2 OS=Oryza sativa subsp. indica GN=LTP2-A PE=3 SV=1				-	P:lipid transport; C:cytoplasmic membrane-bounded vesicle; F:lipid binding	type 1 non specific lipid transfer protein precursor
hv_40068	7.83	0.57	0.29	-0.59	0.60	-0.62	7.19114e-08	11_6	lipid metabolism.lipid transfer proteins etc	very weakly similar to (95.5) AT5G59320 | Symbols: LTP3 | LTP3 (LIPID TRANSFER PROTEIN 3); lipid binding | chr5:23929051-23929492 FORWARDweakly similar to ( 142) NLTP3_ORYSA Nonspecific lipid-transfer protein 3 precursor (LTP 3) - Oryza sativa (Rice)weakly similar to ( 142) loc_os12g02300 12012.m04231 protein nonspecific lipid-transfer protein 4 precursor, putative, expressed no original descript…	Non-specific lipid-transfer protein n=3 Tax=Triticum aestivum RepID=Q2PCB9_WHEAT	unnamed protein product [Oryza sativa Japonica Group]	LTP3 | lipid transfer protein 3 | chr5:23929051-23929492 FORWARD LENGTH=115	Non-specific lipid-transfer protein 3 OS=Oryza sativa subsp. japonica GN=LTP110-A PE=2 SV=1				-	F:lipid binding; P:lipid transport	type 1 non specific lipid transfer protein precursor
[truncated: 8,560 more rows]
